# Supplementary material for: A footprint of plant eco-geographic adaptation on the composition of the barley rhizosphere bacterial microbiota
Source: Sci Rep. 2020 Jul 31;10:12916. doi: 10.1038/s41598-020-69672-x (PMC7395104; doi:10.1038/s41598-020-69672-x)
Supplement: Supplementary file 2 — Supplementary Information 2. [file 41598_2020_69672_MOESM2_ESM.xlsx]

## Sheet: ws1
#SampleID	BarcodeSequence	LinkerPrimerSequence	ReversePrimer	B1K	Site	Geo	Microhabitat	Soil	Stemdryweight	Rootshoot	Location	DNA_Con	Description
Hv737	GGTTATTTGGCG	CAAGCAGAAGACGGCATACGAGAT	AGTCAGTCAGCCGGACTACHVGGGTWTCTAAT	Bulk	Quarryfield	Bulk	Bulk	Quarryfield 2015	NA	NA	L1	13.9	Soil
Hv738	GGATCGTAATAC	CAAGCAGAAGACGGCATACGAGAT	AGTCAGTCAGCCGGACTACHVGGGTWTCTAAT	Bulk	Quarryfield	Bulk	Bulk	Quarryfield 2015	NA	NA	L1	25.2	Soil
Hv739	GCATAGCATCAA	CAAGCAGAAGACGGCATACGAGAT	AGTCAGTCAGCCGGACTACHVGGGTWTCTAAT	Bulk	Quarryfield	Bulk	Bulk	Quarryfield 2015	NA	NA	L1	26.5	Soil
Hv740	GTGTTAGATGTG	CAAGCAGAAGACGGCATACGAGAT	AGTCAGTCAGCCGGACTACHVGGGTWTCTAAT	Bulk	Quarryfield	Bulk	Bulk	Quarryfield 2015	NA	NA	L1	31.1	Soil
Hv696	GAGAGCAACAGA	CAAGCAGAAGACGGCATACGAGAT	AGTCAGTCAGCCGGACTACHVGGGTWTCTAAT	B1K.03.09	Michmoret	C1	Rhizosphere	Quarryfield 2015	0.18	0.33	L1	50.3	Coast
Hv697	TACTCGGGAACT	CAAGCAGAAGACGGCATACGAGAT	AGTCAGTCAGCCGGACTACHVGGGTWTCTAAT	B1K.03.09	Michmoret	C1	Rhizosphere	Quarryfield 2015	0.29	0.38	L1	54.6	Coast
Hv698	CGTGCTTAGGCT	CAAGCAGAAGACGGCATACGAGAT	AGTCAGTCAGCCGGACTACHVGGGTWTCTAAT	B1K.03.09	Michmoret	C1	Rhizosphere	Quarryfield 2015	0.3	0.53	L1	27.3	Coast
Hv678	TGTGCGATAACA	CAAGCAGAAGACGGCATACGAGAT	AGTCAGTCAGCCGGACTACHVGGGTWTCTAAT	B1K.20.13	Dor	C1	Rhizosphere	Quarryfield 2015	0.24	0.21	L1	39	Coast
Hv679	GATTATCGACGA	CAAGCAGAAGACGGCATACGAGAT	AGTCAGTCAGCCGGACTACHVGGGTWTCTAAT	B1K.20.13	Dor	C1	Rhizosphere	Quarryfield 2015	0.28	0.32	L1	47.7	Coast
Hv680	GCCTAGCCCAAT	CAAGCAGAAGACGGCATACGAGAT	AGTCAGTCAGCCGGACTACHVGGGTWTCTAAT	B1K.20.13	Dor	C1	Rhizosphere	Quarryfield 2015	0.21	0.29	L1	12.6	Coast
Hv681	GATGTATGTGGT	CAAGCAGAAGACGGCATACGAGAT	AGTCAGTCAGCCGGACTACHVGGGTWTCTAAT	B1K.21.11	Kerem Maharal	C1	Rhizosphere	Quarryfield 2015	0.16	0.56	L1	33.4	Coast
Hv682	ACTCCTTGTGTT	CAAGCAGAAGACGGCATACGAGAT	AGTCAGTCAGCCGGACTACHVGGGTWTCTAAT	B1K.21.11	Kerem Maharal	C1	Rhizosphere	Quarryfield 2015	0.15	0.53	L1	30.7	Coast
Hv683	GTCACGGACATT	CAAGCAGAAGACGGCATACGAGAT	AGTCAGTCAGCCGGACTACHVGGGTWTCTAAT	B1K.21.11	Kerem Maharal	C1	Rhizosphere	Quarryfield 2015	0.18	0.33	L1	71.1	Coast
Hv687	TCTTGGAGGTCA	CAAGCAGAAGACGGCATACGAGAT	AGTCAGTCAGCCGGACTACHVGGGTWTCTAAT	B1K.30.07	Oren canyon	C1	Rhizosphere	Quarryfield 2015	0.16	0.63	L1	41.2	Coast
Hv688	TCACCTCCTTGT	CAAGCAGAAGACGGCATACGAGAT	AGTCAGTCAGCCGGACTACHVGGGTWTCTAAT	B1K.30.07	Oren canyon	C1	Rhizosphere	Quarryfield 2015	0.23	0.35	L1	61.9	Coast
Hv689	GCACACCTGATA	CAAGCAGAAGACGGCATACGAGAT	AGTCAGTCAGCCGGACTACHVGGGTWTCTAAT	B1K.30.07	Oren canyon	C1	Rhizosphere	Quarryfield 2015	0.14	0.79	L1	34.6	Coast
Hv648	TAGTATGCGCAA	CAAGCAGAAGACGGCATACGAGAT	AGTCAGTCAGCCGGACTACHVGGGTWTCTAAT	B1K.17.10	Amatzya	C2	Rhizosphere	Quarryfield 2015	0.21	0.57	L2	57.1	Coast
Hv649	TGCGCTGAATGT	CAAGCAGAAGACGGCATACGAGAT	AGTCAGTCAGCCGGACTACHVGGGTWTCTAAT	B1K.17.10	Amatzya	C2	Rhizosphere	Quarryfield 2015	0.2	0.65	L2	40.4	Coast
Hv650	ATGGCTGTCAGT	CAAGCAGAAGACGGCATACGAGAT	AGTCAGTCAGCCGGACTACHVGGGTWTCTAAT	B1K.17.10	Amatzya	C2	Rhizosphere	Quarryfield 2015	0.19	0.58	L2	22.3	Coast
Hv702	TACCGAAGGTAT	CAAGCAGAAGACGGCATACGAGAT	AGTCAGTCAGCCGGACTACHVGGGTWTCTAAT	B1K.18.16	Shomerya	C2	Rhizosphere	Quarryfield 2015	0.28	0.18	L2	34	Coast
Hv703	CACTCATCATTC	CAAGCAGAAGACGGCATACGAGAT	AGTCAGTCAGCCGGACTACHVGGGTWTCTAAT	B1K.18.16	Shomerya	C2	Rhizosphere	Quarryfield 2015	0.19	0.16	L2	27.4	Coast
Hv704	GTATTTCGGACG	CAAGCAGAAGACGGCATACGAGAT	AGTCAGTCAGCCGGACTACHVGGGTWTCTAAT	B1K.18.16	Shomerya	C2	Rhizosphere	Quarryfield 2015	0.11	0.45	L2	26.2	Coast
Hv690	GCGACAATTACA	CAAGCAGAAGACGGCATACGAGAT	AGTCAGTCAGCCGGACTACHVGGGTWTCTAAT	B1K.35.11	Beit Govrin	C2	Rhizosphere	Quarryfield 2015	0.22	0.59	L2	48.2	Coast
Hv691	TCATGCTCCATT	CAAGCAGAAGACGGCATACGAGAT	AGTCAGTCAGCCGGACTACHVGGGTWTCTAAT	B1K.35.11	Beit Govrin	C2	Rhizosphere	Quarryfield 2015	0.2	0.5	L2	17.1	Coast
Hv692	AGCTGTCAAGCT	CAAGCAGAAGACGGCATACGAGAT	AGTCAGTCAGCCGGACTACHVGGGTWTCTAAT	B1K.35.11	Beit Govrin	C2	Rhizosphere	Quarryfield 2015	0.12	0.42	L2	67.4	Coast
Hv711	GCAATTAGGTAC	CAAGCAGAAGACGGCATACGAGAT	AGTCAGTCAGCCGGACTACHVGGGTWTCTAAT	B1K.48.06	Sinsan Stream	C2	Rhizosphere	Quarryfield 2015	0.1	0.4	L2	101.9	Coast
Hv712	CATACCGTGAGT	CAAGCAGAAGACGGCATACGAGAT	AGTCAGTCAGCCGGACTACHVGGGTWTCTAAT	B1K.48.06	Sinsan Stream	C2	Rhizosphere	Quarryfield 2015	0.12	0.75	L2	60.5	Coast
Hv713	ATGTGTGTAGAC	CAAGCAGAAGACGGCATACGAGAT	AGTCAGTCAGCCGGACTACHVGGGTWTCTAAT	B1K.48.06	Sinsan Stream	C2	Rhizosphere	Quarryfield 2015	0.1	0.9	L2	52.1	Coast
Hv612	CATCCCTCTACT	CAAGCAGAAGACGGCATACGAGAT	AGTCAGTCAGCCGGACTACHVGGGTWTCTAAT	B1K.04.04	Ein Prat	D1	Rhizosphere	Quarryfield 2015	0.14	0.21	L1	41.1	Desert
Hv613	TATACCGCTGCG	CAAGCAGAAGACGGCATACGAGAT	AGTCAGTCAGCCGGACTACHVGGGTWTCTAAT	B1K.04.04	Ein Prat	D1	Rhizosphere	Quarryfield 2015	0.18	0.17	L1	47.1	Desert
Hv614	AGTTGAGGCATT	CAAGCAGAAGACGGCATACGAGAT	AGTCAGTCAGCCGGACTACHVGGGTWTCTAAT	B1K.04.04	Ein Prat	D1	Rhizosphere	Quarryfield 2015	0.14	0.21	L1	40.1	Desert
Hv615	ACAATAGACACC	CAAGCAGAAGACGGCATACGAGAT	AGTCAGTCAGCCGGACTACHVGGGTWTCTAAT	B1K.05.13	Neomi	D1	Rhizosphere	Quarryfield 2015	0.23	0.17	L1	29	Desert
Hv616	CGGTCAATTGAC	CAAGCAGAAGACGGCATACGAGAT	AGTCAGTCAGCCGGACTACHVGGGTWTCTAAT	B1K.05.13	Neomi	D1	Rhizosphere	Quarryfield 2015	0.26	0.19	L1	55.4	Desert
Hv617	GTGGAGTCTCAT	CAAGCAGAAGACGGCATACGAGAT	AGTCAGTCAGCCGGACTACHVGGGTWTCTAAT	B1K.05.13	Neomi	D1	Rhizosphere	Quarryfield 2015	0.09	0.56	L1	46.9	Desert
Hv621	ACTTCCAACTTC	CAAGCAGAAGACGGCATACGAGAT	AGTCAGTCAGCCGGACTACHVGGGTWTCTAAT	B1K.08.18	Talkid Stream	D1	Rhizosphere	Quarryfield 2015	0.14	0.36	L1	20.7	Desert
Hv622	CTCACCTAGGAA	CAAGCAGAAGACGGCATACGAGAT	AGTCAGTCAGCCGGACTACHVGGGTWTCTAAT	B1K.08.18	Talkid Stream	D1	Rhizosphere	Quarryfield 2015	0.08	0.25	L1	41.3	Desert
Hv623	GTGTTGTCGTGC	CAAGCAGAAGACGGCATACGAGAT	AGTCAGTCAGCCGGACTACHVGGGTWTCTAAT	B1K.08.18	Talkid Stream	D1	Rhizosphere	Quarryfield 2015	0.18	0.28	L1	26.2	Desert
Hv610	GTCGACAGAGGA	CAAGCAGAAGACGGCATACGAGAT	AGTCAGTCAGCCGGACTACHVGGGTWTCTAAT	B1K.12.10	Kidron streem	D1	Rhizosphere	Quarryfield 2015	0.19	0.32	L1	80.4	Desert
Hv611	TGTCGCAAATAG	CAAGCAGAAGACGGCATACGAGAT	AGTCAGTCAGCCGGACTACHVGGGTWTCTAAT	B1K.12.10	Kidron streem	D1	Rhizosphere	Quarryfield 2015	0.15	0.73	L1	39.8	Desert
Hv600	TACTACGTGGCC	CAAGCAGAAGACGGCATACGAGAT	AGTCAGTCAGCCGGACTACHVGGGTWTCTAAT	B1K.02.18	Yeruham	D2	Rhizosphere	Quarryfield 2015	0.14	0.43	L2	32.6	Desert
Hv601	GGCCAGTTCCTA	CAAGCAGAAGACGGCATACGAGAT	AGTCAGTCAGCCGGACTACHVGGGTWTCTAAT	B1K.02.18	Yeruham	D2	Rhizosphere	Quarryfield 2015	0.13	0.62	L2	36.5	Desert
Hv602	GATGTTCGCTAG	CAAGCAGAAGACGGCATACGAGAT	AGTCAGTCAGCCGGACTACHVGGGTWTCTAAT	B1K.02.18	Yeruham	D2	Rhizosphere	Quarryfield 2015	0.1	0.3	L2	45.1	Desert
Hv606	CTATCTCCTGTC	CAAGCAGAAGACGGCATACGAGAT	AGTCAGTCAGCCGGACTACHVGGGTWTCTAAT	B1K.11.11	Shivta	D2	Rhizosphere	Quarryfield 2015	0.18	0.28	L2	68.2	Desert
Hv607	ACTCACAGGAAT	CAAGCAGAAGACGGCATACGAGAT	AGTCAGTCAGCCGGACTACHVGGGTWTCTAAT	B1K.11.11	Shivta	D2	Rhizosphere	Quarryfield 2015	0.1	0.5	L2	59.4	Desert
Hv608	ATGATGAGCCTC	CAAGCAGAAGACGGCATACGAGAT	AGTCAGTCAGCCGGACTACHVGGGTWTCTAAT	B1K.11.11	Shivta	D2	Rhizosphere	Quarryfield 2015	0.11	0.64	L2	50.2	Desert
Hv633	CGTAATTGCCGC	CAAGCAGAAGACGGCATACGAGAT	AGTCAGTCAGCCGGACTACHVGGGTWTCTAAT	B1K.33.03	Mount Harif	D2	Rhizosphere	Quarryfield 2015	0.08	0.5	L2	35.3	Desert
Hv634	GGTGACTAGTTC	CAAGCAGAAGACGGCATACGAGAT	AGTCAGTCAGCCGGACTACHVGGGTWTCTAAT	B1K.33.03	Mount Harif	D2	Rhizosphere	Quarryfield 2015	0.06	0.5	L2	43.5	Desert
Hv635	ATGGGTTCCGTC	CAAGCAGAAGACGGCATACGAGAT	AGTCAGTCAGCCGGACTACHVGGGTWTCTAAT	B1K.33.03	Mount Harif	D2	Rhizosphere	Quarryfield 2015	0.12	0.5	L2	24.6	Desert
Hv636	TAGGCATGCTTG	CAAGCAGAAGACGGCATACGAGAT	AGTCAGTCAGCCGGACTACHVGGGTWTCTAAT	B1K.34.20	Havarim Stream	D2	Rhizosphere	Quarryfield 2015	0.13	0.23	L2	70.3	Desert
Hv637	AACTAGTTCAGG	CAAGCAGAAGACGGCATACGAGAT	AGTCAGTCAGCCGGACTACHVGGGTWTCTAAT	B1K.34.20	Havarim Stream	D2	Rhizosphere	Quarryfield 2015	0.14	0.29	L2	48.6	Desert
Hv638	ATTCTGCCGAAG	CAAGCAGAAGACGGCATACGAGAT	AGTCAGTCAGCCGGACTACHVGGGTWTCTAAT	B1K.34.20	Havarim Stream	D2	Rhizosphere	Quarryfield 2015	0.21	0.48	L2	33.8	Desert
Hv725	TCCTCGAGCGAT	CAAGCAGAAGACGGCATACGAGAT	AGTCAGTCAGCCGGACTACHVGGGTWTCTAAT	Barke	Halle	M	Rhizosphere	Quarryfield 2015	0.26	0.12	L1	47.2	Modern
Hv727	ACCCAAGCGTTA	CAAGCAGAAGACGGCATACGAGAT	AGTCAGTCAGCCGGACTACHVGGGTWTCTAAT	Barke	Halle	M	Rhizosphere	Quarryfield 2015	0.37	0.22	L1	46.1	Modern
Hv728	TGCAGCAAGATT	CAAGCAGAAGACGGCATACGAGAT	AGTCAGTCAGCCGGACTACHVGGGTWTCTAAT	Barke	Halle	M	Rhizosphere	Quarryfield 2015	0.41	0.12	L1	32.8	Modern
Hv729	AGCAACATTGCA	CAAGCAGAAGACGGCATACGAGAT	AGTCAGTCAGCCGGACTACHVGGGTWTCTAAT	Bowman	JHI	M	Rhizosphere	Quarryfield 2015	0.35	0.17	L1	39.8	Modern
Hv730	GATGTGGTGTTA	CAAGCAGAAGACGGCATACGAGAT	AGTCAGTCAGCCGGACTACHVGGGTWTCTAAT	Bowman	JHI	M	Rhizosphere	Quarryfield 2015	0.51	0.25	L1	27	Modern
Hv717	CCTGCGAAGTAT	CAAGCAGAAGACGGCATACGAGAT	AGTCAGTCAGCCGGACTACHVGGGTWTCTAAT	Morex	JHI	M	Rhizosphere	Quarryfield 2015	0.32	0.28	L1	70.3	Modern
Hv718	TTCTCTCGACAT	CAAGCAGAAGACGGCATACGAGAT	AGTCAGTCAGCCGGACTACHVGGGTWTCTAAT	Morex	JHI	M	Rhizosphere	Quarryfield 2015	0.23	0.04	L1	55.2	Modern
Hv719	GCTCTCCGTAGA	CAAGCAGAAGACGGCATACGAGAT	AGTCAGTCAGCCGGACTACHVGGGTWTCTAAT	Morex	JHI	M	Rhizosphere	Quarryfield 2015	0.25	0.24	L1	68.7	Modern
Hv720	GTTAAGCTGACC	CAAGCAGAAGACGGCATACGAGAT	AGTCAGTCAGCCGGACTACHVGGGTWTCTAAT	Morex	JHI	M	Rhizosphere	Quarryfield 2015	0.31	0.1	L1	41.7	Modern
Hv721	ATGCCATGCCGT	CAAGCAGAAGACGGCATACGAGAT	AGTCAGTCAGCCGGACTACHVGGGTWTCTAAT	Steptoe	JHI	M	Rhizosphere	Quarryfield 2015	0.28	0.21	L1	36.5	Modern
Hv722	GACATTGTCACG	CAAGCAGAAGACGGCATACGAGAT	AGTCAGTCAGCCGGACTACHVGGGTWTCTAAT	Steptoe	JHI	M	Rhizosphere	Quarryfield 2015	0.28	0.07	L1	33.6	Modern
Hv723	GCCAACAACCAT	CAAGCAGAAGACGGCATACGAGAT	AGTCAGTCAGCCGGACTACHVGGGTWTCTAAT	Steptoe	JHI	M	Rhizosphere	Quarryfield 2015	0.29	0.14	L1	20.5	Modern
Hv724	ATCAGTACTAGG	CAAGCAGAAGACGGCATACGAGAT	AGTCAGTCAGCCGGACTACHVGGGTWTCTAAT	Steptoe	JHI	M	Rhizosphere	Quarryfield 2015	0.22	0.18	L1	33.5	Modern
Hv654	GTTCTCTTCTCG	CAAGCAGAAGACGGCATACGAGAT	AGTCAGTCAGCCGGACTACHVGGGTWTCTAAT	B1K.14.04	Susita	N	Rhizosphere	Quarryfield 2015	0.29	0.34	L1	40.3	North
Hv655	CGTAAGATGCCT	CAAGCAGAAGACGGCATACGAGAT	AGTCAGTCAGCCGGACTACHVGGGTWTCTAAT	B1K.14.04	Susita	N	Rhizosphere	Quarryfield 2015	0.33	0.45	L1	29.6	North
Hv656	GCGTTCTAGCTG	CAAGCAGAAGACGGCATACGAGAT	AGTCAGTCAGCCGGACTACHVGGGTWTCTAAT	B1K.14.04	Susita	N	Rhizosphere	Quarryfield 2015	0.27	0.37	L1	22.7	North
Hv657	GTTGTTCTGGGA	CAAGCAGAAGACGGCATACGAGAT	AGTCAGTCAGCCGGACTACHVGGGTWTCTAAT	B1K.15.19	Hamat Gader	N	Rhizosphere	Quarryfield 2015	0.23	0.65	L1	44.8	North
Hv658	GGACTTCCAGCT	CAAGCAGAAGACGGCATACGAGAT	AGTCAGTCAGCCGGACTACHVGGGTWTCTAAT	B1K.15.19	Hamat Gader	N	Rhizosphere	Quarryfield 2015	0.35	0.54	L1	93.5	North
Hv659	CTCACAACCGTG	CAAGCAGAAGACGGCATACGAGAT	AGTCAGTCAGCCGGACTACHVGGGTWTCTAAT	B1K.15.19	Hamat Gader	N	Rhizosphere	Quarryfield 2015	0.22	0.14	L1	21.9	North
Hv642	AGCATGTCCCGT	CAAGCAGAAGACGGCATACGAGAT	AGTCAGTCAGCCGGACTACHVGGGTWTCTAAT	B1K.31.01	Avny hill	N	Rhizosphere	Quarryfield 2015	0.08	0.63	L1	50.3	North
Hv643	GTACGATATGAC	CAAGCAGAAGACGGCATACGAGAT	AGTCAGTCAGCCGGACTACHVGGGTWTCTAAT	B1K.31.01	Avny hill	N	Rhizosphere	Quarryfield 2015	0.11	0.64	L1	29.4	North
Hv644	GTGGTGGTTTCC	CAAGCAGAAGACGGCATACGAGAT	AGTCAGTCAGCCGGACTACHVGGGTWTCTAAT	B1K.31.01	Avny hill	N	Rhizosphere	Quarryfield 2015	0.06	0.33	L1	30.9	North
Hv675	TTGGCTCTATTC	CAAGCAGAAGACGGCATACGAGAT	AGTCAGTCAGCCGGACTACHVGGGTWTCTAAT	B1K.37.06	Almagor	N	Rhizosphere	Quarryfield 2015	0.24	0.75	L1	37.6	North
Hv676	GATCCCACGTAC	CAAGCAGAAGACGGCATACGAGAT	AGTCAGTCAGCCGGACTACHVGGGTWTCTAAT	B1K.37.06	Almagor	N	Rhizosphere	Quarryfield 2015	0.25	0.68	L1	67.4	North
Hv677	TACCGCTTCTTC	CAAGCAGAAGACGGCATACGAGAT	AGTCAGTCAGCCGGACTACHVGGGTWTCTAAT	B1K.37.06	Almagor	N	Rhizosphere	Quarryfield 2015	0.25	0.8	L1	53.8	North

## Sheet: ws2
# Constructed from biom file
#OTU ID	Hv636	Hv644	Hv656	Hv654	Hv739	Hv676	Hv608	Hv681	Hv607	Hv687	Hv623	Hv610	Hv683	Hv634	Hv643	Hv600	Hv675	Hv723	Hv704	Hv713	Hv613	Hv711	Hv718	Hv738	Hv638	Hv614	Hv615	Hv611	Hv740	Hv637	Hv696	Hv677	Hv602	Hv712	Hv649	Hv633	Hv617	Hv682	Hv678	Hv730	Hv606	Hv658	Hv650	Hv691	Hv703	Hv659	Hv612	Hv621	Hv737
FJ478961.1.1449	7	8	10	7	25	10	7	4	8	21	10	11	11	4	8	13	12	10	12	11	5	12	7	20	16	16	20	8	28	12	6	5	8	7	15	7	5	3	3	4	8	21	7	14	4	4	3	6	16
DQ223087.1.1346	3	0	0	0	1	0	0	1	0	0	0	0	0	0	0	0	0	1	0	2	0	0	0	1	2	2	1	0	0	2	2	0	0	0	2	0	0	0	2	0	0	0	0	0	0	0	2	0	3
KC211835.1.1404	0	1	0	1	0	0	0	0	0	2	0	0	0	0	0	0	0	0	0	0	0	1	0	0	0	0	2	0	0	0	0	0	0	0	0	1	0	3	0	1	0	0	0	0	0	0	0	0	0
FR687425.1.1464	9	5	15	4	3	10	4	8	8	9	1	7	5	3	6	13	8	1	4	6	13	2	6	14	8	5	27	4	16	10	13	7	1	9	7	1	12	4	1	5	4	7	6	4	8	14	15	0	2
EU133405.1.1319	0	0	0	0	0	0	0	0	0	0	0	0	0	0	0	0	0	0	0	0	0	0	0	0	0	0	0	0	0	0	0	0	0	0	0	0	0	0	1	0	0	0	0	0	1	0	0	0	0
FPLS01048115.7.1391	0	0	0	0	3	0	0	0	0	1	0	0	0	0	2	0	0	0	0	0	0	0	0	0	0	0	2	0	0	0	0	0	0	0	2	0	0	0	0	1	0	0	0	0	0	0	1	0	2
KR559973.1.1464	2	0	2	1	0	2	2	1	1	2	1	1	3	0	4	1	3	2	1	5	0	1	4	2	0	3	2	3	0	2	0	0	0	2	0	0	0	1	1	1	0	2	0	0	6	2	1	1	0
HQ597067.1.1508	1	2	4	0	1	1	2	1	0	6	0	0	2	0	7	1	2	0	0	0	0	3	0	1	4	2	12	0	18	2	1	1	0	6	3	3	3	1	0	1	1	4	5	5	2	5	2	1	2
FPLS01039234.11.1486	22	3	3	2	2	1	3	1	4	1	1	5	11	0	1	1	4	10	1	5	2	16	0	0	1	11	10	1	0	1	23	1	4	5	10	0	1	10	1	0	1	0	0	0	0	2	0	7	0
LLKM01002137.6303.7792	0	0	0	0	0	0	0	0	0	0	0	0	0	0	0	0	0	0	0	0	0	0	0	0	0	0	0	0	0	0	0	0	0	0	0	0	0	0	0	0	0	0	0	0	0	0	0	0	0
JQ825201.1.1480	0	1	1	0	0	2	0	0	0	0	0	0	0	0	0	1	0	0	0	1	0	0	0	0	1	0	2	0	0	0	0	0	0	0	0	0	0	0	0	2	1	0	0	0	0	1	0	0	0
JQ428190.1.1443	0	0	0	0	0	0	0	0	0	0	0	0	0	0	0	0	0	0	0	0	0	0	0	0	0	0	0	1	0	0	0	0	0	0	0	0	0	0	0	0	0	0	0	0	0	0	0	0	0
KX935554.1.1499	0	0	0	0	0	0	1	0	0	0	0	0	0	0	0	0	2	0	0	0	0	0	0	0	0	0	0	0	0	0	0	0	0	0	0	0	0	0	0	1	0	1	0	2	0	1	0	0	0
HM269073.1.1362	0	1	4	2	4	0	1	0	3	0	0	0	0	1	0	4	3	2	5	1	1	1	2	0	2	3	6	1	3	5	1	0	0	6	0	1	1	2	0	2	3	0	2	0	4	0	4	0	2
AB630648.1.1493	2	1	0	0	0	1	1	0	0	3	0	0	1	0	1	0	1	0	1	1	1	2	0	0	0	3	2	2	2	0	0	1	1	3	1	0	0	1	0	2	0	0	2	0	1	0	1	1	0
JX098530.1.1321	0	0	0	0	1	2	0	0	0	1	0	0	0	0	0	0	0	0	0	0	1	1	1	1	0	0	1	0	0	0	0	0	0	0	0	0	0	0	0	0	0	1	0	0	0	0	0	0	0
CP002542.2752771.2754283	516	5	31	4	0	0	55	0	73	4	3	8	24	0	197	2	3	147	157	0	264	42	458	0	54	21	213	34	0	340	0	13	94	45	27	2	44	81	123	35	59	21	47	117	13	313	35	1	0
FPLS01009034.10.1332	22	51	24	16	1	15	8	11	13	17	16	17	20	9	25	16	34	11	14	6	8	15	17	3	30	4	15	14	8	15	8	15	11	16	18	21	11	21	6	11	15	30	7	9	1	4	9	9	2
EF019723.1.1331	0	0	0	0	2	0	0	0	0	1	0	0	0	0	0	0	0	1	0	0	1	1	0	0	0	0	2	0	3	0	0	0	0	1	0	0	0	0	1	0	0	0	0	0	0	0	0	0	0
FPLS01012045.10.1483	0	0	0	0	0	0	0	0	0	0	0	0	0	0	0	0	0	0	0	0	0	0	0	0	0	1	0	0	0	0	0	0	0	0	2	0	0	0	0	0	0	0	0	0	0	0	0	0	0
JF429074.1.1521	0	0	0	0	1	0	0	0	2	0	0	1	2	2	0	0	0	0	0	0	0	0	0	0	0	0	0	0	3	1	0	0	0	0	0	0	2	0	1	0	0	0	0	0	0	1	0	0	0
KR088739.1.1374	0	0	743	2	0	0	0	0	0	0	0	0	3	0	0	0	0	0	0	0	1	0	127	0	0	0	0	0	1	0	0	0	8	0	0	0	43	0	0	0	0	0	0	0	0	2	0	1	0
HG917491.1.1443	0	0	0	0	0	2	1	0	0	0	0	0	0	0	0	0	0	0	0	0	0	0	0	0	0	0	0	0	0	0	0	0	0	1	0	0	0	0	0	0	0	0	0	0	0	0	1	0	0
JN417588.1.1505	41	38	47	32	46	47	54	43	57	65	57	77	34	33	43	32	37	28	32	51	49	55	90	156	36	34	195	74	200	59	38	27	24	60	45	45	56	50	25	44	53	48	35	46	36	47	91	25	59
KJ615139.1.1292	0	1	0	1	0	0	0	0	0	0	0	0	0	0	2	1	0	1	0	0	0	1	0	0	2	0	0	0	0	1	0	0	0	1	0	0	0	0	0	0	0	0	1	0	0	1	0	0	0
EU787448.1.1432	5	7	2	3	3	4	5	2	1	8	5	1	9	3	8	4	1	1	2	3	3	3	1	4	1	10	19	8	5	8	4	1	2	4	9	0	2	3	0	1	5	7	1	5	4	2	0	29	4
FJ546408.1.1208	0	3	1	0	0	0	0	0	0	0	0	0	2	0	1	0	2	0	0	0	3	0	2	0	1	2	1	1	1	0	0	0	0	0	1	0	0	0	0	5	1	8	0	1	0	2	0	0	2
AY963385.1.1479	1	1	3	0	3	1	1	0	3	2	1	2	3	0	0	1	1	0	1	0	1	0	2	1	2	0	6	0	2	2	0	2	0	0	3	1	1	1	1	0	3	2	1	1	1	0	3	2	1
JX079199.1.1513	0	1	1	0	0	2	0	0	1	0	0	0	0	0	0	0	0	0	0	0	0	0	2	0	0	0	0	0	0	1	0	0	0	0	0	0	0	0	1	0	0	0	0	0	0	0	0	0	1
HM186196.1.1358	9	26	13	6	1	21	10	9	6	9	7	4	15	6	23	5	10	18	7	12	10	8	3	12	8	15	30	7	3	7	2	5	9	3	1	5	31	12	7	7	4	35	9	15	9	12	5	8	4
CP012623.2800921.2802433	0	0	0	0	0	0	0	0	0	0	0	0	0	0	0	1	0	0	0	0	0	0	0	0	0	0	1	0	0	0	0	0	0	0	0	0	0	0	0	1	0	0	0	0	0	0	0	0	0
JF266108.1.1380	2	1	1	1	2	2	3	0	0	2	3	1	0	3	1	5	0	2	0	0	0	2	3	0	1	1	5	5	2	2	1	0	1	2	1	2	1	4	0	0	1	3	0	1	1	2	2	0	2
HM062333.1.1475	1	3	0	0	0	1	8	3	3	2	1	3	1	3	1	2	4	1	0	0	0	1	5	1	1	3	1	2	2	2	1	0	0	1	1	1	4	2	2	1	1	2	1	2	2	3	2	0	0
EU135506.1.1321	0	1	0	0	0	0	0	0	0	0	0	0	0	0	0	0	1	0	0	0	2	0	0	0	0	0	0	2	0	0	1	0	0	0	0	0	0	0	0	0	0	0	0	0	0	0	0	0	1
FPLP01001558.2.1434	0	0	9	0	8	4	2	7	5	6	8	9	2	0	3	1	2	0	1	1	3	5	4	8	11	6	15	4	14	8	2	1	2	0	0	3	6	7	2	2	0	2	7	3	2	3	7	3	4
EF019041.1.1385	0	0	0	0	0	0	0	0	0	0	0	0	0	0	0	0	0	0	0	0	0	0	0	0	0	0	0	0	0	3	0	0	0	0	0	0	0	0	0	0	0	0	0	0	0	0	0	0	0
KF037881.1.1472	8	28	22	56	12	69	17	62	26	25	25	29	12	13	22	29	92	21	8	31	12	25	68	6	12	28	116	32	13	18	11	45	6	16	28	9	19	42	8	42	27	24	28	21	11	25	53	21	15
JX504978.1.1448	0	0	0	0	0	2	0	0	0	0	0	0	0	0	0	0	0	0	0	0	0	0	0	0	0	1	1	0	1	0	0	0	0	0	0	0	0	0	0	0	0	0	0	0	0	0	0	0	0
AB240368.1.1441	0	2	0	1	0	2	0	1	0	0	1	0	1	1	0	1	0	1	1	1	2	2	2	0	0	2	3	1	0	1	0	0	0	1	0	0	2	1	0	1	0	1	1	1	2	0	1	0	0
AB630672.1.1458	0	0	0	0	0	0	0	0	0	0	1	0	0	0	0	0	0	0	0	0	0	0	0	0	0	0	0	0	0	0	0	0	0	0	0	0	0	0	0	0	0	0	0	0	0	0	0	0	1
HM749704.1.1373	0	0	0	0	0	1	0	0	1	0	0	0	0	2	0	0	0	0	0	0	0	0	0	0	1	1	1	0	1	1	0	0	2	0	1	0	1	0	3	0	0	0	0	0	0	0	2	0	1
KC555018.1.1548	0	0	0	0	3	0	1	0	0	0	0	2	0	0	0	0	0	0	0	0	0	1	0	0	0	0	0	1	1	0	0	0	0	0	0	0	0	0	0	1	3	0	0	4	0	0	0	0	0
HQ597295.1.1507	0	1	0	0	3	1	1	0	1	1	0	0	2	2	1	4	1	0	0	2	1	0	0	1	2	7	6	2	5	2	0	4	1	0	0	0	0	2	1	1	0	1	1	1	1	2	3	0	1
FPLS01022320.1.1404	1	1	1	0	1	1	0	2	2	0	0	2	1	0	0	0	1	0	0	2	0	2	4	0	1	3	2	0	4	0	0	1	0	0	0	1	0	0	0	3	1	1	1	2	1	0	2	0	1
KY190642.1.1479	1	0	3	0	0	2	0	0	3	2	0	0	2	2	1	2	2	1	1	0	0	3	1	0	1	1	3	0	1	0	2	2	1	1	1	0	1	0	0	1	1	0	0	0	0	2	1	0	0
AB630623.1.1422	1	0	1	0	0	1	0	0	2	4	2	1	0	3	3	2	3	0	1	3	2	1	3	4	0	4	5	0	7	0	1	0	0	3	1	1	1	2	0	0	1	4	1	1	3	0	6	1	2
AY212643.1.1547	3	6	2	1	1	1	1	1	5	4	1	4	1	2	2	0	6	9	2	6	2	13	4	1	13	2	6	2	2	3	5	2	2	2	2	4	0	5	2	11	11	1	2	3	0	2	5	1	0
FJ592820.1.1365	1	3	8	5	1	15	4	4	2	3	3	3	0	2	1	4	14	0	0	6	3	4	6	0	1	0	5	2	3	0	0	15	0	8	0	0	2	3	0	0	7	7	1	2	1	4	1	1	0
HQ120566.1.1493	0	0	0	0	0	0	0	0	0	0	0	0	0	0	0	0	0	0	0	0	0	1	0	0	3	0	2	0	0	0	0	0	0	0	0	0	0	0	0	0	0	0	0	0	1	0	0	0	0
FPLL01003121.16.1509	28	31	43	39	33	38	24	43	33	48	33	52	37	11	28	17	33	23	9	13	23	59	63	79	26	15	142	58	138	25	19	23	9	34	7	19	69	26	5	24	40	47	41	20	4	44	42	30	19
AZXQ01000004.2234.3758	0	0	1	0	0	0	0	0	0	0	0	0	0	0	0	0	0	0	0	0	0	0	0	0	0	0	0	0	1	0	0	0	0	0	0	0	0	0	0	0	0	0	0	0	0	0	0	0	0
JN626574.1.1359	0	0	0	0	0	0	2	0	0	0	0	0	0	0	0	0	0	0	0	0	2	0	0	0	0	3	0	1	1	0	0	0	0	0	1	0	0	1	0	0	0	0	0	0	1	0	0	0	0
HQ111163.1.1491	0	2	0	0	0	0	0	0	0	0	0	0	0	0	0	0	0	0	0	0	0	0	0	0	1	0	1	1	0	0	0	0	0	0	0	0	0	0	0	0	3	0	0	0	0	0	0	1	0
AY234598.1.1446	0	0	0	0	1	1	0	1	1	2	2	1	0	0	1	2	1	0	0	1	3	5	6	0	2	2	9	0	4	0	0	1	1	2	0	0	0	0	0	1	1	0	0	1	0	2	3	0	2
EU134884.1.1359	0	0	0	0	0	0	1	0	0	0	0	0	0	0	0	0	0	0	0	0	0	0	0	0	0	0	0	0	0	0	0	0	0	0	0	0	0	0	0	0	0	0	0	0	0	0	0	0	0
KJ081641.1.1542	0	0	0	0	0	0	0	0	0	0	1	1	0	1	0	0	0	0	1	0	0	2	0	0	0	0	0	0	0	0	0	1	0	0	0	0	0	0	0	0	0	0	0	0	0	0	1	0	1
DQ497757.1.1390	0	1	0	0	0	0	0	0	0	0	0	0	0	0	0	0	0	0	0	0	0	0	0	0	0	0	0	0	0	0	0	0	0	0	0	0	0	0	0	0	0	0	0	0	0	0	0	0	0
EF632900.1.1481	118	251	166	210	8	259	236	203	113	205	176	254	255	41	328	97	274	156	81	239	58	218	332	15	187	188	157	302	50	110	77	190	85	269	132	76	127	176	85	169	175	100	100	268	37	137	126	110	25
FPLL01003090.10.1537	0	2	2	1	2	3	0	9	0	1	0	1	1	0	4	1	0	0	0	1	4	4	2	3	2	0	6	3	1	1	2	3	0	2	0	0	1	1	0	4	0	0	0	1	1	0	3	0	0
FJ592741.1.1220	0	0	4	0	0	0	0	0	1	0	0	0	0	0	0	0	0	0	0	0	0	0	0	0	1	0	0	0	0	0	0	0	0	0	0	0	0	0	0	0	0	0	0	0	0	0	0	0	0
FJ624926.1.1486	0	0	0	0	0	0	0	0	0	0	0	0	0	0	0	0	0	0	0	0	0	0	0	0	0	0	0	0	0	0	0	0	0	0	0	0	0	0	0	0	0	0	0	0	0	0	0	0	0
JQ861338.1.1490	6	4	5	5	2	11	12	7	7	4	9	15	11	4	14	10	2	8	0	4	8	11	11	5	7	5	23	6	1	10	8	22	2	14	10	7	16	4	5	11	15	11	10	6	15	4	10	0	0
EU132275.1.1347	0	1	2	0	0	0	0	0	0	0	0	0	0	0	1	0	0	0	0	0	2	2	1	1	0	1	2	0	2	1	1	0	1	0	1	0	0	0	0	0	0	0	0	0	0	1	1	1	0
FJ936935.1.1508	1	6	11	15	5	9	18	8	7	6	13	6	3	3	9	7	7	7	3	12	5	11	10	9	7	6	11	14	9	3	3	15	9	3	7	1	7	19	4	3	3	4	4	2	3	7	13	0	3
JX505418.1.1479	0	0	0	0	1	0	2	0	5	0	0	3	0	0	0	0	0	2	1	0	0	1	3	3	0	0	2	4	4	0	0	0	0	0	0	0	0	0	0	0	0	0	0	0	0	1	1	0	0
KJ572398.1.1402	3	7	0	1	0	9	0	6	0	1	4	4	3	3	3	0	1	2	2	2	0	2	0	0	1	2	0	5	0	1	0	0	0	0	0	2	1	3	2	3	1	0	0	14	4	1	2	1	0
JF703415.1.1441	0	0	0	1	1	0	0	0	0	0	1	0	0	2	0	0	0	0	0	0	0	0	0	1	0	2	0	1	0	1	0	0	0	0	0	0	0	0	0	0	0	0	0	1	0	2	0	0	0
EU133578.1.1304	0	0	0	0	0	0	0	0	0	0	0	0	0	0	0	0	0	0	0	0	0	0	0	0	0	1	1	0	3	0	0	0	0	0	0	0	0	0	0	0	0	0	0	0	0	0	0	0	0
FPLL01006955.11.1513	8	6	1	5	0	7	3	3	0	2	2	3	5	3	3	1	7	1	1	8	3	2	7	1	3	4	12	8	2	3	1	3	3	6	3	2	1	7	2	1	2	5	0	2	0	8	6	0	0
FPLP01005060.16.1528	1	2	0	3	0	1	0	3	1	1	2	0	0	2	1	0	2	0	1	5	0	0	0	0	1	0	2	6	1	0	1	1	2	0	1	0	2	0	2	0	0	0	2	0	1	0	1	0	0
HE589834.1.1435	0	0	0	1	0	0	0	0	0	0	0	0	0	0	0	0	0	0	0	1	0	0	0	0	0	0	0	0	0	0	0	0	0	0	0	0	0	0	0	0	0	0	0	0	0	0	0	0	0
AY601105.1.1428	0	0	0	0	0	0	0	0	0	0	0	0	0	0	0	0	0	0	0	0	0	0	0	0	0	0	0	0	0	0	0	0	0	0	0	0	0	0	0	0	0	0	0	0	1	0	0	0	0
EU223961.1.1610	0	0	0	0	0	0	0	0	0	0	0	0	0	0	0	0	0	0	0	0	0	0	0	0	0	0	0	0	0	0	0	0	0	0	0	0	0	0	0	0	0	0	0	0	0	0	0	0	0
FJ612187.1.1434	0	0	0	0	0	0	0	0	0	1	0	0	0	0	0	0	0	1	0	0	0	0	1	0	0	0	0	0	0	0	0	0	0	0	0	0	0	0	0	0	0	0	0	0	0	0	0	0	0
EU133177.1.1351	1	1	1	6	2	1	1	1	2	7	3	4	2	1	1	5	2	0	1	0	5	3	5	0	4	4	10	1	6	0	2	2	0	1	0	1	0	1	0	1	4	3	0	4	3	4	4	1	3
KF836156.1.1523	481	636	363	366	414	284	836	375	447	435	547	585	253	321	338	371	173	251	235	433	407	774	467	647	326	673	1176	617	765	334	414	320	447	441	355	322	431	589	245	131	253	326	542	335	170	319	685	403	496
FJ468383.1.1339	11	2	13	4	10	5	11	6	3	11	10	3	2	1	8	1	6	2	3	6	6	12	13	17	7	7	18	11	23	8	5	3	2	2	9	1	6	7	1	1	9	11	14	5	3	10	8	3	15
FPLS01047466.16.1495	0	0	0	0	0	1	0	0	1	0	0	0	0	0	0	0	0	0	0	0	1	2	0	0	1	0	0	0	0	0	0	0	0	0	0	0	0	0	0	0	1	0	0	0	0	0	1	0	0
KM200371.1.1496	0	0	0	0	2	0	0	1	3	0	2	0	0	0	0	0	0	0	0	0	0	0	0	0	0	0	0	2	0	0	0	0	0	1	0	0	0	0	0	0	1	0	0	0	0	0	0	0	1
KC286880.1.1503	0	0	0	0	0	0	0	0	0	0	0	0	0	0	0	0	0	0	0	0	0	0	0	0	0	0	0	0	0	0	0	0	0	0	0	1	1	0	0	0	0	0	0	0	0	0	0	0	0
HQ114139.1.1445	0	0	0	0	1	0	0	0	0	0	0	0	0	0	0	1	1	7	0	0	0	0	0	0	0	0	4	0	1	1	1	0	0	0	6	0	0	0	0	0	0	0	0	0	0	0	0	0	0
HQ119166.1.1527	4	11	2	4	3	6	4	3	5	14	4	7	4	1	10	8	14	6	9	8	9	6	4	1	6	10	5	6	5	7	2	1	1	8	1	3	3	7	5	1	5	5	2	7	1	4	8	1	4
EF018642.1.1390	0	2	0	3	2	3	2	4	1	4	0	5	0	0	1	2	0	1	0	3	2	7	2	9	3	3	10	4	13	3	2	0	0	2	0	2	4	0	0	0	1	1	1	1	0	4	6	1	4
AB746849.1.1545	0	0	0	0	0	0	0	1	0	0	1	0	0	0	0	0	0	0	0	0	1	0	0	0	0	1	1	0	0	1	0	0	0	0	0	0	0	0	0	0	0	0	0	0	0	0	3	1	0
GQ203640.1.1326	0	0	0	0	0	0	0	0	0	1	0	0	0	0	0	0	0	0	0	0	0	0	0	1	0	0	0	0	0	0	0	0	0	0	0	0	0	0	0	0	0	0	0	0	0	0	0	0	0
JF979319.1.1489	1	0	0	0	0	0	0	0	0	0	0	0	0	0	0	1	0	0	0	0	0	0	0	0	0	0	0	0	0	0	0	0	0	0	0	0	0	0	0	0	0	0	0	0	0	0	0	1	0
KJ540845.1.1483	0	0	0	0	0	0	0	0	0	0	0	1	0	0	0	0	1	0	0	0	0	0	0	0	0	0	0	0	0	0	0	0	0	0	0	1	0	0	0	0	0	0	0	0	0	0	0	0	0
JX644232.1.1453	1	0	0	2	0	0	0	0	4	0	1	1	3	0	0	0	4	1	2	1	0	0	5	0	2	5	1	5	0	6	0	0	2	2	2	1	1	0	2	4	1	0	0	0	4	0	3	0	0
JF178699.1.1359	4	8	0	3	0	3	0	3	1	0	3	3	10	2	6	6	1	4	1	4	2	6	5	0	3	3	8	3	0	15	1	0	5	1	0	4	0	2	2	0	1	0	3	6	5	7	0	2	0
KY190421.1.1487	0	1	0	0	1	0	0	0	0	0	0	0	0	0	0	0	1	1	0	0	0	1	0	1	0	0	0	2	0	0	0	0	0	0	0	0	0	0	0	0	1	1	0	0	0	0	2	0	0
JN023997.1.1510	0	0	1	0	1	1	1	0	0	0	0	0	1	0	1	0	0	0	1	0	2	2	0	0	2	0	0	2	5	0	0	0	0	0	0	0	1	1	1	0	0	0	0	0	0	0	5	0	0
HQ592607.1.1493	0	0	0	0	0	0	0	0	0	0	0	0	0	0	0	0	0	0	0	0	0	1	0	0	0	0	0	0	3	0	0	0	0	0	0	0	0	1	0	0	0	0	0	0	0	0	0	0	0
EU132283.1.1380	41	35	32	26	24	51	100	61	68	60	42	83	24	23	47	45	62	42	16	62	76	82	52	51	37	45	161	32	81	50	27	56	35	80	46	25	43	50	24	38	56	42	52	48	36	48	109	42	32
FPLS01046652.1.1219	7	12	11	14	16	24	37	19	17	30	27	36	12	15	20	19	8	10	4	21	16	35	42	33	13	18	67	33	39	15	13	22	12	20	11	28	16	18	9	7	17	26	20	11	5	12	39	9	13
FPLS01044931.8.1547	0	0	0	0	0	0	0	0	0	0	1	0	0	0	0	0	0	0	0	2	0	0	0	0	0	0	0	0	0	0	0	0	0	0	0	0	0	0	0	0	0	0	0	0	0	0	0	0	0
HQ166634.1.1476	1	0	1	3	2	1	3	2	1	2	0	0	2	0	4	2	0	3	1	5	0	1	1	1	1	3	0	2	2	0	0	0	1	0	3	1	3	1	2	1	2	0	0	0	0	3	1	1	0
HQ119089.1.1527	0	1	2	0	0	1	1	2	0	3	1	3	0	0	2	0	0	0	1	0	0	0	1	1	0	0	3	0	0	0	0	1	0	0	0	0	0	0	2	2	0	3	0	0	0	4	0	0	2
EU133687.1.1336	0	0	0	0	0	0	0	0	0	0	0	0	0	0	0	0	0	0	0	0	0	0	0	0	0	0	2	0	0	0	0	0	0	0	0	0	0	0	0	0	0	0	0	0	0	0	0	0	1
JN229898.1.1469	0	0	0	0	0	0	0	0	0	0	0	0	0	0	0	0	0	0	0	1	0	0	2	0	0	2	0	0	0	0	0	0	0	0	0	0	0	0	0	0	0	0	0	0	0	0	0	0	0
AY947961.1.1449	0	0	0	0	0	0	0	0	0	0	0	0	0	0	0	0	0	0	0	0	0	0	0	1	0	0	1	0	0	0	0	0	0	0	0	1	0	0	0	0	0	0	0	0	0	0	0	0	0
EF516125.1.1440	31	28	11	9	17	21	36	15	32	19	16	22	18	14	21	11	22	29	5	27	32	24	34	15	35	26	87	18	26	28	23	30	9	25	15	24	49	18	17	18	34	19	22	24	29	34	63	6	8
AJ005795.1.1554	0	0	0	0	0	0	0	0	1	0	0	0	0	0	0	2	0	0	0	0	0	1	0	0	0	0	2	0	0	0	0	0	0	0	0	0	1	0	0	0	2	2	0	0	0	0	1	0	0
FPLL01002249.10.1471	0	5	1	0	0	0	1	0	0	0	1	1	2	0	1	0	0	0	0	1	0	0	0	0	1	1	2	2	0	0	0	0	1	0	0	0	1	0	0	1	1	0	1	0	0	0	1	1	0
FPLS01041929.17.1522	0	0	0	0	0	0	0	0	0	0	0	0	0	0	0	0	0	0	0	0	0	0	0	0	0	0	0	0	0	0	0	0	0	0	0	0	0	0	0	0	0	0	1	0	0	0	0	0	0
GU444091.1.1512	3	7	8	1	11	3	3	8	5	3	4	9	3	3	1	1	6	1	3	8	2	8	8	7	6	3	30	5	13	4	4	2	0	1	2	3	9	7	3	3	3	4	7	8	2	3	8	5	10
AB252931.1.1448	0	0	0	0	0	1	0	0	0	0	0	0	0	0	0	0	0	0	0	0	0	0	0	0	0	0	0	0	0	0	0	0	0	0	0	0	0	0	0	0	0	0	2	0	0	0	1	0	0
KF037771.1.1491	0	1	0	0	0	0	0	0	0	1	0	1	0	0	0	0	4	0	0	0	0	1	3	0	0	0	1	0	0	0	0	0	0	0	0	0	0	0	0	0	0	0	0	1	0	0	0	0	0
JX576081.1.1466	0	0	0	2	0	0	0	0	0	0	0	0	1	0	0	2	0	0	0	0	1	0	0	0	0	0	0	0	0	0	0	0	0	0	0	0	0	0	0	0	0	0	0	0	0	0	0	0	0
EU132890.1.1307	0	1	1	1	0	2	0	2	0	4	1	1	6	0	2	4	2	3	2	5	3	0	3	0	0	4	5	7	0	2	1	1	0	1	0	0	1	3	1	4	1	6	0	3	2	4	2	0	0
AY218589.1.1488	0	0	4	0	0	0	0	2	1	1	0	7	0	1	0	0	0	0	0	0	1	0	0	0	1	0	1	8	4	0	0	0	1	0	0	4	5	0	0	0	5	4	0	0	1	0	0	0	3
KX753049.1.1511	11	7	22	8	19	12	11	12	9	11	12	13	5	4	9	1	20	4	10	14	4	13	17	19	4	12	22	18	17	5	9	7	2	4	12	16	7	9	8	6	4	17	17	10	5	6	10	8	11
KC172333.1.1448	36	81	59	61	0	92	31	80	18	53	35	41	125	25	86	47	81	71	15	86	21	102	198	9	54	31	106	98	18	44	13	62	27	90	34	39	76	72	13	92	68	105	18	177	10	71	28	31	17
KU711974.1.1347	0	0	0	0	0	0	0	0	0	0	0	0	0	0	0	0	0	0	0	0	0	0	0	0	2	0	0	0	0	0	0	0	0	0	0	0	0	0	0	0	0	0	0	0	0	0	0	0	0
KC569821.1.1289	0	0	0	0	0	0	0	0	0	1	0	0	0	1	0	0	0	0	0	0	0	0	0	0	0	0	0	0	0	0	0	0	0	0	0	0	0	0	0	0	0	0	0	0	0	0	0	0	0
DQ378244.1.1516	2	0	0	2	0	1	0	0	0	0	0	0	0	0	0	0	1	0	0	0	0	0	0	4	0	0	0	3	0	1	0	2	0	1	1	0	0	0	0	0	0	0	0	0	0	0	0	0	0
EF638788.1.1485	0	0	2	0	0	0	0	0	0	0	0	0	0	0	0	0	0	0	0	0	0	0	0	0	0	0	1	0	0	0	0	0	0	0	0	0	0	0	0	0	0	0	0	0	0	0	0	0	0
KC011168.1.1525	1	1	1	0	4	0	1	2	0	1	2	2	0	1	3	0	0	0	0	0	3	2	2	1	2	1	10	3	5	0	0	0	0	0	1	0	2	0	1	1	0	1	2	0	0	0	1	2	1
DQ833481.1.1502	0	0	0	0	0	0	0	0	0	0	1	0	0	0	1	0	0	0	0	0	2	0	0	1	0	0	0	0	0	0	2	0	0	0	0	0	0	0	0	0	0	0	0	0	0	1	0	0	0
JN615813.1.1390	0	0	0	0	0	0	0	1	1	0	0	0	0	0	0	0	1	0	0	0	0	0	0	0	1	0	2	0	0	0	0	0	0	0	0	0	0	0	0	0	0	0	0	3	0	0	0	0	0
FPLP01012765.16.1398	0	0	0	0	0	0	0	0	1	0	1	0	0	0	0	0	0	0	0	1	0	0	0	0	0	0	0	0	3	0	0	0	0	0	0	0	1	0	0	0	0	0	0	0	0	0	0	0	0
HQ120984.1.1330	3	3	0	2	3	2	3	0	5	4	2	2	2	1	3	2	3	0	0	0	4	2	2	0	1	1	8	4	7	5	1	2	0	2	1	1	3	0	0	0	5	3	0	4	0	3	4	1	1
AY328558.1.1479	0	0	0	0	0	0	0	0	0	0	0	0	0	0	0	0	0	0	0	0	0	0	0	0	0	0	0	0	0	0	0	0	0	0	0	0	0	0	0	0	0	0	0	0	0	0	0	0	0
KJ013369.1.1512	1	1	1	2	1	2	2	1	0	4	0	5	0	0	3	0	3	6	1	1	0	2	5	0	0	2	4	3	5	1	2	0	0	0	0	2	4	2	0	0	3	1	0	0	0	0	1	1	1
KF956785.1.1483	0	0	0	0	0	0	0	0	0	0	0	0	0	0	0	0	1	0	0	0	0	0	0	0	0	0	0	1	0	0	0	0	0	0	0	1	1	0	0	0	0	0	0	0	0	0	0	0	0
JF177233.1.1352	0	0	0	0	0	0	0	0	0	0	0	0	0	0	0	0	0	0	0	0	0	0	0	0	0	0	0	0	0	0	0	0	0	0	0	0	0	0	0	1	0	1	0	0	0	0	0	0	0
EF020288.1.1401	3	1	1	1	0	1	0	0	2	0	3	0	0	0	2	1	0	1	2	0	2	2	1	5	2	3	7	1	2	0	1	0	0	2	1	0	2	3	1	0	0	1	0	0	2	1	3	0	0
GQ500704.1.1474	0	0	0	0	0	0	0	0	0	0	0	0	0	0	0	0	0	0	0	1	0	0	0	0	0	0	1	0	0	0	0	0	0	0	0	0	0	0	0	0	0	0	0	0	0	0	0	0	0
JN409229.1.1466	0	0	0	0	0	0	1	0	0	0	0	0	0	0	0	0	0	0	0	0	0	0	0	0	0	1	0	0	0	0	0	0	0	0	0	0	0	0	0	0	0	0	0	0	0	0	0	0	0
JX223664.1.1448	1	0	0	0	0	0	0	0	0	0	0	0	0	0	0	0	0	0	0	0	0	0	0	0	0	0	0	0	0	0	0	0	0	0	0	1	0	1	0	0	0	0	0	2	0	0	0	0	0
HQ121123.1.1458	0	1	0	0	2	7	0	5	0	1	1	2	1	0	3	5	2	1	0	7	1	1	6	0	1	1	8	3	0	2	2	4	0	1	1	3	0	4	0	1	0	3	0	4	1	2	0	0	0
EU193072.1.1505	0	0	0	0	1	0	0	0	0	0	0	0	0	0	0	0	0	0	0	0	0	0	0	0	0	0	0	0	0	0	0	0	0	0	0	0	0	0	0	0	0	0	0	0	0	2	0	0	0
FPLL01003198.19.1485	0	0	0	0	0	0	0	0	0	1	0	0	0	0	0	0	0	0	0	0	0	0	1	0	0	0	0	0	0	0	0	0	0	0	0	0	0	0	0	0	0	0	0	0	0	0	0	0	0
FPLL01001051.18.1553	62	68	56	19	3	23	70	21	55	44	35	86	43	5	37	15	39	67	21	54	33	103	115	6	80	37	71	47	12	70	28	23	40	59	22	13	33	54	60	27	41	21	18	41	25	51	50	34	5
KX753047.1.1479	0	0	0	0	0	0	0	0	0	0	0	0	0	0	0	0	0	0	0	0	0	0	0	0	0	0	0	0	0	0	0	0	0	0	0	0	0	0	0	0	0	0	0	0	0	0	0	0	0
EF516816.1.1436	3	3	21	10	2	10	9	5	8	7	3	11	8	2	10	0	24	7	4	1	11	4	10	3	8	2	15	21	5	12	1	12	3	9	6	6	1	5	0	9	13	11	5	2	0	4	2	4	7
GU172206.1.1472	0	0	0	0	0	0	0	0	0	0	0	0	0	0	0	1	0	0	0	0	0	0	0	0	0	0	0	0	0	0	0	0	0	1	0	0	0	0	0	0	0	0	0	0	0	0	0	0	0
FM877664.1.1448	0	0	0	0	1	0	0	0	0	0	0	3	0	0	0	0	0	0	0	0	1	2	0	1	0	0	1	0	3	0	0	0	0	0	0	0	0	0	0	0	0	0	0	1	0	0	0	0	2
JN592699.1.1339	0	0	0	0	0	0	0	1	0	0	0	0	0	0	1	1	0	0	0	0	0	0	0	0	0	0	0	0	1	0	0	1	0	2	0	0	1	0	0	0	0	0	0	0	0	0	0	1	3
JN607025.1.1365	1	0	0	0	0	1	0	0	0	1	0	0	0	1	0	4	0	0	0	0	0	3	1	1	0	3	1	1	1	0	1	0	0	0	0	0	1	0	3	0	0	4	0	2	0	0	0	0	0
KC554687.1.1534	0	0	0	0	0	0	0	0	0	0	0	0	0	0	0	0	0	0	0	1	0	0	0	0	0	0	0	0	0	0	0	0	0	0	1	0	0	0	0	0	0	0	0	0	0	0	0	0	0
JF428954.1.1479	0	0	0	0	0	0	0	0	0	0	0	1	0	0	0	0	0	0	0	0	0	0	0	0	0	0	0	0	1	0	0	0	0	0	0	2	0	0	0	0	0	0	0	0	0	0	0	0	0
FPLL01006212.11.1483	0	0	0	0	0	0	0	0	0	0	0	0	2	1	0	1	0	0	0	2	0	0	0	0	0	0	0	2	0	0	0	0	0	0	0	0	0	0	0	0	0	0	1	0	0	0	0	0	0
GU127772.1.1438	0	0	0	0	0	0	0	0	0	0	0	0	0	0	0	0	0	0	0	0	0	0	0	0	0	1	0	0	0	0	0	0	0	0	0	0	0	1	0	0	0	0	0	0	0	0	0	0	0
JQ769772.1.1460	2	0	0	0	0	0	1	0	1	1	0	1	0	0	0	0	2	1	1	1	0	0	0	0	0	0	3	2	1	1	1	2	0	0	3	1	0	2	0	0	0	3	0	0	1	0	0	1	0
GU207878.1.1524	31	5	2	1	0	5	11	4	4	5	12	8	14	0	6	3	1	12	8	5	13	16	103	0	21	4	34	8	0	14	14	1	52	3	9	1	16	5	34	5	28	2	2	12	11	28	7	26	0
CU925937.1.1328	0	0	0	0	0	0	0	0	0	0	0	0	0	0	0	0	0	0	0	0	0	0	0	0	0	0	0	0	0	0	0	0	0	0	0	0	0	0	0	0	0	0	0	0	0	0	0	0	0
EU861833.1.1450	0	0	0	0	0	0	0	0	1	0	0	2	0	0	0	0	2	0	1	0	0	0	0	0	0	0	0	0	0	0	0	0	0	0	0	0	0	0	0	0	0	0	0	0	0	0	0	0	0
FPLS01055632.8.1361	0	0	0	0	0	0	0	0	1	1	0	0	0	0	3	0	0	0	0	0	0	0	0	0	0	0	4	0	0	0	0	0	0	0	0	0	0	1	2	0	0	0	0	0	0	0	0	0	0
EF516456.1.1455	0	0	0	2	0	1	1	4	0	0	1	3	1	1	1	0	0	0	0	0	4	1	3	0	1	0	3	0	2	0	1	0	0	1	0	0	1	0	1	1	1	2	2	0	0	0	1	0	0
HQ682059.1.1425	0	12	0	0	0	0	1	0	0	0	0	4	0	0	1	0	1	0	0	1	0	0	2	0	16	0	1	0	0	0	0	2	4	31	2	0	0	0	0	0	0	0	0	0	3	1	0	0	0
FJ004659.1.1356	0	0	0	0	0	0	0	0	0	0	0	0	0	0	0	0	0	0	0	0	0	0	0	0	0	0	1	0	0	0	0	0	0	0	0	0	0	0	0	0	0	0	0	0	0	1	0	0	0
FPLS01059908.12.1521	5	1	0	0	0	24	55	7	0	5	2	2	4	2	48	0	0	4	6	6	4	0	0	0	0	3	41	36	1	0	2	3	1	0	5	3	0	5	0	1	20	14	2	1	0	72	5	43	0
JQ801087.1.1533	0	0	0	0	0	0	0	0	0	0	0	0	0	0	0	0	0	0	0	0	0	0	0	0	0	1	0	0	0	0	0	0	0	0	0	0	0	0	0	0	0	0	1	0	0	0	1	0	0
GU359100.1.1474	13	1	6	10	7	9	29	8	7	16	9	12	11	11	8	9	7	2	6	7	7	7	15	12	14	19	17	8	19	9	5	15	11	5	4	3	9	7	3	4	3	10	8	7	6	6	16	0	10
JX133583.1.1504	20	13	22	16	30	27	38	14	24	26	26	55	27	21	28	10	21	15	10	34	14	30	37	67	33	24	82	40	72	17	10	16	11	24	22	23	23	19	4	20	26	33	21	14	13	11	40	11	21
AJ863189.1.1467	0	0	2	4	2	2	5	5	1	2	0	4	1	2	1	4	3	0	1	2	8	7	7	6	3	4	18	2	12	1	2	0	1	1	0	2	3	5	2	2	0	3	0	0	4	0	6	1	4
KJ191791.1.1517	0	0	0	0	0	0	0	0	0	0	0	0	0	0	0	2	0	0	0	0	0	0	1	1	0	0	0	0	1	1	0	0	0	0	0	0	0	1	0	0	2	0	0	0	0	0	2	0	0
JF319204.1.1471	0	0	0	0	0	0	1	0	0	0	0	0	0	0	0	0	0	0	0	0	0	0	0	0	0	1	0	0	0	0	1	0	0	0	0	0	0	0	0	0	0	0	0	0	0	0	0	0	0
KX869748.1.1531	0	0	0	0	0	0	0	0	0	0	0	0	0	0	0	0	0	0	0	0	0	0	0	0	0	0	2	0	0	0	0	0	0	0	0	0	0	0	0	0	0	0	0	0	0	0	0	0	0
KF712691.1.1478	7	7	13	18	6	16	6	10	11	14	8	14	4	3	6	30	14	8	4	10	23	16	25	17	20	36	89	5	26	9	13	10	1	2	11	11	11	12	8	8	11	18	10	12	14	6	42	13	9
AF466821.1.1533	9	5	5	8	10	18	8	12	6	10	11	18	11	4	8	7	11	14	4	17	4	12	16	22	12	19	38	13	27	5	8	6	2	5	2	2	5	3	8	15	9	10	6	7	20	2	16	2	8
HQ119662.1.1427	0	0	1	0	1	1	4	0	3	2	0	0	0	2	0	4	1	2	1	0	2	2	1	2	0	5	18	2	4	0	0	0	0	2	1	1	1	1	0	1	2	2	0	7	0	0	2	2	4
FPLS01021518.24.1274	2	1	2	4	10	4	5	5	6	6	5	9	0	0	0	1	4	3	2	5	3	3	3	8	5	2	16	1	12	1	0	1	0	2	6	7	1	3	1	2	2	5	4	0	1	1	10	2	3
JN417541.1.1513	0	0	0	0	0	0	0	1	0	0	0	0	1	0	0	0	0	0	0	0	0	0	0	0	0	0	0	0	1	0	0	0	0	0	0	0	0	0	0	0	0	1	0	0	0	0	2	0	1
FPLS01003727.9.1513	12	9	8	15	10	9	11	11	7	14	15	14	11	7	13	14	7	8	2	8	15	12	23	22	11	26	67	12	25	8	5	12	6	6	7	6	23	5	3	5	12	15	12	7	7	3	23	3	12
FN546860.1.1411	6	13	6	11	0	10	12	3	12	5	4	6	26	5	16	8	11	5	5	4	3	14	13	0	13	8	24	24	0	7	6	10	3	10	8	6	8	17	3	4	3	6	1	13	3	7	5	3	0
FPLS01037440.16.1551	1	1	1	4	0	2	8	1	2	0	3	3	0	0	2	0	3	4	2	8	7	2	0	1	0	7	6	1	1	1	3	0	1	2	2	0	4	2	3	2	4	1	3	0	5	3	4	0	0
JX406270.1.1461	0	0	0	0	1	1	0	0	3	0	1	1	1	1	0	0	1	0	2	5	1	2	0	0	2	0	4	1	0	2	3	1	1	1	1	1	0	1	0	6	2	0	1	2	1	1	2	0	1
LN571130.1.1374	0	0	0	0	0	0	0	0	0	0	0	2	0	0	0	0	0	0	0	0	0	0	0	0	1	1	0	0	1	2	0	0	0	0	0	0	1	0	0	0	0	0	0	0	1	0	0	0	0
EU335292.1.1451	0	0	2	0	0	0	0	0	0	0	0	0	0	0	0	0	0	1	0	1	0	0	0	0	0	0	0	1	0	0	0	0	0	0	1	0	0	0	0	0	0	0	0	0	0	0	0	0	0
EU423873.1.1474	2	2	2	6	0	4	2	0	1	5	0	3	6	1	1	3	4	2	1	3	2	1	3	2	0	1	6	3	2	1	0	4	0	0	0	1	2	1	0	1	0	4	3	1	2	2	6	15	0
HM318930.1.1350	4	9	3	10	4	10	7	3	4	2	2	5	9	8	6	12	11	0	7	2	9	7	7	1	11	10	19	5	7	2	3	6	2	7	4	5	21	12	4	9	3	14	7	11	3	8	12	4	5
JQ770028.1.1463	0	0	0	0	0	0	0	0	0	0	2	0	0	0	0	0	0	0	0	0	0	0	0	0	1	0	0	0	0	0	0	0	1	0	0	0	0	0	1	0	1	0	0	0	0	0	0	0	0
LN569798.1.1322	0	0	0	0	0	0	0	0	0	0	0	0	0	0	0	0	1	0	0	0	0	0	0	0	0	0	1	0	0	0	0	1	0	0	0	0	0	0	0	1	0	0	0	0	0	0	0	0	0
KY190665.1.1479	0	0	0	0	0	0	2	1	0	0	1	0	0	0	0	0	0	1	2	0	1	0	0	0	0	1	0	0	0	0	0	0	0	2	0	1	0	0	0	0	1	0	0	0	0	0	0	0	3
KU711973.1.1354	0	1	0	0	0	0	0	1	0	0	0	0	0	1	0	0	0	0	2	0	0	0	0	0	0	0	0	0	0	0	1	0	0	1	0	0	0	0	0	0	0	0	0	0	0	0	0	0	0
HQ121014.1.1490	2	1	3	6	1	4	4	2	4	3	2	5	7	0	2	3	3	2	5	5	1	3	6	1	1	5	12	3	3	3	4	3	6	8	7	1	4	3	2	2	6	9	0	6	0	1	4	2	1
EF018141.1.1356	0	0	4	0	0	0	0	1	0	2	0	0	0	0	0	0	0	0	0	0	2	2	0	2	0	0	1	0	2	0	0	1	0	0	0	0	0	0	0	0	0	0	0	0	0	0	3	0	0
HM445113.1.1351	0	0	8	10	10	6	3	0	0	7	6	4	4	1	8	5	1	3	2	3	5	2	7	9	2	6	25	2	10	1	0	3	0	4	0	1	4	4	3	4	4	4	3	4	1	6	3	1	5
FJ849470.1.1487	0	1	0	0	0	2	0	0	0	0	0	0	0	0	0	0	0	0	0	0	0	0	0	0	1	1	0	0	0	0	0	0	0	0	0	0	0	0	0	0	1	0	0	0	1	0	0	0	0
EU131985.1.1370	0	1	0	0	0	0	0	0	1	0	4	0	0	1	1	2	0	0	0	0	1	0	0	1	0	0	0	0	2	0	1	3	0	1	1	0	0	0	0	2	0	2	0	0	2	0	0	0	1
LC093165.1.1496	3	3	5	4	0	4	3	4	2	1	2	3	6	3	5	0	6	1	1	2	2	1	11	2	1	0	3	3	0	3	1	2	0	4	0	2	0	1	0	2	4	11	3	1	6	1	5	3	1
JN023174.1.1455	0	0	0	0	1	0	0	0	3	0	4	0	0	0	0	0	0	0	0	0	1	0	0	0	0	1	0	0	0	1	0	0	1	0	0	0	1	0	0	0	1	0	0	2	0	0	0	4	0
KY190364.1.1461	0	0	0	0	0	0	0	0	0	0	0	0	0	0	0	0	0	0	0	0	0	0	0	1	0	0	0	0	0	0	0	0	0	0	0	0	0	0	0	0	0	0	0	0	0	0	0	0	0
KJ540805.1.1465	0	0	1	1	0	0	0	0	0	0	1	0	0	0	2	0	0	1	0	1	1	1	0	1	0	1	1	3	4	1	0	3	0	0	0	1	0	1	1	0	0	0	0	0	1	0	2	0	1
FPLS01054664.13.1531	0	3	1	1	1	5	4	2	1	0	4	2	3	2	0	2	0	2	0	0	3	1	1	4	7	1	5	6	3	0	0	0	0	1	0	2	4	2	0	0	0	3	1	2	1	1	4	2	0
HQ597912.1.1472	2	3	4	3	6	8	4	2	11	2	6	8	1	4	4	0	3	5	1	8	5	10	9	13	7	1	9	0	8	2	3	2	0	1	8	9	7	2	3	1	0	6	12	5	5	2	16	5	7
HQ119095.1.1353	1	0	0	0	0	1	0	0	0	0	0	0	0	0	1	0	1	1	0	0	0	0	2	0	0	0	0	0	0	1	0	0	0	0	0	0	0	0	0	0	0	1	1	0	0	1	0	0	0
FPLS01026678.16.1497	5	7	8	10	1	12	4	9	4	20	8	8	4	3	9	5	4	8	3	11	4	20	33	15	14	7	23	10	14	6	10	6	8	17	16	8	7	8	8	7	10	13	9	4	2	8	8	7	5
JQ957843.1.1515	0	0	1	2	0	0	0	0	1	0	2	1	0	1	1	1	2	0	0	0	1	1	0	0	0	3	4	1	3	3	0	1	0	0	0	2	1	0	4	1	0	3	1	1	3	1	4	0	0
HQ828004.1.1513	0	0	0	0	0	0	0	0	0	0	0	0	0	0	0	0	0	0	0	0	0	0	0	0	0	0	1	0	0	0	0	0	0	0	0	2	0	0	0	0	0	0	0	0	0	0	0	0	1
FPLS01023575.1.1462	3	0	6	2	20	1	9	3	12	14	10	9	0	12	4	8	3	1	3	11	15	18	5	15	2	18	22	2	22	9	2	7	2	1	7	8	10	5	0	5	5	0	21	0	0	5	14	10	18
HM996832.1.1404	0	0	0	0	0	0	0	0	1	0	8	0	0	7	0	5	0	30	0	0	0	0	2	0	0	0	19	0	0	9	3	0	0	2	0	0	0	0	0	0	0	1	0	0	0	1	1	1	0
HQ118564.1.1489	0	0	0	0	0	0	0	0	0	0	0	0	0	0	0	0	0	0	0	0	0	0	0	0	0	0	0	0	0	0	0	0	0	0	0	0	0	1	0	0	0	0	2	0	0	0	0	0	0
JN417576.1.1488	0	1	0	0	1	0	1	0	0	0	0	1	0	0	0	0	0	0	0	0	0	0	0	0	0	0	0	0	0	0	0	0	0	0	0	0	0	0	0	0	0	0	0	0	0	0	0	0	0
LN560860.1.1323	0	0	0	0	0	0	0	0	0	0	0	0	0	0	0	0	0	2	0	0	0	0	1	0	0	0	2	1	0	0	0	0	0	0	0	0	0	0	0	0	0	0	0	0	0	0	0	0	0
JF175612.1.1302	4	5	1	4	0	2	1	3	0	0	4	0	2	0	3	3	3	3	0	2	1	3	2	0	2	7	10	2	0	2	2	1	0	0	2	0	2	1	5	0	1	1	0	1	2	3	4	1	0
FR749720.1.1492	1	1	0	0	0	1	0	0	1	0	1	2	2	0	6	0	5	0	3	1	0	0	1	0	0	0	6	0	3	0	1	1	0	4	0	0	0	0	0	0	1	1	0	2	1	3	1	0	1
FPLS01037210.16.1544	4	17	23	12	23	13	7	17	8	13	18	26	16	5	12	7	16	11	4	20	14	13	30	32	23	23	83	18	64	12	4	12	7	15	17	18	18	15	0	18	18	31	18	21	1	8	28	8	15
FPLL01002580.1.1412	1	2	0	0	0	0	1	0	0	2	0	1	1	0	0	1	0	0	0	0	2	0	1	2	0	1	2	0	2	0	1	0	0	1	0	0	4	0	0	0	0	1	0	1	1	0	1	0	0
KP214596.1.1252	0	0	0	0	0	0	28	25	60	0	37	39	45	1	2	46	0	2	27	0	59	0	0	36	3	115	138	197	2	0	48	9	34	0	5	59	108	29	38	4	18	0	0	0	3	3	38	16	0
LNES01000006.335689.337222	1	0	2	1	4	0	0	1	1	2	1	0	3	0	1	1	0	2	0	0	0	0	1	3	1	0	0	2	0	1	0	0	0	1	0	1	1	2	0	0	2	4	1	2	0	0	3	0	2
AY913236.1.1446	0	0	0	0	1	0	0	0	0	0	0	0	0	0	0	0	0	1	1	0	0	0	0	0	1	0	0	0	0	0	0	0	0	0	2	0	0	0	0	0	0	0	0	0	0	0	0	0	0
JQ861281.1.1538	17	25	13	8	11	22	30	8	11	22	19	32	9	8	30	11	20	19	7	22	18	29	48	16	25	24	50	32	37	19	17	17	15	10	16	11	32	19	6	6	19	20	18	33	11	14	25	15	8
EU132197.1.1385	0	1	0	0	0	0	0	0	0	0	0	0	0	0	0	0	0	0	0	0	0	0	2	0	0	0	0	2	1	2	0	0	0	0	0	0	0	0	0	0	0	0	0	0	0	0	0	0	0
KC620692.1.1538	0	0	0	1	0	1	0	0	2	0	0	0	0	0	0	0	0	0	0	0	0	0	0	0	0	0	0	0	0	0	0	2	0	0	0	0	0	0	0	0	0	0	0	0	0	0	0	0	0
GQ264267.1.1472	14	10	14	7	0	7	12	6	8	4	4	10	8	2	7	6	2	5	0	10	7	7	8	2	7	8	16	18	5	4	7	6	4	21	10	0	6	4	7	3	13	5	4	11	7	10	8	7	0
KJ842101.1.1460	0	0	0	0	0	0	0	0	0	0	0	0	0	0	0	1	0	0	0	0	1	0	0	0	0	0	0	0	0	0	0	0	0	0	0	1	0	0	0	0	0	0	0	0	0	0	0	0	0
EU134924.1.1337	0	0	0	0	0	0	0	0	0	0	0	1	0	0	0	0	0	0	0	0	0	0	0	1	0	0	1	0	0	0	0	0	0	0	0	0	0	0	0	0	0	0	1	0	0	0	0	0	0
EU132520.1.1415	0	0	1	0	1	0	0	1	0	1	0	0	3	1	0	0	1	1	0	1	0	1	2	0	3	2	10	4	2	0	0	0	0	0	1	1	1	0	0	1	2	1	1	0	0	0	2	0	0
FPLS01057993.10.1476	12	3	1	5	11	5	9	5	8	10	7	7	7	5	7	10	3	6	3	4	13	3	13	6	8	8	18	6	22	6	5	4	7	9	2	10	10	5	4	2	6	3	4	13	6	8	11	0	5
EU937949.1.1533	0	0	0	0	0	0	0	0	0	0	0	0	0	0	0	0	0	0	0	1	0	0	0	0	0	0	0	0	0	0	0	0	0	0	0	0	0	1	0	0	0	0	0	0	0	0	0	0	0
FPLS01002348.15.1518	0	1	2	0	0	0	0	0	2	0	0	0	0	0	0	0	0	0	0	0	0	0	0	0	0	0	0	0	0	2	0	0	0	0	0	0	0	0	0	0	0	0	0	0	0	0	0	0	6
AB240474.1.1473	11	4	14	9	10	0	3	1	4	3	16	4	1	8	14	1	5	5	10	4	8	7	13	32	19	3	6	3	5	14	13	26	4	1	10	4	4	0	3	1	2	3	19	3	2	9	3	7	7
KF712617.1.1501	0	0	0	0	0	0	0	0	0	0	0	0	0	0	0	0	0	0	0	0	0	0	0	0	0	0	0	0	0	0	0	0	0	0	0	0	0	0	0	0	0	0	0	0	0	0	0	0	0
JN032395.1.1403	0	0	0	1	0	0	0	0	1	0	0	0	0	0	0	0	0	0	0	0	0	0	0	0	0	0	0	0	0	0	0	0	0	2	0	1	0	0	0	0	0	0	0	0	0	2	0	0	1
FPLL01008117.10.1481	1	0	1	1	0	1	0	0	0	0	0	0	0	0	0	0	3	2	0	2	0	2	2	0	2	1	4	1	0	0	0	0	1	0	0	1	0	1	0	0	2	1	0	0	0	0	3	0	0
AJ617869.1.1481	2	2	0	1	0	1	0	0	0	0	1	1	0	0	0	0	0	0	0	0	0	0	1	0	1	0	1	0	0	0	0	0	0	0	0	1	0	0	2	0	0	0	0	0	0	1	0	0	0
AB487935.1.1380	0	0	0	0	4	0	0	0	0	0	0	0	0	0	0	0	1	0	0	0	0	0	1	0	0	0	0	1	1	0	0	0	0	1	0	0	0	0	0	0	0	1	0	0	0	0	0	0	0
KF836169.1.1507	4	2	0	0	0	0	0	2	0	0	0	7	1	0	0	0	0	0	0	0	1	0	0	0	0	2	2	0	0	0	2	0	2	0	0	0	1	12	0	0	4	0	0	0	7	0	12	0	0
JN607036.1.1362	3	1	2	1	1	1	1	1	1	2	1	3	0	3	0	0	0	1	1	7	0	3	3	2	0	0	4	5	4	2	1	0	0	2	1	0	2	2	0	2	0	5	2	2	1	0	2	1	2
JN023710.1.1452	0	0	0	0	0	0	0	0	0	0	0	0	0	0	0	0	0	0	0	0	0	0	0	0	0	0	0	0	0	0	0	0	0	0	0	0	0	0	0	0	0	0	0	0	0	0	0	2	0
KX753080.1.1455	3	4	1	5	2	1	8	4	3	8	12	0	5	6	10	3	7	4	2	4	10	10	4	2	6	6	38	4	16	3	3	5	0	3	3	3	6	3	2	6	3	10	4	6	5	1	11	1	6
FJ535114.1.1446	0	0	0	0	0	0	0	0	0	0	0	0	0	0	0	1	0	0	0	3	0	0	0	0	0	0	4	0	0	2	0	0	0	0	0	0	0	0	0	0	0	0	0	0	0	0	0	0	0
FPLS01022135.1.1304	0	0	0	1	0	2	0	0	0	0	0	0	0	0	0	0	0	0	0	0	0	0	2	0	0	0	0	0	0	0	1	0	0	0	0	0	0	1	0	0	0	0	1	0	0	0	0	0	0
JN607065.1.1367	4	7	0	1	2	1	5	1	2	3	1	3	0	4	3	0	0	0	0	2	1	2	2	2	1	2	3	2	3	0	1	0	0	1	1	3	0	0	0	1	1	6	1	2	0	0	0	0	0
FPLL01008473.13.1516	155	114	75	99	3	120	45	45	86	73	47	139	113	13	61	54	121	70	40	65	105	60	183	0	72	94	675	120	4	123	54	51	32	69	41	12	40	81	21	37	45	124	16	57	172	95	19	61	4
EF540853.1.1379	0	0	0	0	0	1	0	0	0	0	0	0	0	0	0	0	0	0	0	0	0	0	0	0	0	0	0	0	0	0	0	0	0	0	0	0	0	0	0	0	0	0	0	0	0	0	0	0	0
KP899144.1.1368	0	0	0	0	0	0	0	0	0	0	0	0	0	0	0	0	0	0	0	2	1	1	0	0	0	0	0	0	0	0	0	0	0	2	0	0	1	0	2	0	0	0	0	0	0	0	0	0	0
FJ802321.1.1209	0	8	0	0	0	0	0	28	4	0	5	0	0	0	7	5	0	3	0	1	5	0	3	0	0	0	2	0	0	0	5	0	7	0	0	0	2	0	0	0	0	0	0	0	26	6	3	0	0
EF503697.1.900	1	1	3	2	7	5	2	5	1	4	3	2	9	3	3	4	2	5	2	1	9	7	3	12	4	5	15	2	9	5	4	4	2	2	5	1	3	5	2	3	4	4	2	2	3	1	7	2	6
KC854941.1.1470	0	3	0	1	2	7	3	0	3	3	5	2	2	1	1	1	2	1	0	1	2	1	2	1	1	2	2	3	5	1	2	0	3	2	0	13	5	2	0	0	12	2	4	12	2	3	2	1	3
FPLS01038805.13.1409	1	7	1	0	0	0	0	0	0	2	1	0	3	0	0	0	0	1	0	1	0	1	0	0	2	3	0	0	0	0	1	0	0	0	1	1	0	1	1	0	0	0	0	0	0	0	0	0	0
HM262158.1.1324	8	7	25	13	8	13	13	16	9	20	10	10	7	9	18	19	7	7	9	2	36	16	22	24	21	27	70	5	23	19	8	24	6	9	12	8	26	17	1	5	11	10	10	15	9	4	20	13	13
EF516312.1.1477	0	0	1	0	0	0	0	0	0	1	0	0	1	0	0	0	0	1	0	0	1	0	2	1	0	0	1	0	0	1	1	0	0	0	0	5	1	0	0	1	0	0	0	3	0	4	1	0	0
KP728227.1.1516	0	2	2	2	0	0	0	0	0	1	0	0	1	1	1	1	0	1	0	3	2	0	2	0	0	3	2	0	1	0	0	2	0	0	2	3	1	1	0	2	1	0	0	0	1	0	2	1	4
FPLS01035518.18.1478	0	0	0	0	0	0	1	0	0	0	1	0	0	0	0	0	0	0	0	0	0	0	2	0	0	0	0	0	0	0	0	0	0	0	0	0	0	0	2	0	2	0	0	0	0	1	0	0	0
FR667284.1.1352	2	1	0	0	0	0	0	0	1	0	0	2	0	0	3	1	0	0	0	0	0	0	0	2	1	0	3	0	0	0	0	0	0	0	0	0	0	1	2	0	0	0	0	0	0	0	0	0	0
KF836204.1.1487	0	0	0	0	1	0	0	0	0	0	0	0	0	0	0	0	0	0	0	0	0	0	0	0	0	0	0	0	1	0	0	0	0	0	0	0	0	1	0	0	0	0	0	0	0	0	0	0	0
DQ378229.1.1501	0	0	0	0	0	0	0	0	0	0	0	0	0	0	0	0	0	0	0	0	0	0	0	0	0	0	0	0	0	0	0	0	0	0	0	0	0	0	0	0	0	0	1	0	0	0	0	0	0
HQ118221.1.1506	104	175	72	229	6	117	71	60	60	97	58	167	103	44	110	63	133	105	26	92	77	77	157	4	69	324	294	66	12	70	71	104	97	109	45	75	30	105	69	47	138	47	36	45	54	114	51	41	25
FPLS01033084.2.1335	0	0	0	1	0	1	0	2	0	2	0	1	0	0	0	0	0	1	0	0	0	0	0	2	1	0	0	0	2	0	0	0	0	0	0	1	0	0	0	0	0	2	0	0	1	1	0	1	0
FPLS01033006.16.1516	0	0	0	0	0	0	0	0	0	0	0	0	0	0	0	0	0	1	0	0	0	0	0	0	0	0	0	0	0	0	0	0	0	0	0	0	0	0	0	0	0	0	0	0	0	0	0	0	0
EU132895.1.1242	0	0	0	0	0	0	0	0	0	1	0	0	0	0	0	0	1	0	0	0	0	0	0	0	0	0	0	0	0	0	0	0	0	0	0	0	0	0	0	0	0	0	0	1	1	0	0	0	0
EU119219.1.1481	19	0	4	8	0	4	3	2	17	9	3	3	9	5	5	0	9	10	1	31	2	27	8	0	4	34	2	9	0	9	0	6	1	21	7	0	2	22	3	0	7	4	0	3	2	10	1	0	0
FPLS01025164.13.1512	0	0	2	0	0	0	0	0	0	0	0	0	0	0	0	0	0	0	0	0	0	0	0	0	0	0	1	0	0	0	0	0	0	0	0	0	0	0	0	0	0	0	0	0	0	0	0	0	0
EU132438.1.1396	0	0	0	0	0	0	0	2	0	2	0	0	0	0	0	0	0	0	0	0	0	0	2	0	0	1	0	0	0	0	0	0	0	0	0	0	0	0	2	0	0	2	0	0	2	0	0	0	0
EU132102.1.1326	73	49	98	58	65	100	203	92	118	82	131	112	62	65	97	102	49	81	54	126	88	99	132	164	55	110	303	131	172	75	79	94	57	159	88	109	108	112	51	80	122	108	88	98	86	89	202	41	76
HQ118429.1.1486	1	8	7	6	3	3	6	4	5	4	5	8	0	2	11	8	4	3	0	4	13	8	14	9	3	7	41	6	16	8	4	10	7	10	4	2	8	3	2	4	3	10	7	6	1	7	5	7	9
LN563425.1.1346	0	0	1	0	0	0	0	0	0	0	0	0	0	0	0	0	0	0	0	0	0	0	0	0	0	0	0	0	3	0	0	0	0	0	0	0	0	0	0	0	0	0	0	0	0	0	0	0	0
AB166784.1.1489	0	0	0	0	0	0	0	0	0	0	0	0	0	0	0	1	0	0	0	0	0	0	0	0	0	0	1	0	0	0	0	0	0	0	0	0	0	0	0	0	0	0	0	0	0	0	0	0	1
HQ385560.1.1345	0	0	0	0	0	0	0	0	0	0	0	0	0	0	0	0	0	0	0	0	0	0	0	0	0	0	0	0	0	0	0	0	0	2	0	0	0	0	0	0	0	0	0	0	0	0	0	0	0
EU881356.1.1485	0	0	1	0	1	1	0	0	0	0	0	0	0	0	0	0	0	0	0	0	0	0	0	0	0	2	2	1	0	0	0	0	1	0	0	0	0	0	0	0	0	1	0	0	0	0	0	0	0
EU133674.1.1388	316	281	917	63	0	325	191	135	125	122	38	494	29	16	256	110	115	163	94	332	131	34	929	0	814	257	243	63	0	343	155	116	134	63	78	19	88	131	51	116	224	116	129	73	24	320	101	169	0
DQ660865.1.1325	0	0	2	0	0	0	0	0	7	0	0	1	0	0	0	1	1	1	0	0	0	0	1	0	0	0	0	0	3	3	0	0	0	0	0	0	0	0	0	0	1	0	0	0	0	0	1	0	0
EF018595.1.1360	0	0	0	0	0	0	1	0	0	0	0	0	0	0	0	0	0	1	0	0	0	0	0	0	0	0	0	0	0	0	0	0	0	0	0	0	0	0	0	0	0	0	0	0	0	0	1	1	0
AB745450.1.1523	0	0	0	0	0	0	0	0	0	0	0	0	1	0	0	0	0	0	0	0	0	0	0	0	0	0	1	0	0	0	0	0	0	0	0	0	0	0	0	0	0	0	0	0	0	0	0	0	0
FPLS01001236.12.1532	5	5	3	13	8	5	3	4	2	3	4	8	5	1	4	3	3	1	0	11	13	8	10	11	6	8	22	14	22	6	7	0	1	2	4	6	8	3	3	6	3	9	6	15	15	2	4	6	6
GQ397007.1.1469	7	2	4	8	6	5	3	4	2	7	2	5	12	2	8	7	4	8	1	5	8	10	4	12	6	1	22	8	24	9	5	14	6	1	4	3	4	3	0	5	3	6	8	6	4	6	22	2	6
HQ397104.1.1485	1	0	0	1	0	1	0	1	1	1	0	0	0	0	0	1	0	0	0	0	0	0	0	0	0	1	0	0	0	0	2	1	1	1	0	0	1	0	0	0	0	2	0	0	0	0	0	0	0
EF018858.1.1332	1	0	2	0	10	0	0	0	7	2	1	0	0	0	0	0	0	4	1	1	2	4	2	0	4	0	1	0	3	2	1	0	0	1	0	0	1	1	0	0	0	2	2	1	0	0	0	1	0
EF019478.1.1389	10	13	10	7	2	6	18	5	4	9	19	18	6	12	10	4	8	7	4	10	16	11	27	8	10	25	40	8	8	8	6	17	7	7	7	3	14	9	9	7	11	7	9	3	8	9	6	2	1
FPLL01004753.10.1473	16	7	2	0	0	3	13	5	3	11	0	6	5	1	10	2	6	9	8	3	4	13	17	0	14	36	24	8	0	15	14	4	5	11	0	0	5	8	22	7	5	2	5	13	10	19	12	11	0
AB672190.1.1424	0	0	0	0	1	0	0	0	0	0	0	0	0	0	0	0	0	0	0	0	0	0	0	0	1	0	0	0	0	0	0	0	0	0	0	0	0	0	0	0	0	0	0	0	0	0	0	0	0
EU214977.1.1499	0	0	0	0	0	1	0	0	0	0	0	0	0	0	0	0	0	0	0	0	0	0	0	0	0	0	0	0	0	0	0	0	0	0	0	0	0	0	0	0	0	0	0	0	0	0	0	0	0
HQ118319.1.1523	0	0	0	0	0	0	0	0	0	0	0	0	0	0	0	0	0	0	0	0	1	0	0	0	1	1	0	0	1	0	0	0	0	0	0	0	0	0	0	0	0	0	0	0	0	1	0	0	0
FPLK01001860.18.1496	0	0	0	0	0	0	0	0	0	0	0	0	0	0	0	0	0	0	1	0	0	0	1	0	0	0	0	0	0	0	0	0	0	0	0	0	0	0	0	0	0	0	0	0	0	0	1	0	0
JX505426.1.1478	2	9	0	1	1	2	2	0	4	2	3	3	3	0	0	0	6	2	1	1	8	3	2	1	3	4	5	3	2	2	2	2	0	0	2	3	1	1	0	0	1	1	0	3	3	1	2	1	0
D84531.1.1386	0	0	0	0	0	0	0	0	0	0	0	0	0	0	0	0	0	0	0	0	0	0	0	0	0	0	0	0	0	0	0	0	0	0	0	0	0	0	0	0	0	0	0	0	0	2	0	0	0
AB608680.1.1451	0	1	0	0	0	0	0	0	0	0	0	0	0	0	0	0	0	0	0	0	0	0	0	0	0	0	0	0	0	0	0	0	0	0	0	0	0	0	0	0	0	0	0	0	0	0	0	0	0
JX133589.1.1511	0	2	1	2	2	0	0	0	0	1	0	0	0	0	0	0	0	0	0	2	3	0	0	1	2	0	3	0	5	0	2	0	0	0	0	0	0	0	0	1	2	0	0	1	0	1	1	2	3
AJ318167.1.1489	0	0	0	1	0	0	0	0	0	0	1	0	1	0	0	0	0	0	0	0	0	0	0	0	0	1	0	0	0	0	0	0	0	0	0	0	0	0	1	0	0	0	0	0	0	0	0	0	0
FPLL01003875.16.1549	2	0	4	0	2	2	2	2	4	2	0	0	0	1	2	3	0	2	0	2	1	2	0	0	0	1	2	1	1	4	0	0	0	3	0	2	1	0	1	1	5	2	0	2	1	1	4	0	1
HQ119426.1.1527	0	0	0	0	0	0	0	0	0	0	0	0	0	0	0	0	0	0	0	0	0	0	0	0	0	0	0	0	0	0	0	0	0	0	0	0	0	0	0	0	0	0	0	0	0	0	0	0	1
KC331225.1.1499	202	281	144	145	74	166	233	135	129	170	196	335	186	75	224	189	96	182	120	260	165	217	229	144	244	239	415	393	175	193	239	75	115	183	136	190	145	180	89	87	117	209	144	178	93	139	234	115	81
DQ026510.1.1466	1	0	0	0	0	0	2	0	0	0	0	0	0	0	0	0	0	0	0	0	0	0	0	0	0	0	0	0	0	0	0	0	0	0	0	0	0	0	7	0	0	0	0	2	0	0	0	0	0
FPLS01051710.11.1542	12	8	1	0	0	2	3	3	8	1	6	14	0	3	0	3	0	2	3	13	8	5	17	1	10	5	6	6	1	5	3	1	5	6	4	1	1	4	17	2	3	4	1	8	5	2	1	1	0
FPLS01011457.8.1337	0	0	1	0	0	0	0	0	0	1	1	1	0	0	0	0	1	0	0	0	0	2	0	0	0	1	1	1	0	0	0	0	0	0	0	0	0	0	0	0	2	0	0	0	0	0	1	0	0
FJ625344.1.1537	0	3	0	0	0	0	0	0	0	0	0	0	0	0	0	0	0	0	0	0	0	0	0	1	0	0	0	0	2	0	0	0	0	0	0	0	0	0	0	0	0	0	0	0	0	0	0	0	0
X64377.1.1238	0	0	0	0	0	0	0	0	0	0	0	0	0	0	0	0	0	0	0	0	0	0	0	0	0	0	0	0	1	0	0	0	0	0	0	0	0	0	0	0	0	0	0	0	0	0	1	0	0
EU677394.1.1470	12	4	1	1	52	3	3	2	6	5	0	3	1	4	2	3	1	3	2	4	9	13	5	1	1	11	13	5	25	2	2	0	0	4	1	1	0	6	1	1	0	2	0	4	13	0	4	2	18
EU589317.1.1506	0	0	0	0	0	0	0	0	0	0	0	7	0	0	0	0	0	0	0	0	0	0	0	0	0	0	0	0	0	0	0	0	0	0	0	0	0	0	0	0	0	0	0	0	0	0	0	0	0
EU134734.1.1348	0	0	0	1	0	0	0	1	0	0	0	0	0	1	0	0	0	0	0	0	1	0	0	0	3	0	0	0	0	0	0	0	0	0	0	0	0	0	0	0	0	0	1	0	0	1	0	0	0
EF019446.1.1363	0	0	0	1	1	5	1	1	0	0	2	0	5	1	0	0	0	1	0	0	0	2	0	1	1	1	0	1	1	1	0	0	0	1	2	1	0	0	1	0	2	0	0	0	1	0	0	0	1
EF018518.1.1360	1	0	0	0	0	0	0	0	1	0	0	0	0	0	0	0	0	0	0	0	1	0	0	0	0	0	0	0	2	0	0	0	0	0	0	0	0	0	0	0	0	0	1	0	1	0	0	0	0
GQ397088.1.1521	0	0	0	0	1	0	0	0	0	0	0	3	1	0	0	0	0	0	1	0	0	0	0	0	0	0	1	0	0	0	0	0	0	0	0	0	0	0	0	0	0	1	0	0	0	0	0	0	0
KF719301.1.1500	0	0	0	0	0	0	0	0	0	0	0	0	0	0	0	0	0	0	0	0	0	0	0	0	0	0	0	0	0	0	0	0	0	0	0	0	0	2	0	0	0	0	0	0	0	18	0	0	0
KF101231.1.1338	9	3	3	6	4	3	8	3	3	6	3	2	3	8	8	6	3	2	3	8	8	0	8	8	10	13	24	3	6	5	0	7	0	3	3	2	4	2	4	3	2	12	4	3	6	6	6	1	5
HM062326.1.1478	0	0	0	0	0	0	0	0	0	0	0	0	0	0	0	0	0	0	0	0	0	0	0	0	0	0	0	0	0	0	0	0	0	0	0	0	0	0	0	1	0	0	0	0	0	0	0	0	0
KF712859.1.1532	67	19	59	59	126	47	50	60	47	98	87	68	28	53	42	26	19	31	40	80	46	79	91	155	58	67	108	99	216	50	45	26	27	53	25	45	59	39	24	37	27	100	67	44	29	38	92	36	108
EF019429.1.1463	0	1	0	0	0	0	0	0	0	0	3	2	0	2	0	5	0	0	0	0	0	0	1	2	0	0	0	0	0	2	4	0	0	2	2	0	0	0	1	0	0	0	2	0	0	0	1	0	0
EF516109.1.1289	22	34	38	41	46	69	26	55	39	61	26	30	17	14	33	37	85	33	20	67	26	77	75	32	56	35	90	43	71	27	41	23	4	25	16	17	15	60	42	33	39	39	36	32	37	35	51	54	51
KX508486.1.1492	1	7	0	5	0	5	0	0	3	3	0	0	1	4	3	5	4	0	0	1	2	1	6	0	1	0	7	10	0	2	0	4	0	6	2	1	2	3	0	2	5	10	3	4	1	5	0	1	0
AB630821.1.1414	0	0	0	0	0	0	0	0	0	0	0	0	0	0	0	0	0	0	0	0	0	2	0	0	0	1	0	0	0	0	0	0	0	0	0	0	0	0	0	0	0	0	0	0	0	0	0	0	0
LN569717.1.1371	0	0	0	0	0	0	0	0	0	0	0	0	0	0	0	0	0	0	0	2	0	0	0	0	0	0	0	0	0	0	0	0	0	0	0	0	0	0	0	0	0	0	0	0	0	0	0	0	0
HM061988.1.1421	0	0	2	1	0	0	3	0	0	0	0	0	0	0	0	1	0	0	0	2	1	0	1	0	0	0	0	0	1	2	0	0	0	0	0	0	0	0	0	2	3	1	3	0	0	0	0	0	0
EU134466.1.1374	2	1	1	1	6	1	1	2	1	2	2	8	1	0	4	2	2	0	1	0	0	3	2	6	0	4	6	7	11	1	1	0	1	2	0	7	2	4	1	0	2	4	0	0	2	1	3	0	1
AB989864.1.1448	0	0	0	1	0	1	1	3	0	0	0	0	0	0	0	0	0	0	0	1	1	1	1	0	0	1	2	0	1	0	1	0	0	0	3	0	0	0	0	1	3	0	2	0	2	1	3	1	0
FJ236048.1.1495	0	0	0	0	0	0	0	0	1	0	0	0	0	0	0	0	0	1	0	0	0	0	0	0	0	0	0	0	0	0	0	0	0	0	0	0	0	0	0	0	0	0	0	0	0	0	0	0	0
AB487141.1.1377	1	1	6	3	0	2	0	1	0	0	1	0	3	0	0	0	0	1	1	1	0	0	0	0	4	3	3	0	0	9	0	0	1	0	0	8	0	0	2	3	3	0	7	1	0	6	0	0	0
JX898100.1.1540	0	0	0	0	2	0	4	0	0	1	1	2	2	0	1	0	0	0	0	1	2	3	2	2	2	1	5	0	1	0	1	0	0	2	0	0	1	0	0	0	0	1	1	1	0	0	3	0	0
AM936744.1.1343	2	0	0	0	0	2	0	0	0	1	0	0	0	0	0	0	3	0	0	2	1	2	2	0	1	0	0	0	0	3	0	0	0	3	0	0	0	1	1	0	0	0	0	0	0	0	0	0	1
JF747850.1.1525	0	0	0	0	0	0	0	0	0	0	0	0	0	0	0	0	0	0	0	0	0	0	0	0	0	0	0	0	0	0	1	0	0	0	0	0	0	0	0	0	0	0	0	0	0	0	0	0	0
FPLS01011548.3.1403	0	0	0	0	0	0	0	0	0	0	0	0	0	0	0	0	0	0	0	0	0	0	2	0	0	0	0	0	0	0	0	0	1	0	0	0	0	0	0	0	1	0	0	0	0	0	0	0	0
EU135026.1.1413	5	6	2	1	2	4	2	2	7	1	1	7	8	5	3	7	2	0	1	9	0	8	10	6	4	6	5	6	4	5	9	4	1	3	1	2	1	2	7	0	2	1	7	5	0	1	7	0	1
Z95731.1.1547	11	5	1	5	4	8	11	7	8	9	4	5	8	2	7	14	8	4	3	10	3	3	9	1	3	14	17	1	5	5	2	7	3	5	3	8	13	4	3	4	13	4	3	6	6	3	9	1	1
JF968481.1.1380	1	0	0	0	0	0	0	0	0	0	0	0	0	0	0	0	0	0	0	0	0	0	0	0	0	0	3	0	0	0	1	0	0	0	0	0	0	0	0	0	0	0	0	0	0	0	0	0	0
JF428902.1.1500	1	0	5	7	8	7	1	1	6	7	3	6	1	4	1	6	4	2	1	4	10	6	5	4	4	9	15	6	16	1	3	7	1	3	3	3	6	1	0	2	5	7	2	1	0	0	5	2	5
FPLS01005122.11.1474	0	0	0	0	0	0	0	1	0	0	0	0	0	0	0	0	0	0	0	1	0	0	0	0	0	0	0	0	0	0	0	0	0	0	0	0	0	0	0	0	0	0	0	0	0	0	0	0	0
EU669626.1.1486	0	1	1	1	0	0	1	0	0	2	3	0	0	0	0	1	5	0	0	0	0	4	2	0	2	1	8	0	1	0	1	0	0	2	0	0	0	1	0	1	1	1	0	1	1	0	0	0	2
JN873184.1.1483	0	0	0	0	0	0	0	0	0	0	0	0	0	0	0	0	0	0	0	0	0	0	0	0	0	0	0	0	0	0	0	0	0	0	2	0	0	0	0	0	0	0	0	0	0	0	0	0	0
JQ311889.1.1433	2	3	5	2	2	3	2	0	4	3	3	0	0	3	1	1	4	1	1	4	5	0	3	2	4	6	11	2	2	1	6	2	1	5	3	1	2	1	3	1	2	3	3	0	2	1	5	1	0
AJ244655.1.1386	0	0	0	0	0	0	0	0	0	0	1	0	0	0	0	0	0	0	0	0	0	0	0	0	0	0	0	0	0	0	0	0	0	0	0	0	0	0	0	0	0	0	1	0	0	0	0	0	0
FJ479285.1.1527	4	0	2	2	2	1	4	2	0	0	4	7	3	2	2	1	0	0	2	1	3	5	1	12	3	3	8	2	8	2	1	2	0	4	1	1	3	1	1	3	2	1	5	1	2	2	2	2	8
FPLS01016886.16.1542	30	17	24	18	1	18	45	11	34	8	5	15	14	6	7	8	49	24	0	10	21	35	65	1	4	28	46	17	5	13	33	13	14	50	13	1	4	18	18	13	28	7	22	4	18	16	17	10	1
EF019277.1.1363	0	0	0	0	0	0	0	0	0	0	0	0	0	0	0	0	0	0	0	0	0	0	0	0	0	0	0	0	0	0	0	0	0	0	0	0	0	0	0	0	0	0	0	0	0	0	0	0	1
KR779704.1.1338	0	0	0	0	0	0	0	1	0	0	0	0	0	0	0	0	0	0	0	0	0	0	0	0	0	0	0	0	0	0	0	0	0	0	0	0	0	0	0	0	0	0	0	0	0	0	0	0	0
JF184679.1.1361	2	0	0	1	0	0	0	0	4	0	0	0	1	0	0	1	0	0	0	1	1	2	1	0	0	1	0	0	0	0	1	0	0	0	0	0	0	0	1	0	0	0	3	1	1	1	5	0	2
AY188316.1.1515	0	0	0	0	0	0	0	0	0	0	0	0	0	0	0	0	0	0	0	0	0	0	0	0	0	0	0	0	0	0	0	0	0	0	1	0	0	0	0	0	0	0	0	1	0	0	2	0	1
HQ739007.1.915	3	5	9	9	1	9	1	3	1	10	12	3	8	12	10	7	5	4	3	6	11	8	11	12	5	8	43	4	10	5	4	4	4	0	3	4	8	8	8	5	3	9	11	2	17	4	15	1	4
KY287384.1.1520	7	2	0	9	24	2	12	7	2	6	17	14	6	1	4	1	4	5	8	11	1	8	4	29	2	6	11	14	39	3	1	4	4	5	6	4	5	4	2	4	2	3	7	0	0	4	6	4	26
JN685499.1.1475	0	0	0	0	0	1	0	0	0	0	0	0	0	0	0	0	0	0	0	0	0	0	0	0	0	0	0	0	0	0	0	0	0	0	0	0	0	0	0	0	0	0	0	0	1	0	0	0	0
EF516523.1.1427	0	0	0	0	0	0	0	0	0	0	0	0	0	0	0	0	0	0	0	0	0	0	0	1	0	0	1	0	0	0	0	0	0	0	0	0	0	0	0	0	0	0	0	0	0	0	0	0	0
EU589299.1.1505	0	0	0	0	0	0	0	0	0	0	0	0	0	0	0	0	0	0	0	0	0	0	0	1	0	0	0	0	0	0	0	0	0	0	0	0	0	0	0	0	0	0	0	0	0	0	0	0	0
JF189815.1.1352	0	0	0	1	0	1	0	0	1	0	1	0	0	0	0	0	0	0	0	0	1	0	0	0	0	2	1	0	0	0	0	0	0	0	0	0	0	0	0	0	0	0	0	0	1	0	0	0	0
FPLS01058524.11.1509	0	0	0	0	0	0	0	0	0	0	0	0	0	0	0	0	0	0	0	0	0	0	0	0	0	0	2	0	0	0	0	0	0	0	0	0	0	0	0	0	0	0	0	0	0	0	0	0	0
KJ600912.1.1514	0	0	0	0	0	1	1	0	0	0	3	0	0	0	2	2	1	0	0	0	1	0	4	0	0	2	0	0	2	0	0	0	0	0	0	0	0	0	0	1	1	0	0	0	1	0	0	3	0
HM444865.1.1379	0	0	0	0	0	0	0	0	0	0	0	0	0	0	0	1	0	0	0	0	0	0	0	0	0	0	0	0	0	0	0	0	0	0	0	0	0	0	0	0	0	0	0	0	0	0	0	0	0
FPLL01003290.14.1493	3	2	1	0	2	2	0	2	1	1	2	1	1	0	1	3	1	1	1	1	1	1	2	6	0	7	7	2	0	2	2	0	1	1	3	0	3	0	2	1	0	0	2	0	0	0	0	5	4
KX097249.1.1528	9	2	7	11	7	6	11	6	4	4	14	9	7	7	3	2	2	1	1	6	4	4	6	22	4	13	8	8	16	5	5	3	3	9	6	8	3	4	2	5	3	7	4	3	0	2	7	7	7
JQ278790.1.1519	0	0	1	0	0	0	0	0	0	0	0	0	0	0	0	0	0	0	0	0	0	0	0	0	0	0	0	1	0	0	0	0	0	0	0	0	0	0	0	0	0	1	0	0	0	1	0	0	0
JN592635.1.1366	0	0	0	0	0	0	0	0	0	0	0	0	0	0	0	0	0	0	0	0	0	0	0	0	0	0	1	0	1	0	0	0	0	0	0	0	0	0	0	0	0	0	0	0	0	0	0	0	0
JF175035.1.1343	8	9	6	3	6	6	11	6	12	6	8	11	7	6	10	7	11	12	0	7	7	6	19	16	4	10	24	11	26	3	16	8	3	4	6	4	3	10	12	12	6	11	6	12	9	12	6	5	15
FPLS01055248.8.1489	0	0	0	0	0	1	0	0	0	0	0	0	0	0	0	0	0	0	0	0	0	0	0	0	0	0	0	0	0	0	0	0	0	0	0	0	0	0	0	0	0	0	0	0	0	0	0	0	0
KF712770.1.1503	0	3	0	0	8	1	0	0	5	1	1	0	0	0	0	0	0	0	3	0	3	0	0	0	2	0	7	1	3	0	2	0	0	3	0	0	1	2	1	0	1	0	1	0	0	1	3	0	0
HQ120707.1.1473	3	0	1	3	0	0	0	0	0	0	1	0	1	0	0	2	0	0	0	3	1	2	3	0	2	1	1	0	1	2	0	0	0	0	0	0	0	1	1	2	0	0	1	1	0	0	0	1	0
HG529135.1.1287	2	1	0	0	26	2	0	0	1	0	0	0	0	0	2	1	0	0	3	0	0	2	0	2	0	2	9	0	16	2	4	0	0	0	0	5	2	0	0	0	0	3	0	0	1	0	3	1	13
HJ352594.1.1416	6	1	2	1	9	0	1	8	1	5	0	5	1	0	1	1	0	1	1	1	1	3	8	0	4	5	9	0	13	4	2	0	1	1	3	1	1	4	2	2	2	2	2	7	0	3	1	1	5
KX066786.1.1364	0	0	0	0	0	0	0	0	0	0	0	0	0	0	0	0	0	0	0	0	0	0	0	0	0	0	1	0	0	0	0	0	0	0	0	0	0	0	0	0	0	0	0	0	0	0	0	0	0
DQ083115.1.1508	0	0	0	0	0	0	0	2	0	0	0	0	1	0	0	0	3	0	0	0	0	2	0	0	0	3	1	1	1	1	0	1	0	0	1	0	1	3	2	0	0	0	0	0	0	0	0	0	0
FPLL01004377.13.1480	9	3	2	9	0	8	8	4	6	12	10	2	15	2	17	12	9	4	4	10	3	10	16	1	10	5	34	14	6	10	4	9	3	2	5	3	12	9	2	6	5	24	4	22	2	1	6	7	0
FN400860.1.1337	0	0	0	0	0	6	0	1	2	0	0	0	0	0	0	0	0	1	0	0	1	1	2	0	0	0	9	2	0	0	1	1	2	2	1	0	0	2	1	0	3	2	2	0	0	3	1	0	0
CU921260.1.1378	0	0	0	0	0	0	0	0	0	0	1	1	0	0	0	1	0	1	0	0	0	0	0	2	0	0	1	0	0	0	0	0	0	0	0	0	0	2	0	0	0	1	0	1	0	0	0	0	2
KJ540855.1.1457	50	227	145	113	8	140	76	118	61	137	64	174	126	25	166	57	317	76	25	107	51	105	155	20	90	77	135	90	42	53	49	116	30	137	59	69	46	95	69	83	66	203	69	69	62	111	67	59	13
EF019689.1.1417	0	0	0	0	0	0	0	0	0	0	0	0	0	0	0	0	0	0	0	0	0	0	0	0	0	0	0	1	0	0	0	0	0	1	1	0	2	1	0	0	0	0	0	0	2	0	0	0	0
AY921670.1.1392	0	3	4	0	1	2	2	1	0	0	2	3	2	2	1	1	0	2	1	2	0	0	6	4	3	0	2	1	4	1	1	0	2	1	2	0	0	0	0	0	0	0	3	0	4	5	2	0	1
FPLS01014419.18.1540	0	0	0	0	0	0	0	0	0	0	0	0	0	0	0	0	0	0	0	0	0	0	0	0	0	0	3	0	0	0	0	0	0	0	0	0	0	0	1	0	0	0	0	0	0	0	0	0	0
KC854902.1.1476	0	1	0	0	0	1	0	0	55	0	0	0	1	0	0	0	0	0	0	0	0	0	0	0	0	0	0	0	0	0	1	0	0	0	1	0	0	0	0	0	2	0	0	0	0	1	0	0	0
JN391742.1.1494	2	1	0	0	0	0	0	0	0	0	0	0	0	0	0	0	0	0	0	0	0	0	0	0	0	0	0	0	0	0	0	0	0	0	1	0	0	0	1	0	0	0	0	0	0	0	0	0	0
GQ396841.1.1496	36	44	62	32	32	30	32	39	27	38	53	73	61	31	43	32	43	44	12	48	28	47	59	59	46	34	87	70	50	44	23	24	19	25	47	33	35	55	27	46	20	55	61	56	33	54	55	25	27
HM278297.1.1376	0	0	0	0	0	0	0	0	0	0	0	0	0	0	0	0	0	0	0	0	0	0	0	0	0	1	0	0	0	0	0	0	0	0	0	0	0	0	0	0	0	0	0	0	0	0	0	0	0
FPLS01027347.21.1536	0	2	1	0	0	0	0	0	0	1	3	1	0	2	0	0	0	10	0	0	1	0	4	0	1	0	1	0	0	5	1	0	3	0	0	0	0	0	0	0	0	0	0	0	6	1	0	1	0
JQ861377.1.1482	0	0	0	0	0	0	0	0	0	0	0	0	0	0	0	0	0	0	0	0	0	0	0	1	0	0	1	0	0	0	0	0	0	0	0	0	0	0	0	0	0	0	0	0	0	0	0	0	0
LN880487.1.1414	1	0	2	1	3	0	0	1	2	2	0	0	0	0	0	0	0	0	2	0	0	2	0	0	7	0	1	0	3	0	0	0	0	0	0	0	0	0	0	0	0	2	0	1	0	0	0	0	0
EU132829.1.1343	0	0	0	0	0	1	0	0	1	2	0	0	0	0	0	0	0	0	0	1	0	0	1	0	0	0	1	0	2	0	0	0	0	0	0	0	0	0	0	0	0	0	0	0	0	1	0	0	0
KJ782955.1.1522	7	1	1	3	4	2	8	5	3	1	7	4	1	1	4	2	4	5	2	9	1	7	1	27	0	10	4	1	6	3	7	4	2	4	3	2	7	3	2	2	2	4	0	1	1	1	13	2	3
JQ428264.1.1491	0	1	0	0	0	0	0	0	0	0	0	0	0	0	0	0	0	0	0	0	0	0	0	0	0	0	0	0	0	0	0	0	0	0	0	0	0	0	0	0	1	0	0	0	0	0	0	0	0
KJ027579.1.1436	0	0	0	0	0	0	0	0	0	0	0	0	0	0	0	0	1	0	0	0	0	0	0	0	1	0	1	0	0	0	0	0	0	0	0	0	0	0	0	0	0	0	0	0	0	0	0	0	0
JX280082.1.1509	0	2	0	0	0	0	0	0	2	0	0	0	1	0	0	0	0	0	0	0	0	0	0	0	0	0	0	0	0	0	0	2	0	0	0	0	0	1	0	0	0	0	0	0	0	1	1	0	0
EF516662.1.1424	4	0	0	0	0	0	0	0	0	0	1	0	0	0	1	0	1	0	0	0	0	0	0	0	0	1	1	0	0	0	0	0	0	0	0	0	0	0	0	0	2	0	0	0	0	0	0	0	0
EU677392.1.1474	0	0	0	0	0	0	0	0	0	0	0	0	0	0	0	0	1	0	0	0	0	1	0	0	0	0	0	0	0	0	0	0	0	0	0	0	0	0	0	0	0	0	0	0	0	0	0	0	0
EU440699.1.1473	6	3	8	9	8	8	3	6	1	3	3	9	2	7	2	8	3	4	3	8	14	11	14	8	13	6	36	8	14	5	1	6	3	0	1	6	13	3	3	1	6	14	4	10	4	5	10	1	7
FJ478625.1.1462	47	28	27	39	11	24	46	43	48	35	33	43	26	30	48	39	44	28	10	36	48	55	56	34	25	46	155	46	47	49	39	26	6	26	22	10	35	40	29	26	34	18	53	28	26	31	77	16	21
FPLS01032126.13.1530	7	9	5	8	2	6	11	2	4	5	5	8	6	2	9	7	2	7	3	9	15	4	3	3	8	8	13	16	8	16	6	3	12	8	10	5	5	15	4	6	1	3	7	10	12	6	7	6	0
EU135353.1.1284	16	9	10	9	7	12	19	5	13	2	14	13	8	16	10	12	9	10	5	8	7	6	11	21	12	27	17	20	24	14	9	15	2	25	14	8	19	12	16	8	5	7	13	16	23	14	30	2	7
KU232320.1.1210	0	0	1	0	0	0	0	0	0	0	0	0	0	0	0	0	0	0	0	2	1	0	0	0	0	0	1	0	0	0	0	0	0	0	0	0	0	0	0	0	0	1	0	0	0	0	0	0	0
EF019852.1.1330	0	0	0	0	0	0	0	0	0	0	0	0	0	0	0	0	0	0	0	0	0	0	0	0	0	0	0	0	0	0	0	0	0	0	0	0	0	0	0	0	0	0	0	0	0	0	0	0	0
AY395357.1.1412	13	10	21	5	2	11	26	14	23	22	18	26	13	10	16	23	11	5	6	20	20	14	24	9	14	27	74	14	33	13	26	20	7	17	5	12	24	23	8	9	14	8	23	18	19	11	37	3	11
HQ697841.1.1429	0	0	0	0	0	0	0	0	3	0	0	0	0	0	0	0	0	0	0	0	0	0	0	0	0	0	0	0	0	0	1	0	2	0	0	0	0	0	0	1	0	0	0	0	0	0	0	0	0
JF776879.1.1446	6	5	8	7	5	2	10	7	16	12	6	5	2	1	5	4	4	5	1	11	5	7	20	3	4	7	12	12	36	9	4	4	1	4	0	1	7	11	8	7	4	2	11	3	8	14	3	7	7
GQ339161.1.1504	0	0	0	2	0	0	0	0	0	1	0	0	1	0	0	0	0	0	0	3	0	1	0	0	0	0	1	0	1	1	2	0	1	2	0	0	1	0	0	1	0	0	2	0	0	0	1	0	1
GU208313.1.1432	1	1	0	1	3	1	0	0	1	1	1	1	3	0	2	0	1	4	1	7	1	1	4	2	0	2	1	1	2	4	1	3	0	0	1	2	0	2	3	0	1	0	3	0	2	5	0	0	1
JN039017.1.1489	0	0	0	0	0	0	0	0	0	0	0	0	0	0	0	0	0	0	0	0	0	0	0	0	0	0	0	0	0	0	0	0	0	0	0	0	0	0	0	0	0	0	0	0	0	0	0	0	0
KR920749.1.1492	1	0	1	1	0	4	0	0	0	2	0	0	0	0	1	0	1	0	0	0	0	0	1	0	0	0	13	0	0	0	0	1	0	1	1	0	4	0	9	2	0	0	0	0	2	4	1	0	0
JQ978598.1.1500	2	7	10	10	21	9	13	9	9	5	21	14	11	12	13	10	2	6	2	15	8	11	9	38	9	14	20	16	44	5	3	6	5	11	4	16	11	5	1	14	4	9	12	15	2	4	16	3	32
EU134601.1.1387	6	9	5	7	25	5	10	9	11	6	12	11	7	11	10	5	5	12	11	23	11	7	13	17	12	12	22	15	29	11	11	5	2	2	9	11	8	6	1	2	3	13	10	4	6	2	10	9	17
KF712655.1.1494	0	3	5	2	5	0	6	2	10	4	0	2	0	0	0	0	13	0	0	5	2	5	3	1	1	0	5	0	1	0	2	2	0	4	0	0	0	1	0	0	5	2	1	0	0	1	7	0	0
EF018716.1.1382	0	0	0	2	0	0	0	2	0	1	2	1	0	1	1	2	1	1	0	2	2	0	5	3	1	3	1	0	2	0	2	1	0	0	1	0	1	3	2	3	2	1	3	0	2	0	3	1	0
AB696467.1.1463	0	0	0	0	0	0	0	0	0	0	0	0	0	0	0	0	0	0	0	0	0	0	0	0	0	0	0	0	0	0	0	0	0	0	0	0	0	0	0	0	0	0	1	0	0	0	0	0	0
EU132366.1.1415	0	0	0	0	0	0	0	0	0	0	0	0	0	0	0	0	0	0	0	0	0	0	0	0	0	0	0	0	0	0	0	0	0	0	0	0	0	0	0	0	0	0	0	0	0	0	0	0	0
EF600592.1.1339	0	0	0	0	0	0	7	0	0	0	0	0	0	0	0	0	0	0	0	0	0	0	0	0	0	0	0	0	0	0	0	0	0	0	0	0	0	0	0	0	0	3	0	0	0	0	0	0	0
EF019531.1.1385	6	2	3	1	1	4	2	1	4	1	6	1	4	2	1	3	3	5	0	2	1	3	5	7	0	5	2	7	7	5	3	0	0	2	5	0	1	1	1	2	2	0	5	3	3	2	5	0	6
GQ396853.1.1456	0	0	0	2	0	0	0	0	0	0	0	0	0	0	1	0	0	0	0	0	0	0	0	0	0	0	1	0	0	0	0	0	0	0	0	0	0	0	0	0	0	0	1	0	0	0	0	0	0
FJ660532.1.1496	0	0	0	0	0	0	0	0	0	0	0	0	0	0	0	0	0	1	0	0	0	0	0	0	0	0	0	0	0	0	0	0	0	0	0	0	0	0	0	0	0	0	0	0	0	0	0	0	0
EF108304.1.1434	523	12	61	4	0	6	266	12	88	115	5	16	3	5	46	309	5	34	7	17	211	3	119	0	3	21	121	150	0	507	160	2	193	58	5	62	18	7	25	131	6	153	1	74	225	52	13	29	0
HQ119678.1.1487	1	0	0	4	5	4	3	2	0	1	2	2	2	2	3	1	3	1	0	1	6	6	3	2	0	8	18	5	1	0	2	3	0	0	5	4	4	2	0	2	3	2	0	4	0	1	3	2	1
FPLS01009353.15.1519	0	0	0	0	0	0	0	0	0	0	0	0	0	0	0	0	0	0	0	0	0	0	0	0	0	0	1	0	1	0	1	0	0	0	0	0	0	0	0	0	0	0	0	0	0	0	0	0	0
FM998036.1.1424	0	0	0	0	0	1	0	0	0	0	1	0	0	0	1	0	0	1	0	0	0	0	1	0	0	0	0	0	0	0	0	0	0	0	0	0	0	4	1	0	0	0	0	0	0	0	0	0	0
FJ479123.1.1508	0	0	0	0	1	0	0	0	0	0	0	0	0	0	0	0	0	0	0	0	1	0	0	0	0	0	0	0	0	0	0	0	0	0	0	0	0	0	0	0	0	0	0	0	0	0	0	0	0
KC329589.1.1437	0	0	0	0	0	0	0	0	0	0	0	0	0	0	0	0	0	0	0	0	0	1	1	0	0	2	0	0	0	0	0	0	0	0	0	0	0	0	0	0	0	0	0	0	0	0	0	0	0
JN038860.1.1509	1	1	0	0	0	0	3	0	2	1	0	3	3	0	0	0	0	0	0	2	1	0	0	0	0	2	0	0	0	2	0	0	0	0	0	0	1	0	0	0	1	0	0	0	0	0	1	0	0
JN379417.1.1369	0	0	0	0	0	0	0	0	0	0	0	0	0	0	0	0	0	0	0	0	1	0	0	0	0	0	0	0	0	0	0	0	0	0	0	0	0	0	0	0	0	0	0	0	0	0	0	0	0
EF157268.1.1425	0	0	0	0	0	0	0	0	0	0	0	0	0	0	0	4	0	1	0	1	0	0	0	0	0	0	2	0	1	0	0	0	0	0	0	0	0	0	0	0	0	2	0	4	0	0	0	0	0
EF600576.1.1418	1	1	0	2	3	0	0	1	4	0	4	2	3	1	1	1	1	1	0	0	0	0	0	0	0	0	3	0	1	0	1	1	0	0	0	0	0	0	0	0	0	0	0	0	0	0	0	0	0
LN830902.1.1233	0	0	0	13	0	0	0	0	1	0	6	0	0	7	0	0	3	5	6	0	1	0	12	0	2	0	0	0	0	6	1	0	1	0	0	0	5	2	0	0	0	0	0	0	5	5	1	4	0
EF516420.1.1445	2	2	4	4	12	7	3	2	1	2	6	9	1	3	4	7	8	6	3	1	10	15	8	7	8	2	12	4	9	1	1	9	3	4	5	4	4	5	2	3	4	5	9	0	0	2	5	4	7
HE653877.1.1457	2	0	0	0	0	0	1	0	1	0	0	0	0	0	0	0	0	1	0	0	1	0	2	0	2	0	1	0	0	0	0	1	1	0	0	1	2	1	0	0	1	0	1	0	1	1	1	2	0
KT182565.1.1450	0	0	0	0	0	0	0	0	2	0	0	0	0	0	0	0	0	1	0	0	2	0	0	0	1	0	0	2	0	0	0	0	0	0	0	0	0	2	0	0	0	0	0	0	1	0	0	0	0
FJ478482.1.1522	14	8	6	9	9	7	28	4	6	4	20	29	2	8	5	6	10	13	8	17	10	16	16	26	13	17	39	13	26	21	18	4	2	10	13	7	16	7	11	7	7	8	7	8	15	8	21	3	16
AJ582047.1.1432	54	50	52	73	46	68	110	52	70	59	95	48	39	48	64	86	61	40	33	74	89	65	47	85	42	76	182	59	78	69	65	64	28	86	51	56	59	60	25	47	56	43	62	52	50	53	120	38	65
AB862892.1.1496	0	0	0	0	0	0	0	0	0	0	0	0	0	0	0	0	1	0	0	0	0	0	0	0	0	0	0	0	0	0	0	0	0	0	0	0	0	0	0	0	0	0	2	0	0	0	0	0	0
AJ863234.1.1471	2	3	4	3	2	1	0	5	4	5	10	1	2	3	7	7	2	4	0	9	3	6	4	18	10	12	10	3	15	4	1	3	0	0	6	6	10	2	1	2	3	6	3	14	4	5	8	6	9
JF429085.1.1550	0	0	0	0	0	0	0	0	0	0	0	0	0	0	0	0	0	0	0	0	0	1	0	0	0	0	0	0	3	0	0	0	0	0	0	0	0	0	0	0	0	0	0	0	0	0	1	0	0
EF515923.1.1444	11	10	16	7	5	9	17	10	19	16	7	14	14	12	9	10	12	4	11	19	9	6	13	3	20	13	39	8	5	17	18	24	7	14	11	13	16	9	8	6	15	17	13	19	17	5	15	3	2
KY190661.1.1464	1	2	1	3	1	3	1	1	2	1	0	2	1	0	3	0	4	3	0	1	0	2	3	0	3	2	2	1	0	2	0	1	2	2	2	0	1	2	0	2	1	1	1	2	2	3	0	3	0
EF032777.1.1476	0	0	0	0	0	0	0	0	0	0	0	0	0	0	1	0	0	0	0	0	0	0	0	0	0	0	0	0	0	0	0	0	0	1	0	0	0	0	0	0	0	0	0	0	0	0	0	0	0
KX508362.1.1486	0	1	0	0	0	0	0	3	0	0	0	4	0	0	0	0	1	0	0	3	0	0	0	0	0	24	0	0	28	0	0	0	18	3	1	0	0	0	3	0	2	0	0	0	3	0	0	0	1
JX095177.1.1216	0	0	0	0	0	0	0	0	0	0	0	0	0	0	1	0	0	0	0	0	0	0	0	0	0	0	0	0	0	0	0	0	0	0	0	0	0	0	0	0	0	0	0	0	0	0	0	0	0
FJ801186.1.1535	3	2	1	2	1	0	1	1	2	2	0	1	3	0	0	0	1	2	1	0	0	4	0	0	1	1	2	0	4	0	1	0	0	1	0	2	0	5	2	0	0	0	2	0	0	0	0	2	1
KY190608.1.1463	0	1	1	0	0	0	0	0	0	0	1	3	0	0	0	3	0	0	0	1	0	0	0	3	0	2	1	0	2	0	0	3	0	0	0	0	0	1	0	0	0	0	0	0	0	0	3	1	0
EU861918.1.1487	0	0	0	0	0	0	0	0	0	0	0	0	0	0	0	0	0	0	0	0	0	0	0	0	0	0	0	0	0	0	0	0	0	0	0	0	0	0	0	0	0	0	0	0	0	0	0	0	0
KP676773.1.1357	0	0	0	0	0	0	0	0	0	0	0	0	0	0	0	1	0	0	0	0	0	0	0	0	2	0	0	0	0	0	0	0	0	0	0	0	0	0	0	0	0	1	0	0	0	0	0	0	0
KY924326.1.1283	3	1	0	25	0	5	4	4	8	3	6	1	9	0	9	19	6	5	1	2	7	1	12	0	31	3	5	11	0	3	4	11	1	11	1	0	3	23	1	3	0	4	0	8	5	1	2	4	1
GQ302535.1.1510	76	73	63	59	224	80	44	63	56	53	133	107	86	57	67	82	48	83	58	83	67	175	99	317	55	121	209	161	163	53	67	42	41	53	31	111	42	85	21	11	23	42	92	48	42	32	125	86	172
KF733618.1.1475	0	1	0	0	0	0	1	0	0	0	0	0	1	0	1	0	0	2	0	0	1	0	7	0	0	2	0	0	0	1	1	0	0	0	0	0	0	0	1	0	0	0	0	0	0	1	1	2	0
FJ444699.1.1510	2	1	11	2	10	5	3	8	8	8	9	10	0	1	5	4	6	2	3	1	3	2	9	10	2	8	14	7	10	5	4	6	1	0	2	7	2	3	1	2	5	3	4	3	3	2	7	4	3
AY921875.1.1346	0	0	0	0	0	0	0	0	0	0	0	0	0	0	0	0	0	0	0	0	0	0	0	0	0	0	0	0	0	1	0	0	0	0	0	0	0	0	0	0	0	0	0	0	0	0	0	0	0
JF800698.1.1333	0	0	0	0	0	0	0	1	0	0	2	0	2	0	0	0	1	0	0	0	0	0	1	4	0	0	0	0	1	0	0	0	0	1	0	0	0	0	0	0	0	0	0	0	0	0	0	0	0
FJ208846.1.1386	1	1	0	0	4	0	0	0	0	0	1	3	0	1	1	0	0	0	0	1	0	0	0	4	0	3	1	1	0	0	2	0	0	0	1	0	0	0	0	0	0	0	0	0	0	0	1	2	3
HQ674798.1.1454	0	0	0	0	0	0	0	0	0	0	0	1	0	1	0	0	0	0	0	0	0	0	0	0	0	0	0	0	0	0	0	0	0	0	0	0	0	0	0	0	0	0	0	0	0	0	0	0	0
JN391930.1.1498	0	0	0	0	0	0	0	1	1	0	0	0	0	1	0	0	0	0	0	0	0	1	0	0	0	0	1	0	0	0	0	0	0	1	0	0	0	0	0	0	0	1	0	0	0	1	0	0	0
CU926126.1.1353	1	0	0	1	0	1	0	0	3	1	0	1	0	0	0	0	5	0	3	3	0	1	5	3	3	2	3	0	5	0	1	2	0	0	1	2	4	0	2	0	1	6	0	7	0	0	0	0	0
KU726269.1.1300	1	1	0	0	0	0	0	0	0	0	0	0	0	0	0	0	0	0	0	0	0	0	0	0	0	0	0	0	0	0	0	0	0	0	0	0	0	0	0	0	0	0	0	0	0	1	0	0	0
HM445458.1.1515	0	0	0	0	0	0	0	0	0	0	0	0	0	0	0	0	0	0	0	1	0	0	0	1	0	0	0	0	0	0	0	0	0	0	0	0	0	0	0	0	0	0	0	1	0	0	0	0	0
HM186647.1.1390	0	2	0	0	0	0	0	0	0	1	3	0	0	0	0	0	0	0	0	0	0	0	0	0	1	0	1	0	0	0	0	2	0	0	0	0	1	0	0	1	0	1	0	1	0	1	0	0	1
HQ166699.1.1541	0	0	0	0	0	0	1	0	0	0	0	0	0	0	0	1	0	3	0	0	0	0	1	1	0	0	2	1	0	1	1	1	0	0	0	0	0	0	0	0	2	0	0	1	0	1	0	0	1
HM263231.1.1342	0	0	0	0	0	0	0	1	0	0	0	1	0	0	0	0	0	0	0	0	0	0	1	0	0	0	0	0	0	0	0	0	0	0	0	0	1	0	0	0	0	1	0	0	0	0	0	0	0
JQ311867.1.1401	54	48	53	34	34	37	65	40	52	40	41	50	27	28	37	32	28	29	13	31	63	61	39	48	29	45	202	36	115	46	51	57	16	56	30	26	61	37	20	23	65	41	56	42	24	44	71	7	16
HM780327.1.1466	1	1	0	2	3	4	4	7	1	6	5	3	3	3	10	2	4	1	1	1	6	5	10	9	7	6	16	4	8	2	3	3	4	2	2	5	8	4	0	4	0	10	5	7	3	1	4	0	1
AB636297.1.1467	9	26	2	9	0	0	6	2	0	3	0	5	1	1	0	0	0	25	2	0	6	0	107	0	0	0	21	0	0	6	1	2	11	1	0	0	0	38	2	4	0	0	1	1	15	19	0	29	0
KC492985.1.1421	0	0	0	0	0	0	0	0	0	0	0	0	0	0	0	0	0	1	0	0	0	0	0	0	0	0	0	0	0	0	0	0	0	0	0	0	0	0	0	0	0	0	0	0	0	0	0	0	0
FPLL01005705.13.1530	4	3	4	1	5	1	1	3	3	2	3	3	1	4	5	1	0	1	2	4	1	15	5	9	1	3	15	2	19	5	4	1	3	0	0	3	6	8	2	3	4	4	3	0	0	0	4	3	2
HQ119290.1.1502	0	0	0	0	0	0	0	0	0	0	0	0	0	0	0	0	0	1	0	0	0	0	0	0	0	0	0	0	0	0	0	0	0	0	0	0	0	0	0	0	0	1	0	0	0	0	0	0	0
FM179752.1.1686	3	14	0	0	0	10	8	3	3	0	12	7	5	6	3	5	0	0	3	0	4	1	0	3	7	9	17	27	0	9	4	2	2	0	20	4	10	3	8	1	2	1	2	0	0	1	6	1	0
KJ192140.1.1528	11	9	23	13	9	6	7	9	9	11	9	11	17	12	14	8	10	5	4	8	19	7	17	9	12	23	43	10	18	11	11	25	7	20	10	8	10	12	2	7	12	8	10	13	10	11	30	1	10
FM866303.1.1428	0	2	0	2	0	0	0	0	0	1	0	0	0	0	1	0	0	0	0	0	0	0	0	0	0	3	0	0	0	0	1	0	2	0	0	0	0	0	0	0	0	0	0	1	0	1	2	1	0
FPLM01008179.17.1542	0	1	1	1	3	3	4	2	1	1	1	5	4	1	1	2	3	0	2	7	3	3	6	6	5	0	8	3	4	1	0	0	1	1	1	1	0	1	0	1	2	2	1	8	1	2	7	1	1
FPLL01001640.16.1550	0	0	0	0	0	0	0	0	0	0	0	0	0	0	0	0	0	0	0	0	0	0	0	0	0	0	0	0	0	0	0	0	0	0	0	0	0	0	0	0	0	0	0	0	0	0	0	0	0
EU135225.1.1302	0	0	0	0	0	0	0	0	0	1	0	0	0	0	0	1	0	0	0	0	0	0	0	0	0	1	0	0	0	0	0	0	0	0	2	0	0	0	0	0	1	0	0	0	1	0	0	0	0
EF019631.1.1377	3	5	2	12	15	6	8	10	7	12	16	8	1	7	9	3	5	2	5	7	6	12	13	31	4	5	19	12	33	9	2	6	3	7	5	12	7	8	7	3	5	4	10	6	5	11	16	4	11
HM186340.1.1349	0	0	0	0	0	0	0	0	0	0	0	0	0	0	0	0	1	0	0	0	0	0	0	0	0	0	2	0	0	0	0	0	0	0	0	0	1	0	0	0	0	0	0	0	0	0	0	0	0
AJ581629.1.1436	0	0	0	0	0	0	0	0	0	0	0	0	0	0	0	0	0	0	0	0	0	1	0	0	0	0	1	0	0	0	0	0	0	0	0	0	0	0	0	0	0	0	0	0	0	0	0	0	0
AY289368.1.1452	0	0	0	0	0	0	1	1	0	0	0	0	0	1	0	0	0	1	0	0	0	0	0	0	1	0	1	2	1	0	1	0	0	0	1	1	0	0	0	0	2	1	0	0	1	0	0	1	0
EU134513.1.1361	10	8	14	12	10	16	11	12	18	14	28	21	7	9	3	4	19	8	11	32	13	24	11	45	12	26	50	17	61	5	9	3	8	9	16	6	12	7	0	6	8	8	29	6	1	4	14	6	23
EU135283.1.1321	55	47	45	51	3	84	58	46	63	51	57	54	83	77	82	62	51	52	24	63	40	69	86	13	61	51	172	55	49	64	66	77	25	70	50	26	77	57	43	47	80	47	68	57	65	73	99	18	16
HM187128.1.1489	22	15	12	44	45	27	41	11	15	23	75	48	12	18	30	16	23	15	14	51	27	29	25	134	11	41	55	43	69	10	22	25	5	32	28	17	23	23	6	10	7	24	50	13	18	18	26	27	118
FPLL01002951.10.1548	129	92	55	58	61	52	90	47	71	65	67	144	30	26	32	18	53	69	22	87	84	117	120	66	86	142	177	77	76	81	61	43	71	154	52	25	50	60	36	26	42	16	58	38	27	54	63	18	85
FPLS01022067.10.1475	1	0	5	0	10	0	0	2	7	4	4	0	0	0	2	2	3	8	4	0	1	3	2	0	4	7	7	1	9	4	3	2	3	6	2	1	1	1	0	4	2	3	3	2	0	0	5	1	5
AM935930.1.1307	0	0	1	0	0	1	0	0	0	0	0	0	0	0	0	0	0	0	0	1	0	0	4	0	1	0	0	0	0	0	0	1	1	0	0	0	0	0	0	0	1	0	0	0	0	3	0	0	0
GQ406162.1.1533	16	13	12	5	17	23	17	8	11	12	10	21	14	15	16	11	11	10	4	17	11	15	22	23	11	8	43	34	58	10	9	18	5	21	17	21	29	7	1	8	8	12	13	18	2	11	21	5	7
FJ946601.1.1290	0	2	0	1	2	1	0	0	1	0	0	1	0	0	0	0	0	0	0	0	0	1	1	1	0	0	1	1	1	0	0	0	0	0	1	0	0	0	0	0	0	0	0	0	0	0	0	0	3
AB696153.1.1472	0	0	0	0	0	0	0	0	0	0	0	1	0	0	0	0	0	0	0	0	0	0	0	0	0	0	0	1	0	0	0	0	0	0	0	0	1	0	0	1	0	0	0	0	0	0	1	0	0
FR687417.1.1494	0	1	1	1	0	1	1	2	0	2	0	4	0	0	0	1	0	0	0	0	3	0	1	1	0	0	0	0	1	0	0	2	0	1	0	0	0	0	0	0	2	0	0	0	0	0	1	0	0
KJ600837.1.1445	0	0	0	0	0	0	0	0	0	0	0	0	0	0	0	0	0	0	0	0	0	0	0	0	0	0	0	0	0	0	0	0	0	0	0	0	0	0	0	0	0	0	0	0	0	0	0	0	0
KJ424432.1.1481	0	0	0	0	0	0	0	0	0	0	2	0	0	0	0	1	0	0	0	0	0	0	0	0	0	0	0	0	0	0	0	0	0	0	0	0	0	0	0	0	0	0	0	0	0	0	0	0	0
GQ397006.1.1505	0	2	0	0	1	0	0	0	1	1	0	1	0	1	0	2	0	4	0	1	2	4	0	5	3	0	1	0	1	2	0	0	1	0	0	1	3	0	0	0	1	1	0	2	0	0	0	1	1
KJ081619.1.1553	4	1	0	2	0	1	2	1	0	1	2	1	0	1	0	6	1	0	3	5	2	6	1	1	1	7	7	2	4	2	4	0	0	1	6	4	3	2	9	5	1	1	2	0	3	2	3	0	1
EF516073.1.1468	0	0	0	0	0	0	0	1	0	0	0	0	0	0	0	0	0	0	0	0	0	0	0	0	0	0	0	0	0	0	0	0	0	0	0	0	2	0	0	0	0	0	0	0	0	0	0	0	1
FJ444744.1.1515	1	0	0	0	0	1	1	2	0	0	0	0	3	0	0	1	1	0	0	1	0	3	0	0	0	2	3	2	2	5	0	0	0	0	1	0	1	1	0	0	0	1	0	1	0	1	0	1	1
KC554562.1.1513	0	1	0	0	0	1	0	0	0	1	0	0	0	0	0	0	0	0	0	0	5	0	0	0	0	0	0	0	0	0	0	0	0	0	0	0	0	0	0	0	2	0	0	0	1	0	0	0	1
AB240377.1.1512	10	5	15	15	19	6	25	16	12	5	16	19	5	5	8	9	5	3	8	17	14	27	10	34	8	16	40	5	17	7	1	10	10	14	15	20	14	13	6	3	12	16	13	10	4	16	21	26	26
FJ889247.1.1508	30	12	9	33	14	12	47	16	27	30	29	36	25	25	20	36	26	11	18	29	28	34	32	37	27	30	85	22	52	28	43	31	13	33	19	22	20	27	20	9	37	21	36	21	38	19	51	10	26
EF018506.1.1382	0	1	0	1	1	2	1	0	0	0	0	0	1	1	0	0	2	0	0	1	0	3	7	2	1	0	3	1	1	0	1	1	0	1	1	0	0	6	3	0	2	0	0	0	1	1	0	1	0
LN563350.1.1319	0	0	1	2	0	0	0	0	0	0	0	0	0	0	0	0	0	0	0	2	0	0	0	2	0	0	1	0	0	0	1	0	0	5	0	0	0	0	0	0	0	0	0	1	1	0	0	0	0
HM007546.1.1529	1	0	0	7	2	5	2	2	2	0	5	7	2	3	3	0	0	3	3	3	2	0	7	8	0	5	6	10	3	2	3	3	0	0	0	1	0	2	0	0	1	0	1	0	1	0	1	0	4
LT627123.1.1700	0	0	0	0	0	0	0	0	0	0	0	0	0	0	2	0	0	0	0	0	1	0	0	0	0	0	0	1	0	0	3	7	0	0	0	0	0	0	9	0	0	3	0	0	12	4	0	0	0
AB469787.1.1485	0	2	5	0	0	1	0	0	0	1	0	0	0	0	0	1	0	0	2	0	0	0	0	0	0	0	2	0	0	0	0	1	0	0	0	0	1	1	0	0	0	0	0	0	0	1	1	2	0
KY233199.1.1463	0	0	0	0	0	1	0	0	0	2	0	0	1	0	0	0	0	1	0	0	0	0	0	3	0	0	0	0	1	0	1	0	1	1	0	0	0	0	0	0	1	2	0	0	0	0	2	0	1
KF712611.1.1464	2	1	7	1	1	3	0	2	0	4	3	11	1	6	2	5	0	1	3	0	3	2	5	1	0	5	8	7	1	1	4	2	3	4	1	3	4	2	0	1	4	0	3	2	0	3	6	4	4
JX040396.1.1482	0	0	0	0	0	0	0	0	1	1	0	2	0	0	0	0	0	1	0	0	0	0	2	0	1	0	3	0	0	0	0	2	0	0	0	0	1	1	0	1	0	1	0	3	0	0	2	0	0
EU133758.1.1352	0	1	0	0	0	0	0	0	0	0	0	0	0	0	0	0	0	0	0	0	0	0	1	0	0	0	0	0	0	0	0	0	0	0	0	0	0	0	0	0	0	0	0	0	0	0	0	0	0
HM438560.1.1438	0	0	0	0	0	0	0	0	0	0	0	0	0	0	0	0	0	0	0	0	0	0	0	0	0	0	0	0	0	0	0	0	0	0	0	0	0	2	0	0	0	0	0	0	0	0	0	0	0
DQ067010.1.1423	4	4	0	3	6	3	8	7	5	1	6	5	4	3	3	5	7	3	1	6	3	7	11	8	4	10	19	6	11	3	11	12	4	5	1	3	8	5	4	2	3	4	4	5	4	5	10	1	6
FJ444747.1.1507	0	1	1	0	1	0	3	1	1	1	1	1	1	1	1	0	0	0	0	0	0	1	2	1	0	0	2	0	8	1	1	0	1	1	3	0	2	1	2	3	1	1	1	1	0	1	2	0	0
KC331388.1.1484	125	302	96	311	3	199	137	97	67	190	247	431	201	50	171	196	235	186	98	465	187	265	236	0	351	188	290	353	0	229	165	119	113	145	143	83	92	209	78	49	95	22	108	79	98	106	263	152	0
EU445224.1.1534	0	0	0	0	0	0	0	0	0	0	0	0	0	0	0	0	0	0	0	0	0	0	2	0	0	0	0	0	0	0	0	0	0	0	0	0	0	0	0	0	0	0	0	0	0	0	0	0	0
EU133759.1.1360	4	3	3	4	1	1	1	0	4	1	4	3	3	1	4	2	2	1	1	3	2	4	10	3	3	6	11	1	0	0	10	3	1	3	0	6	0	4	1	0	1	1	3	2	0	0	7	3	0
FJ624888.1.1523	3	0	3	5	0	2	4	0	0	3	1	0	3	0	3	2	1	0	0	0	1	2	5	2	1	7	16	1	1	2	4	1	0	3	3	3	3	2	0	1	3	2	0	0	1	0	5	0	0
JF222300.1.1335	0	0	0	0	0	0	0	0	0	0	0	0	1	0	0	0	0	0	0	0	0	0	0	0	0	1	0	0	0	0	0	0	0	0	0	0	0	0	0	0	0	0	0	0	0	0	0	0	0
FJ004707.1.1337	21	23	23	10	69	17	33	10	53	29	11	41	23	13	23	8	25	20	14	12	41	46	73	55	22	26	128	32	103	20	55	19	13	23	19	28	13	19	18	6	17	21	23	6	45	21	39	8	24
JF116201.1.1377	0	0	0	1	0	0	0	0	0	0	0	0	0	0	1	0	0	0	0	0	0	0	0	0	0	0	0	0	0	0	0	3	0	0	0	0	0	0	0	0	0	1	0	0	0	0	0	0	0
GQ264293.1.1466	163	107	84	38	0	113	178	47	74	13	30	129	134	6	101	31	9	29	33	30	101	26	75	0	295	364	109	109	0	183	142	5	77	45	74	27	7	152	10	7	74	0	31	64	32	49	38	44	0
LN680463.1.1380	0	0	1	1	0	0	0	1	2	0	1	0	0	0	0	2	0	3	0	0	2	0	0	10	0	1	1	1	1	1	0	0	1	0	1	1	0	0	1	0	0	0	1	2	2	1	1	2	5
AJ867670.1.1493	1	0	0	0	0	0	0	0	0	0	0	0	1	0	0	0	0	0	0	0	0	0	0	0	0	0	0	0	0	0	3	0	0	0	0	0	0	0	1	0	0	0	0	0	0	0	0	0	0
EF020170.1.1407	5	10	33	50	17	28	35	43	14	22	39	38	14	12	19	9	33	29	9	27	8	35	49	18	32	26	54	15	13	21	7	17	8	22	20	5	16	18	12	28	25	40	20	20	20	83	32	30	17
EF494363.1.1446	0	1	0	0	2	1	1	0	0	1	2	2	4	1	1	1	0	0	0	4	1	0	1	1	3	1	4	1	1	2	0	1	2	1	0	0	1	1	0	0	1	0	1	2	1	2	1	4	3
HQ119313.1.1400	0	0	0	0	0	0	1	0	0	1	0	0	0	0	1	0	0	0	0	1	0	0	0	0	0	1	1	1	2	0	0	0	0	0	0	0	1	0	0	0	0	1	0	0	0	0	1	0	0
KY445663.1.1552	0	0	0	0	0	0	0	0	0	0	0	0	0	0	0	0	0	0	0	0	0	0	0	0	1	0	1	0	0	1	0	0	0	1	0	0	0	0	0	0	0	0	0	0	0	0	1	0	0
AF245035.1.1384	0	0	0	0	0	1	0	0	0	0	0	0	0	0	0	0	0	1	1	0	0	0	0	0	0	0	0	0	0	0	0	0	0	0	0	0	0	0	0	0	1	0	0	0	0	0	1	0	0
HQ597306.1.1228	84	25	57	65	15	46	58	29	54	47	62	57	40	35	35	50	51	39	38	40	39	53	43	46	40	62	93	30	53	52	21	63	20	51	38	24	58	61	22	30	38	44	33	35	54	30	61	14	34
HM270426.1.1354	0	0	0	0	0	0	0	0	0	0	0	0	0	0	0	0	0	0	0	0	0	0	0	0	0	0	0	0	0	0	0	0	0	0	0	0	0	0	0	0	0	0	0	0	0	0	0	0	0
EF020034.1.1372	75	50	74	51	67	62	73	66	83	76	78	132	52	57	73	68	81	57	47	127	73	86	110	105	75	77	178	135	155	78	95	65	24	42	50	58	61	65	59	58	68	124	83	74	106	84	83	60	57
CXWJ01001556.674.2166	19	1	4	21	11	2	4	2	5	9	19	4	3	13	33	7	1	5	3	5	12	4	10	21	25	9	13	2	13	9	19	50	2	3	17	6	10	1	3	3	1	1	11	1	3	19	5	7	8
EF019262.1.1417	0	0	0	1	1	1	0	0	0	0	1	0	0	0	0	1	0	0	0	0	0	0	0	1	1	0	1	1	2	0	0	0	0	1	0	3	2	0	0	0	0	0	1	0	0	0	0	0	6
EU132695.1.1329	4	3	1	5	3	9	4	2	5	10	3	4	5	4	1	2	1	2	4	7	2	2	5	3	11	3	13	6	5	1	2	5	1	2	1	1	2	3	2	3	0	3	8	2	0	0	6	0	2
X85240.1.1467	0	0	0	0	0	3	0	0	0	0	0	0	0	0	0	0	0	0	0	0	0	0	0	0	0	0	0	2	0	0	0	0	0	1	0	0	0	0	0	0	0	0	0	0	0	0	0	0	1
JQ278925.1.1481	0	1	0	0	0	0	0	0	5	0	0	1	0	0	0	5	1	0	0	0	1	0	1	0	0	0	0	0	0	1	2	0	1	2	0	0	0	0	0	0	0	0	0	0	0	0	1	0	1
GQ402641.1.1410	9	4	2	2	1	3	3	3	3	1	0	1	1	1	1	0	1	6	1	2	1	0	3	1	5	8	2	0	3	5	7	0	1	1	0	1	1	1	2	6	3	1	0	6	6	2	2	0	0
KJ191880.1.1479	9	3	4	2	7	1	5	5	10	9	6	5	0	3	7	3	0	4	4	2	2	16	9	11	8	2	22	8	18	5	0	2	2	1	6	4	0	8	0	0	11	8	9	7	2	5	4	13	14
FPLS01014887.2.1407	0	0	0	0	0	0	0	1	0	0	0	0	0	0	0	0	0	0	0	0	0	0	1	0	0	0	0	0	0	0	0	0	0	0	0	0	0	0	0	0	0	0	0	0	0	0	0	0	0
HM275988.1.1366	0	0	0	0	0	3	0	0	1	5	1	0	0	0	1	1	0	0	0	0	1	0	0	3	0	0	2	2	4	1	0	1	0	1	0	0	1	1	0	1	0	0	2	4	0	0	1	1	0
JQ684263.1.1518	0	0	1	4	0	0	0	2	1	0	0	1	0	0	0	0	0	2	0	0	0	0	1	0	0	3	0	0	0	0	0	0	0	0	0	1	1	0	0	0	0	0	0	0	0	0	0	0	0
JN038960.1.1495	11	5	13	9	36	16	19	6	8	16	32	26	8	12	6	9	3	6	11	18	6	14	8	49	13	18	28	18	27	8	7	5	4	7	7	16	11	6	4	5	3	10	22	10	3	14	11	20	34
AF018036.1.1512	0	0	0	0	0	0	0	0	0	0	0	0	0	0	0	0	0	0	0	0	0	0	0	0	0	0	0	0	0	0	0	0	0	0	0	0	0	0	0	0	0	0	0	0	0	0	0	0	0
KP196813.1.1296	0	0	1	0	0	0	0	0	0	0	1	2	0	0	15	0	1	5	0	1	0	0	0	0	0	0	8	0	0	1	0	0	0	0	0	0	0	0	0	0	1	0	0	1	0	0	0	0	0
JN868823.1.1495	1	2	0	0	0	1	1	3	0	1	0	1	1	0	0	1	0	0	1	1	0	0	0	0	0	1	3	0	0	0	3	0	0	0	0	2	0	1	0	0	0	1	0	1	1	0	1	5	3
GQ488010.1.1499	96	67	77	75	100	34	87	47	51	92	99	128	39	51	45	73	28	44	59	96	64	99	109	164	87	108	190	99	240	74	73	48	57	48	53	71	59	61	74	45	42	80	85	43	53	96	77	33	123
EU335214.1.1524	13	7	11	12	16	12	13	18	17	10	22	16	8	9	13	7	9	5	4	11	8	17	23	55	10	17	23	15	42	13	11	7	8	22	7	12	13	14	4	6	14	14	17	14	5	13	22	7	20
KP717507.1.1508	0	0	0	0	0	0	0	0	0	0	1	0	0	0	0	0	0	0	0	0	0	0	0	0	0	0	1	0	0	0	0	0	0	0	0	0	0	1	0	0	0	0	0	0	0	0	0	0	0
FPLS01023297.1.1316	0	0	0	0	0	0	0	0	0	0	0	0	0	0	0	0	0	0	0	0	0	0	0	0	0	2	0	0	0	0	0	0	0	0	0	0	0	0	0	0	0	0	0	0	0	0	0	0	0
JX223034.1.1501	2	7	5	3	2	3	4	0	1	6	3	1	6	1	5	8	7	1	1	2	1	2	2	3	4	1	5	1	5	0	3	4	0	4	0	5	1	0	1	4	2	1	2	10	0	2	6	1	1
EU135526.1.1360	58	43	28	32	15	29	44	28	32	53	36	62	31	34	47	29	37	25	19	24	26	40	37	4	24	61	57	34	14	30	35	47	23	62	22	24	40	26	32	26	23	34	28	28	33	28	48	20	13
CP002876.632833.634358	0	0	0	0	0	0	0	0	0	0	0	0	0	0	0	1	0	0	1	0	0	1	0	0	0	0	0	0	0	0	1	0	0	0	0	0	0	2	0	0	0	0	0	0	0	0	0	0	1
JQ978538.1.1535	15	21	23	18	8	23	31	14	28	18	22	27	6	18	12	19	12	10	10	27	14	17	34	40	11	13	49	33	75	12	8	26	7	25	17	27	48	12	2	6	3	44	27	13	9	12	15	9	5
FPLS01011996.14.1516	2	4	3	2	4	6	7	4	3	9	2	0	0	0	5	3	3	7	0	6	4	4	10	4	10	1	13	4	6	1	3	2	1	0	3	3	3	0	0	2	0	5	1	4	0	3	0	1	0
Y09219.1.1511	57	49	33	35	2	85	45	25	30	58	64	30	50	7	60	23	64	62	20	80	13	99	44	0	89	64	56	100	6	49	14	11	21	216	78	34	39	84	25	24	62	62	21	49	15	72	28	37	2
HG917723.1.1460	27	154	225	313	0	135	126	215	151	165	204	92	120	26	122	131	197	57	59	142	49	57	126	0	118	88	469	172	2	61	14	234	77	66	122	124	109	85	7	91	36	54	136	41	9	161	26	86	0
EF516281.1.1445	7	10	8	17	6	10	13	11	8	6	19	20	11	4	11	5	4	14	6	26	4	14	14	11	8	17	18	7	8	9	9	8	9	4	6	9	5	4	5	4	8	11	18	3	5	13	14	10	6
EU134542.1.1370	0	0	0	0	0	0	0	0	0	0	0	0	0	0	0	0	0	0	0	0	0	0	0	0	0	0	0	0	2	0	0	0	0	0	0	0	0	0	0	0	0	0	0	0	0	0	0	0	2
KX752968.1.1500	16	11	6	16	6	10	20	14	10	18	11	23	27	18	14	23	16	17	11	14	20	28	29	15	25	26	81	9	27	29	22	13	8	12	21	7	13	26	21	16	18	17	15	23	32	18	33	6	5
EF516834.1.1406	0	1	1	1	0	0	2	0	0	0	0	0	2	0	0	0	2	0	0	0	0	0	0	0	1	2	1	3	3	0	0	0	0	0	0	0	0	0	0	0	1	0	0	0	0	0	0	0	0
HQ118642.1.1513	0	1	1	0	0	0	0	0	0	1	1	2	4	0	3	0	1	1	0	6	0	0	3	2	6	1	2	2	0	2	0	4	0	0	0	0	1	0	0	1	2	2	3	0	1	2	2	0	0
JN391909.1.1497	19	10	9	7	18	11	32	13	21	16	10	12	3	13	7	14	13	13	15	18	23	37	15	29	10	22	74	11	36	21	18	8	10	28	26	8	15	11	9	3	17	13	25	9	10	20	31	7	26
JF220882.1.1366	1	2	4	9	10	5	2	3	1	3	13	8	1	2	3	3	0	1	6	8	5	9	5	6	3	6	15	4	8	2	4	1	2	5	3	2	3	1	3	5	3	3	3	2	2	2	8	2	5
FPLL01005967.15.1517	0	0	0	0	0	0	3	0	0	0	0	0	0	0	0	0	0	0	0	0	0	0	0	0	0	0	0	0	3	0	0	0	0	0	0	0	0	0	0	0	0	0	0	0	0	0	0	0	0
AB510988.1.1425	0	1	0	1	1	1	0	0	0	0	0	0	0	0	0	0	0	0	1	0	0	0	0	1	1	0	0	0	2	0	0	0	0	0	0	0	1	1	0	0	0	0	1	0	0	0	0	1	1
HM262887.1.1357	0	0	3	0	2	0	0	0	5	0	0	0	0	0	0	0	1	0	0	0	2	4	0	0	0	1	0	0	0	0	0	0	0	2	0	0	0	0	0	0	0	0	0	0	0	0	0	1	0
FPLS01007480.16.1516	0	2	1	1	12	0	3	5	1	1	6	4	0	1	3	2	2	2	2	2	4	4	5	15	3	2	6	1	18	0	1	0	0	0	2	2	4	2	0	1	0	5	2	0	0	0	7	4	11
EU135133.1.1304	7	1	1	0	5	1	0	0	2	2	0	3	0	3	4	1	6	1	3	6	3	7	4	0	4	6	15	6	4	4	3	7	2	2	2	1	5	6	4	9	4	4	6	0	5	5	7	1	0
AM936813.1.1323	0	0	0	0	0	1	0	0	0	0	1	0	0	0	0	0	0	0	0	0	0	0	0	0	1	0	0	0	1	0	0	0	0	0	0	0	1	1	1	0	0	0	0	0	0	0	0	0	0
HM062216.4.1433	0	0	0	0	0	0	0	0	0	0	0	0	0	0	0	0	0	1	0	0	0	0	0	0	0	0	1	0	0	0	0	0	0	0	0	0	0	0	0	0	0	0	0	0	0	0	0	0	0
EU131952.1.1378	0	0	0	0	0	1	3	0	0	0	2	0	0	0	0	0	0	0	0	0	0	1	1	0	2	1	0	0	1	0	0	1	0	1	0	0	0	0	1	0	0	2	1	0	1	0	0	0	1
KJ185020.1.1448	0	0	0	0	0	1	0	0	0	0	0	0	0	0	0	0	0	0	0	0	0	0	0	0	0	0	0	0	0	0	0	0	0	0	0	0	0	0	0	0	0	0	0	0	0	0	0	0	0
EF018713.1.1399	0	0	0	0	0	0	0	0	0	0	0	0	0	0	0	0	0	0	0	0	0	0	0	0	0	0	0	0	0	0	0	0	0	0	0	0	0	0	0	0	0	0	0	0	0	0	0	2	0
FPLS01049093.12.1515	5	2	5	1	3	3	4	2	2	8	4	5	1	2	3	2	11	3	1	5	5	6	22	6	2	6	15	1	15	2	1	1	0	4	1	7	5	1	0	4	4	8	6	5	1	1	5	1	2
KC358646.1.1266	0	7	8	7	12	8	5	2	1	4	8	13	3	3	1	1	2	1	2	8	1	10	6	24	4	4	6	3	27	3	4	3	4	2	2	5	3	12	2	1	4	2	2	0	2	5	9	6	6
JQ919776.1.1377	21	18	7	12	0	3	20	5	9	7	5	2	9	0	6	0	3	1	4	1	6	2	20	0	9	3	8	1	0	2	18	4	5	4	1	2	0	2	4	1	4	0	2	3	4	3	11	2	0
HQ315828.1.1420	0	0	0	0	0	0	0	0	0	0	0	0	0	0	0	0	0	0	0	0	0	0	0	0	0	0	0	0	0	0	0	3	0	0	1	0	0	0	0	0	0	0	0	0	3	0	0	0	0
EF019267.1.1370	4	6	6	4	2	5	7	2	4	7	13	10	3	1	5	4	8	5	3	12	5	16	5	3	8	11	6	22	12	3	7	2	0	6	2	2	6	5	0	5	2	5	10	12	8	3	11	1	3
KX239138.1.1491	0	4	1	4	6	2	2	0	1	2	1	3	7	0	3	3	0	3	2	2	0	0	9	7	1	2	7	2	4	1	1	2	1	0	0	2	1	0	0	0	0	1	4	1	1	1	1	1	2
EU133559.1.1305	0	0	0	0	1	0	0	0	0	0	0	1	0	0	0	0	0	0	0	0	0	0	0	0	0	0	0	0	0	0	0	0	0	0	0	0	0	0	0	0	0	0	0	0	0	0	0	1	0
KJ192018.1.1526	0	1	1	0	3	0	1	0	0	1	2	0	1	0	0	0	0	0	0	5	1	2	1	4	0	0	4	0	0	1	0	1	1	0	1	0	0	0	1	0	0	0	3	2	0	1	3	2	0
AB821070.1.1492	0	0	1	0	6	1	3	0	0	1	0	4	0	0	0	0	0	1	1	0	1	1	2	3	0	0	4	0	2	2	0	0	0	0	0	2	1	1	1	2	1	2	1	1	0	0	0	1	0
EF471902.1.1493	1	0	0	0	0	1	0	0	0	0	1	0	0	0	0	0	0	0	0	0	0	0	0	0	0	1	0	1	0	0	0	0	0	0	0	0	0	0	0	0	0	0	0	0	1	0	0	0	0
JAAN01000045.108285.109809	0	0	0	0	0	0	0	0	0	0	0	0	0	0	0	0	0	0	0	0	0	0	0	0	0	0	1	0	0	0	0	1	0	0	0	0	0	1	0	0	0	0	0	0	0	0	0	0	0
AY703471.1.1510	0	2	0	3	1	1	5	2	0	2	4	1	0	0	5	0	2	0	0	9	0	4	0	1	9	3	8	4	5	1	3	0	2	2	0	0	3	0	0	0	0	0	1	5	0	5	3	0	0
EU133144.1.1322	0	0	0	0	0	1	0	0	0	2	1	0	0	0	0	0	0	0	0	0	0	0	0	0	0	0	0	0	0	0	0	0	2	1	0	0	0	0	0	0	0	0	0	0	1	0	0	0	0
HM277690.1.1350	0	0	1	0	0	0	1	0	0	9	0	0	2	0	0	0	0	15	1	0	1	12	5	0	5	0	0	0	0	0	0	0	0	21	0	0	2	0	1	1	0	0	0	5	0	3	0	1	0
GU083678.1.1518	0	0	1	1	3	0	1	0	0	0	0	1	0	0	0	0	0	0	0	0	0	3	1	0	3	0	3	0	4	0	0	0	0	0	2	0	0	0	1	0	0	0	0	0	0	3	0	1	2
KC189800.1.1482	1	1	3	0	3	2	0	1	0	2	0	2	0	3	2	0	0	0	0	2	1	1	1	6	0	2	2	3	3	1	0	0	0	0	0	0	0	2	1	0	0	0	1	0	0	0	0	2	2
KF697510.1.1227	0	0	0	0	0	0	0	0	0	0	0	0	0	0	0	0	0	0	0	1	0	0	0	0	0	0	0	0	0	0	0	0	0	0	0	0	0	1	0	0	0	0	0	0	0	0	0	0	0
JX505302.1.1479	0	0	0	0	0	0	0	0	0	0	1	0	0	0	0	0	0	0	0	0	0	0	0	0	0	0	0	0	0	0	0	0	0	0	0	0	0	0	0	0	0	0	0	0	0	0	0	0	0
FM865684.1.1487	0	0	0	0	0	0	2	0	0	0	0	0	0	0	0	0	0	0	0	2	1	1	1	0	1	1	3	0	2	0	0	0	0	0	0	0	1	0	0	0	1	0	0	0	1	0	0	0	0
AY326585.1.1472	0	0	0	0	0	0	0	0	0	0	2	0	0	0	0	0	0	1	0	0	0	0	0	0	0	0	2	0	0	0	0	0	0	0	0	2	1	0	0	0	0	0	0	0	0	0	0	0	0
FPLS01030827.12.1513	16	42	15	19	7	17	12	14	12	15	20	38	14	2	15	6	22	10	5	6	9	10	12	11	17	11	38	18	14	10	9	3	7	0	9	13	18	9	4	11	3	9	12	8	9	9	18	11	3
KX583600.1.1500	0	0	0	0	0	0	0	0	0	0	0	0	0	0	0	3	0	0	1	0	0	1	0	0	0	0	0	0	0	0	0	0	0	0	1	0	0	0	0	0	0	0	0	0	0	2	0	1	0
EF516194.1.1416	0	0	1	0	0	0	1	0	0	0	1	1	0	0	2	0	0	1	0	0	0	2	0	0	1	0	1	0	2	0	1	0	0	1	0	0	1	0	0	0	0	3	1	0	0	0	1	1	1
HQ597823.1.1508	1	2	2	2	0	0	5	0	0	0	1	0	0	1	0	2	1	1	0	0	2	0	3	1	2	2	4	0	3	1	1	2	0	0	0	4	0	0	1	2	0	0	3	0	6	2	5	0	1
FPLK01001342.16.1520	0	0	1	0	1	0	0	0	0	0	0	1	1	0	0	0	0	0	0	0	0	1	0	0	0	0	0	0	0	0	0	0	0	0	0	0	0	0	0	0	0	0	0	0	0	0	0	0	2
AB128890.1.1514	0	1	0	0	19	0	1	0	0	0	0	1	0	0	0	0	1	0	0	0	0	2	0	1	0	2	0	0	8	6	0	0	0	1	0	0	0	0	0	0	1	0	1	2	0	0	1	0	3
AF418942.1.1498	0	0	0	0	0	0	0	0	2	0	0	3	0	0	0	0	0	0	0	0	0	0	2	0	0	0	1	0	0	0	0	0	0	0	2	0	0	0	1	0	0	0	0	0	0	0	2	0	0
AB821100.1.1482	1	0	0	1	0	0	0	0	0	0	0	0	0	0	0	1	0	0	0	1	0	0	1	0	0	0	6	0	1	0	0	0	0	0	1	0	1	0	0	0	1	0	2	0	0	0	0	1	2
AUHM01000055.3821.5286	0	0	0	1	0	0	0	0	0	0	0	0	0	0	0	0	0	0	0	0	0	0	0	0	0	0	0	0	0	0	0	0	0	0	0	0	0	0	0	0	0	0	0	0	1	0	0	0	0
EF019555.1.1404	103	65	135	135	139	99	239	97	152	117	152	198	98	103	87	90	86	93	77	145	122	161	119	240	84	145	314	98	201	99	101	132	81	220	110	119	125	123	47	105	124	149	170	135	121	102	264	44	76
AY662018.1.1497	2	3	1	2	2	0	6	1	4	5	3	8	1	2	3	2	4	1	0	0	5	6	4	0	6	3	9	8	0	2	2	2	3	3	1	0	1	3	0	1	4	6	5	1	1	6	0	0	0
JN869221.1.1523	0	0	0	0	0	0	0	1	0	0	0	0	0	0	0	0	0	0	0	0	0	0	0	0	0	0	0	0	0	0	0	0	0	1	0	0	0	0	0	0	0	0	0	0	0	0	0	0	0
GU731324.1.1335	0	0	0	0	0	0	0	0	0	0	0	0	1	0	0	0	0	0	1	0	0	0	0	0	0	1	0	0	1	0	0	0	0	0	0	0	0	0	0	0	0	0	0	0	0	0	0	0	0
EF019594.1.1373	2	0	2	7	4	5	3	6	5	4	7	7	6	4	1	8	8	3	0	7	7	15	5	6	4	8	20	5	5	5	3	8	2	0	1	1	7	10	2	3	7	3	9	3	3	6	6	5	9
FPLL01001476.10.1473	0	1	3	1	6	2	0	5	0	0	5	0	1	2	0	2	2	9	3	6	0	1	0	1	5	5	3	5	7	1	2	0	0	2	0	0	5	1	0	1	0	2	0	1	1	0	3	2	0
FJ444694.1.1512	9	2	13	10	9	2	19	5	3	9	21	13	12	5	7	11	6	1	3	16	20	9	12	16	10	17	11	5	12	3	11	10	5	21	5	12	5	7	3	4	4	7	9	10	8	4	23	15	13
KJ782895.1.1490	0	0	0	0	0	0	0	0	0	0	0	0	0	2	1	0	0	0	0	1	0	0	0	0	1	1	1	0	0	1	0	0	0	0	0	0	1	1	0	3	0	0	1	0	0	1	0	0	0
JF167650.1.1343	10	13	10	13	18	18	12	12	16	19	4	16	9	3	10	3	33	16	3	13	11	10	5	8	8	21	19	13	26	7	8	7	1	22	5	3	1	7	7	20	24	4	13	7	6	13	8	2	13
KM886181.1.1399	0	0	0	0	0	0	0	0	0	0	0	0	0	0	0	0	0	0	0	0	0	0	0	0	0	0	0	0	0	0	0	0	0	0	0	0	0	0	0	0	0	0	0	0	0	0	0	0	0
HQ119319.1.1515	1	1	1	0	3	1	4	0	2	0	0	0	1	1	1	0	2	1	2	1	1	5	3	2	0	1	8	2	7	0	1	4	1	1	0	0	0	0	0	2	4	0	2	0	0	0	0	4	4
CXWL01005852.55988.57516	9	8	13	8	21	13	12	13	11	19	23	25	9	10	14	12	13	5	8	12	9	25	15	20	16	19	17	20	33	8	12	8	4	9	20	17	11	8	9	1	16	20	27	7	3	7	15	6	16
KF956789.1.1447	0	2	2	0	0	0	3	0	0	0	1	0	4	3	0	0	1	1	0	1	0	1	2	1	1	0	0	1	0	0	1	4	0	0	0	2	0	0	0	0	1	1	0	0	1	0	1	1	1
GU260708.8566.10112	21	22	16	24	21	20	20	18	16	24	16	21	24	13	32	14	24	23	8	20	15	26	17	13	32	19	48	25	35	20	7	27	13	18	10	20	19	13	6	14	15	18	16	7	8	12	31	15	7
EU132440.1.1303	0	2	0	0	0	0	0	0	0	0	0	0	0	0	0	2	0	0	0	0	0	0	1	0	0	0	0	0	0	0	0	1	0	0	0	0	0	0	0	0	0	0	0	0	0	0	0	0	0
KF799112.1.1496	0	0	0	0	0	0	0	0	0	0	0	0	0	0	0	0	0	0	0	0	0	0	0	0	0	0	0	0	0	0	0	0	0	0	0	0	0	0	0	0	0	0	0	0	0	0	0	0	0
KX753124.1.1483	2	2	2	1	0	0	5	1	0	2	1	6	1	3	1	1	3	0	1	4	0	3	8	1	0	8	4	2	0	0	1	2	1	6	1	0	0	3	2	0	2	3	4	0	4	0	1	0	0
KM253021.1.1370	0	0	0	0	0	0	0	0	0	0	0	0	0	0	0	0	0	0	0	0	0	0	0	0	0	0	0	0	0	0	0	0	0	0	0	0	0	0	0	0	0	0	0	2	0	0	0	0	0
FJ595623.1.1312	0	0	0	0	0	0	0	0	0	0	0	0	0	0	0	0	0	0	0	0	0	0	0	0	0	0	0	2	0	0	0	0	0	0	0	0	0	0	0	0	0	0	0	0	0	0	0	0	0
EF444673.1.1135	0	0	0	0	0	0	0	0	0	0	0	0	0	0	0	0	0	0	0	0	0	0	0	0	0	0	0	0	0	0	0	0	0	0	0	0	0	0	0	0	0	0	0	0	0	0	0	0	0
EF020102.1.1372	0	0	0	0	0	0	0	0	0	0	0	0	0	0	0	0	1	0	0	0	0	0	0	0	0	0	0	0	0	0	0	0	0	1	0	0	0	0	0	0	0	0	0	0	0	0	1	0	0
JX489908.1.1514	0	0	0	0	0	0	0	0	0	0	0	0	0	0	0	0	0	0	0	0	0	0	0	0	0	0	0	0	0	0	0	0	0	0	0	0	0	1	0	0	0	0	0	0	0	0	0	0	0
EU135194.1.1257	5	6	10	6	5	5	9	13	3	12	5	8	6	8	8	7	3	14	5	2	5	11	7	3	9	12	15	6	10	4	3	7	2	7	9	7	17	3	4	5	6	5	4	9	8	4	14	2	2
GQ359999.1.1446	0	0	0	0	0	0	0	0	0	1	0	0	0	0	0	1	0	0	0	0	0	1	0	0	1	1	2	0	0	0	0	0	0	0	0	0	0	0	0	0	0	0	0	0	0	1	3	0	0
FPLS01061699.20.1498	0	0	0	0	0	0	0	0	0	0	0	1	0	0	0	0	0	0	0	0	0	0	0	1	0	0	0	0	0	0	0	0	0	0	0	0	0	0	0	0	0	0	0	0	0	0	0	0	0
AM902640.1.1486	2	1	0	1	0	0	3	0	0	2	1	3	2	0	3	0	0	3	0	3	0	6	0	4	0	1	3	1	0	1	1	0	0	2	0	1	1	0	0	1	0	1	0	0	0	3	1	0	0
KF031501.1.1483	0	1	0	0	0	0	0	0	0	1	0	0	0	1	0	0	1	0	3	0	0	0	1	1	2	0	5	1	2	0	1	0	0	0	7	0	1	0	0	0	1	1	0	0	0	5	1	0	0
AB257645.1.1486	7	7	1	2	0	0	1	1	4	7	2	5	5	1	2	2	2	6	1	12	4	7	9	0	8	1	13	2	4	1	5	1	1	4	1	3	5	4	3	1	6	2	2	1	11	5	1	2	0
AY738646.1.1471	31	11	8	1	0	3	4	2	2	20	7	5	12	0	23	16	7	11	9	1	2	11	14	0	9	27	36	31	0	34	7	2	3	11	5	1	7	2	5	4	12	12	12	33	29	4	3	5	0
AB548688.1.1483	0	0	0	0	0	2	0	0	0	2	0	0	0	0	0	0	0	2	0	0	0	2	1	0	1	0	3	0	0	5	1	0	0	0	1	0	0	0	0	0	2	2	0	0	1	0	0	0	0
HQ597964.1.1508	7	4	4	5	4	5	4	7	8	7	8	8	0	10	4	5	2	3	3	11	7	4	7	10	2	8	14	9	15	12	5	4	2	2	3	8	11	6	3	4	3	5	10	8	6	6	11	5	7
FJ444702.1.1504	0	0	1	1	0	0	0	0	0	0	0	0	0	0	0	0	0	0	0	0	0	0	0	0	0	2	0	1	0	0	0	0	0	0	0	0	0	0	0	0	0	0	0	0	0	0	0	1	0
KC331300.1.1484	16	14	1	0	0	4	9	7	1	18	1	25	1	0	9	2	15	17	0	21	3	4	33	1	4	8	28	1	0	4	3	1	1	5	3	2	4	5	18	16	8	1	14	36	0	34	8	9	6
EU135173.1.1369	2	3	5	4	10	7	1	7	1	5	6	5	6	2	5	2	5	3	0	5	3	3	7	7	8	6	11	7	14	3	2	0	1	1	0	3	9	1	3	2	0	6	3	5	4	0	1	1	9
FPLS01050868.11.1548	0	0	2	0	0	0	3	0	1	2	1	2	2	1	2	2	0	2	1	0	3	1	1	4	1	1	7	1	0	3	2	0	3	6	0	3	0	3	1	0	2	3	4	2	2	2	1	5	1
EU223960.1.1489	3	5	1	7	0	14	0	3	3	1	6	2	7	0	6	2	13	0	5	1	4	3	5	0	3	3	17	11	1	0	2	5	2	0	1	1	46	7	1	5	0	16	8	8	0	1	0	12	0
AB630408.1.1413	0	0	0	0	0	0	0	0	1	0	0	0	0	0	0	0	0	0	0	0	0	0	0	0	0	0	1	0	0	0	0	0	0	0	0	0	0	0	0	0	0	0	0	0	0	0	0	0	0
AY923108.1.1218	10	2	5	7	35	3	15	8	2	7	7	14	6	3	4	1	11	6	3	10	3	14	15	55	4	8	16	16	40	1	13	7	5	9	7	10	8	11	3	5	2	13	19	2	5	3	13	2	41
EF018298.1.1406	0	0	0	0	0	0	0	0	0	0	0	0	0	0	0	0	0	0	0	4	0	0	0	0	1	0	1	0	3	0	0	0	0	0	0	0	0	0	0	2	1	0	0	0	0	0	0	0	0
EU133899.1.1370	0	0	0	0	0	0	0	0	0	0	0	0	0	0	0	0	0	1	0	0	0	0	0	0	0	0	0	0	0	0	1	0	0	0	0	0	0	0	0	0	0	0	0	1	0	0	0	0	0
FPLS01000185.11.1547	0	0	0	0	0	0	1	0	0	0	1	0	1	0	1	0	2	1	0	0	0	0	2	2	0	0	0	0	0	0	0	0	0	0	0	0	0	0	1	0	0	0	0	0	0	0	0	2	0
EU132908.1.1323	0	0	0	0	0	0	1	0	0	0	2	0	0	0	0	1	0	0	0	0	0	0	1	0	0	2	0	0	0	1	0	0	0	0	0	0	0	0	0	0	0	0	0	0	0	0	0	0	0
KF712721.1.1509	1	3	0	2	11	3	3	3	3	3	1	3	0	3	6	1	4	0	2	13	3	2	1	10	3	6	13	7	0	6	10	0	3	0	0	4	1	1	0	2	4	2	5	2	1	3	5	0	5
GQ402788.1.1469	1	0	5	0	0	1	0	0	0	3	2	2	2	3	2	0	1	2	1	0	0	3	1	5	2	0	7	2	6	0	1	4	0	0	2	4	1	0	2	2	1	2	0	2	0	1	0	0	5
KF836300.1.1505	0	0	0	0	3	0	0	0	0	0	0	0	0	0	0	0	0	0	0	0	0	0	0	0	0	0	0	0	1	0	0	0	0	0	0	0	0	0	0	0	0	0	0	0	0	0	0	0	0
EU133014.1.1353	0	2	0	1	0	0	0	0	0	0	0	0	0	0	0	0	1	0	0	0	0	0	0	0	0	0	0	1	0	0	0	0	0	0	0	0	0	1	0	1	0	0	0	0	0	0	0	0	0
FPLS01056726.10.1489	1	0	0	3	1	3	1	1	0	1	2	2	1	0	6	0	2	0	2	0	0	0	0	6	0	0	0	0	0	1	0	1	0	1	1	2	4	4	2	0	3	3	1	1	0	0	0	0	3
JF775639.1.1519	0	0	3	1	0	1	2	0	1	1	1	2	1	0	1	0	3	1	1	1	2	0	3	1	1	0	5	2	2	0	1	1	0	0	1	4	1	3	1	1	2	1	2	0	2	6	2	0	1
JQ867300.1.1369	0	0	0	0	1	0	0	0	0	0	0	0	0	0	0	0	0	0	0	0	0	0	0	0	0	0	0	0	0	0	0	0	0	0	0	1	0	0	0	0	0	0	0	0	0	0	0	0	0
HM186663.1.1382	0	0	0	0	0	0	0	0	0	0	2	0	0	0	0	0	0	1	0	0	0	0	0	0	0	1	5	0	0	0	0	0	0	1	0	0	0	1	0	0	0	0	0	0	0	0	0	0	0
GQ397096.1.1466	1	1	0	1	1	6	1	2	1	3	2	5	3	5	0	2	4	2	1	4	1	3	3	4	4	1	5	1	5	0	1	7	0	1	1	0	5	0	1	0	4	1	2	3	0	1	1	2	1
HQ462480.1.1309	4	11	20	11	24	18	6	11	26	21	10	29	3	4	15	14	22	14	7	18	36	21	30	38	30	27	103	19	55	13	9	18	7	12	9	12	12	20	6	23	19	14	10	13	9	13	38	9	24
HM069096.1.1494	0	0	0	0	8	1	0	0	0	1	2	1	0	0	0	0	0	0	0	0	0	0	2	6	7	1	1	0	2	1	0	4	0	1	4	1	1	3	0	0	0	0	0	1	0	0	3	1	3
EF018943.1.1382	0	0	0	0	0	0	0	0	0	0	0	0	0	0	0	0	0	0	0	2	0	0	0	1	0	0	0	0	0	0	0	0	0	0	0	0	0	1	0	0	2	0	0	0	4	1	0	0	0
EU132413.1.1349	0	0	0	0	0	0	0	0	0	0	0	0	0	0	0	0	0	0	0	0	0	0	0	0	0	0	0	0	0	0	0	0	0	0	0	0	0	0	0	0	0	0	0	2	0	0	0	0	0
LN555037.1.1357	0	0	0	0	0	0	0	0	0	0	0	0	0	0	0	0	0	0	0	0	0	0	0	0	0	0	0	0	0	0	0	0	0	0	0	0	0	0	0	0	0	0	0	1	0	0	0	0	0
HM340962.1.1346	2	0	3	3	2	4	3	0	0	1	5	4	1	4	2	1	0	0	0	2	3	1	1	0	0	6	13	1	4	2	2	0	0	4	0	1	0	7	0	0	3	1	1	0	2	2	4	1	0
EU134587.1.1314	0	0	0	1	1	0	0	0	0	0	0	0	0	0	0	0	0	0	0	0	1	0	0	0	0	0	0	0	2	0	0	0	0	0	0	0	0	0	0	0	0	2	2	0	2	0	0	1	2
EU335294.1.1518	0	0	0	0	1	0	2	4	1	1	1	3	1	2	0	0	0	0	0	0	1	1	2	0	0	4	2	1	0	0	0	1	2	0	0	0	1	0	0	0	0	0	1	0	0	0	1	0	0
EU134535.1.1321	2	2	4	7	3	5	1	2	4	1	7	15	6	3	6	2	4	4	6	12	2	7	8	23	2	4	23	8	21	1	9	2	5	4	7	1	3	7	0	0	0	0	12	0	0	7	3	4	6
KX753219.1.1423	0	1	3	1	5	4	6	6	1	7	5	6	1	5	5	2	0	3	1	6	3	2	9	3	6	1	18	7	29	4	6	3	1	1	5	4	6	4	0	8	3	3	2	16	5	2	6	4	9
GQ264089.1.1497	1	1	2	7	1	5	6	3	0	6	9	8	3	1	2	5	0	1	5	3	5	3	3	33	5	7	12	8	15	3	4	4	8	3	0	5	4	3	1	0	1	2	10	6	2	2	7	1	13
FJ478509.1.1507	1	7	6	8	7	3	7	5	5	8	9	7	1	1	11	0	10	6	10	5	11	15	17	12	14	7	27	8	19	8	2	3	1	5	1	9	10	5	4	2	6	9	2	17	7	4	5	7	9
FJ535043.1.1473	0	0	0	0	0	0	0	0	0	0	0	0	0	0	0	0	0	0	0	2	0	0	0	0	0	0	0	0	0	0	0	0	0	0	0	0	0	0	0	0	1	0	0	0	0	0	0	0	0
FVVR01000015.40166.41679	0	0	0	0	0	0	0	0	0	0	0	0	0	0	0	0	0	0	0	0	0	0	0	1	0	0	0	0	0	0	0	0	0	0	0	0	0	0	1	0	0	0	0	0	0	0	0	0	0
JF429001.1.1483	3	1	1	0	0	2	0	1	0	0	1	0	0	0	0	1	0	0	1	0	1	0	1	0	5	0	1	0	0	1	1	0	1	0	0	0	2	0	1	0	1	0	0	0	0	0	0	1	0
EU135144.1.1357	6	0	3	8	4	4	4	3	6	7	12	9	9	2	3	5	0	1	1	4	6	8	12	14	0	7	28	6	9	3	3	7	1	9	3	4	10	6	2	1	1	3	3	4	7	0	11	3	4
EU132394.1.1338	8	4	11	13	10	11	4	12	4	12	29	7	3	12	8	11	15	16	7	21	5	20	7	9	5	20	21	8	14	16	10	15	8	8	13	8	9	11	10	14	7	10	9	8	12	15	11	5	12
HE650011.1.1382	0	0	1	0	0	1	0	0	0	0	0	0	0	0	0	0	0	0	0	1	0	1	0	0	0	0	2	0	0	0	0	1	0	0	0	0	0	0	0	0	0	0	0	0	0	0	0	0	0
GQ074964.1.1329	0	0	0	0	0	0	0	0	0	0	0	0	0	0	0	0	0	0	0	0	0	0	0	2	0	0	0	0	0	0	0	0	0	0	0	0	0	0	0	0	0	0	0	0	0	0	0	0	0
AF523022.1.1496	13	6	8	7	4	1	4	11	6	8	7	1	12	7	7	5	8	11	4	6	3	5	24	5	5	8	18	7	10	9	11	3	3	3	2	2	15	6	16	7	5	10	2	2	8	9	10	2	1
KJ540761.1.1449	0	0	2	0	0	2	1	2	4	0	0	1	1	0	1	0	4	0	0	0	1	3	0	0	0	1	1	3	1	0	2	1	2	2	0	1	3	2	0	1	2	0	0	0	1	0	0	0	0
FJ592858.1.1389	0	1	0	4	0	0	0	0	0	4	0	1	2	0	1	1	0	1	0	5	1	2	9	0	1	0	4	1	0	1	0	1	0	1	0	1	3	0	0	2	0	2	1	0	0	0	3	0	1
GQ263767.1.1477	0	0	0	0	0	0	0	0	0	0	0	0	0	0	0	1	0	0	0	1	0	0	0	0	0	0	0	0	0	0	0	0	0	0	0	0	0	0	0	0	0	0	0	0	0	0	0	0	0
JF740044.1.1280	0	0	0	0	0	1	0	0	0	0	0	0	0	0	0	0	0	0	0	0	0	0	0	0	0	0	0	0	0	0	0	0	0	0	0	0	0	3	0	0	0	0	2	1	5	0	1	0	0
KX753076.1.1465	8	5	3	3	11	1	8	3	5	10	6	6	4	5	6	1	7	3	2	6	12	4	9	5	5	17	13	8	11	5	1	4	2	7	9	5	5	3	1	4	4	3	11	5	0	6	6	1	12
FPLS01024069.12.1537	0	0	0	0	0	0	0	0	0	0	0	0	0	0	0	0	0	0	0	0	0	0	0	0	0	0	0	0	0	0	0	1	0	0	0	0	0	0	0	0	0	1	0	0	0	0	0	0	0
EU158348.1.1517	1	2	0	0	0	2	0	0	0	2	0	1	0	0	0	0	0	0	0	1	0	0	1	0	0	0	3	0	0	2	0	0	0	0	0	1	0	0	0	0	2	4	0	0	1	0	0	0	0
FPLL01004951.11.1489	0	0	0	0	0	0	0	0	1	0	0	0	0	0	0	0	0	0	0	0	0	0	0	1	0	0	0	0	0	0	0	0	0	0	0	0	0	0	0	0	0	0	0	0	0	0	0	0	0
KC695852.1.1458	0	0	0	0	0	0	0	0	0	0	0	0	0	0	0	1	0	0	0	0	0	0	0	0	0	1	0	0	0	0	0	0	0	0	0	0	0	0	0	0	0	0	0	0	0	0	0	0	0
HM445448.1.1381	0	1	0	0	0	0	1	0	0	0	2	0	0	1	0	0	0	0	0	0	0	0	1	0	0	0	2	0	0	0	1	0	0	0	1	0	0	0	0	0	0	0	0	0	0	0	0	0	0
JF265765.1.1360	20	15	27	15	61	22	19	26	32	28	41	32	17	19	22	13	20	23	19	30	10	36	34	82	17	22	69	41	58	20	11	12	16	14	21	25	32	19	7	7	20	21	26	30	8	23	36	21	40
HQ597825.1.1508	2	1	1	0	0	0	0	0	2	0	0	1	4	0	1	0	0	0	0	0	2	0	0	0	1	2	4	0	1	0	0	1	0	0	0	1	1	1	1	0	2	1	0	0	0	2	0	0	0
DQ975218.1.1516	0	2	0	0	0	0	1	0	0	0	0	0	0	0	0	0	1	0	0	0	0	0	1	1	0	0	2	0	0	0	1	0	0	0	0	0	0	0	0	0	0	0	0	0	1	0	0	0	0
AB630595.1.1474	5	3	0	0	0	1	0	3	0	0	0	0	0	1	3	0	0	0	0	1	1	1	0	2	1	0	1	0	5	0	2	0	1	0	1	0	1	2	1	0	0	2	1	0	0	0	1	1	0
HQ327265.1.1513	0	2	3	2	3	3	2	0	2	7	2	1	1	1	1	2	2	0	0	7	4	4	5	4	2	8	15	4	8	0	1	2	1	0	2	5	2	1	1	2	4	7	8	3	3	1	1	0	4
HE602796.1.1399	46	95	33	52	8	66	30	24	24	18	93	83	64	40	50	51	8	40	17	54	17	23	49	24	52	51	57	72	29	27	46	11	46	34	7	51	51	35	25	1	5	6	20	7	6	41	30	45	17
FPLN01009530.8.1528	0	0	0	0	0	0	0	0	0	0	0	0	0	0	0	0	0	0	0	0	0	0	0	0	0	0	0	0	0	0	1	0	0	0	0	0	0	0	0	0	0	0	0	0	0	0	0	0	0
FPLS01015765.16.1545	0	0	0	0	0	0	0	0	0	0	0	0	0	0	0	0	0	0	0	0	1	0	0	0	0	0	0	0	0	0	0	0	0	0	0	0	0	0	0	0	0	0	0	0	0	1	0	0	0
FJ439862.1.1430	26	16	15	9	17	11	27	8	21	21	29	27	11	9	20	18	8	15	13	31	16	19	27	57	17	13	52	23	42	17	10	14	8	10	10	24	23	10	6	11	3	16	18	12	7	11	36	6	12
AY493951.1.1465	0	0	0	0	0	0	0	0	0	0	0	0	0	0	0	0	0	0	0	0	1	0	0	0	0	0	0	0	1	0	0	0	0	1	0	0	0	0	0	0	0	0	0	0	2	0	0	0	0
KC554419.1.1462	1	0	0	2	1	0	1	0	0	0	1	0	0	0	1	0	0	0	0	0	0	0	1	0	1	0	0	0	0	0	0	0	0	0	0	0	0	1	0	0	0	0	0	2	0	1	0	1	0
JQ798484.1.1470	0	1	0	0	2	2	1	0	1	2	4	1	0	0	1	0	3	0	3	0	3	5	1	2	2	0	3	1	0	0	0	0	0	0	0	1	0	0	0	0	1	1	3	1	1	0	2	0	1
EU244098.1.1475	0	0	0	0	0	0	0	2	0	0	0	0	0	0	0	0	0	0	1	0	0	0	0	0	0	1	0	0	0	0	0	0	0	0	2	0	0	0	1	0	0	1	0	0	0	0	0	0	1
KF101549.1.1364	0	0	0	0	0	0	0	0	0	0	0	0	0	1	0	0	0	0	0	0	0	1	0	0	0	0	0	0	0	0	0	0	0	0	0	0	0	0	0	0	0	0	1	0	1	1	0	0	0
HM333156.1.1283	0	0	0	2	0	0	0	0	0	0	0	0	0	0	0	1	0	0	0	0	0	0	0	0	0	0	0	0	0	0	0	0	0	0	0	0	0	0	0	0	0	0	0	0	0	0	0	0	0
KC554991.1.1516	0	0	0	0	0	0	0	0	0	0	0	0	0	0	0	0	2	0	0	0	0	0	0	0	0	0	0	0	0	0	0	0	0	0	0	0	0	0	0	0	0	0	0	0	0	0	0	0	0
LN564467.1.1383	2	1	0	0	1	0	1	0	1	0	2	0	0	0	0	0	0	0	0	0	0	1	0	3	1	2	2	0	4	0	0	1	0	0	1	0	2	1	0	0	0	0	3	0	0	0	3	0	4
JF265864.1.1343	13	16	19	17	3	17	32	10	12	18	12	16	5	11	11	18	33	14	6	13	15	25	22	2	25	19	38	12	15	8	11	44	7	20	8	3	18	30	10	7	24	19	15	11	5	28	26	7	5
EU150276.1.1492	0	0	0	0	0	0	0	1	0	0	0	0	0	0	0	0	0	0	0	0	0	0	0	0	6	0	0	1	0	0	0	0	0	0	0	0	0	0	0	0	0	0	0	1	0	0	0	0	0
KX836388.1.1350	0	0	1	0	0	0	18	2	0	0	0	0	0	0	0	0	10	0	0	1	0	0	0	0	0	0	1	0	0	0	0	0	0	0	0	0	0	0	0	0	0	0	0	0	0	0	0	0	0
KC331489.1.1484	0	1	1	0	0	0	0	2	0	0	0	0	0	0	0	0	0	0	0	0	3	2	0	0	0	0	1	0	1	0	1	0	1	0	0	0	0	0	0	1	1	0	1	1	0	0	0	0	0
DQ451496.1.1512	0	0	0	1	1	2	0	0	1	0	0	0	1	0	1	0	0	3	0	1	0	0	0	0	0	0	2	1	0	0	0	0	0	0	0	0	0	0	0	0	0	0	0	0	0	0	0	0	0
KC749313.1.1482	0	0	0	0	0	0	0	0	0	0	0	0	1	0	0	0	0	0	0	0	0	0	0	0	1	0	0	0	0	0	0	0	0	0	0	0	0	0	0	0	0	0	0	0	0	0	0	0	0
KJ123752.1.1473	0	0	0	0	0	3	0	0	2	0	0	0	1	0	0	0	0	0	0	0	0	0	0	0	0	0	0	0	0	0	0	1	0	0	0	0	0	2	0	0	0	0	0	0	0	1	0	0	0
KX753102.1.1450	13	37	19	23	9	15	22	14	19	27	16	44	19	14	19	11	32	21	7	23	17	14	16	13	38	20	36	41	16	19	8	13	3	17	13	14	9	9	5	13	10	40	13	31	3	8	15	15	21
KF564279.1.1541	0	0	0	0	0	0	0	0	0	0	0	0	0	0	0	0	0	0	0	0	0	0	0	0	0	0	0	0	0	0	0	0	0	0	0	0	0	0	0	0	0	0	0	0	0	0	0	0	0
JF833914.1.1495	15	5	30	12	44	14	21	11	26	30	33	32	6	14	16	16	14	29	9	18	19	24	36	87	18	22	44	22	95	16	16	8	8	20	11	30	21	8	3	11	31	58	24	23	19	17	42	4	34
AY212714.1.1531	16	76	10	24	1	14	12	9	0	7	47	37	13	7	14	49	5	14	6	33	6	6	19	1	3	22	7	16	0	10	39	6	38	2	4	28	17	14	8	5	1	3	7	14	13	9	15	17	2
FJ592575.1.1415	0	0	0	0	0	0	0	1	0	0	0	0	0	0	1	1	0	0	0	0	0	0	0	0	0	0	0	0	0	0	0	0	0	0	0	0	0	1	0	0	0	0	0	0	0	0	0	0	0
CP008936.309660.311166	0	0	0	0	0	0	0	0	0	0	0	0	0	0	0	0	0	0	0	0	0	0	1	0	0	0	1	0	0	0	0	0	0	0	0	0	0	0	0	0	0	0	0	0	0	0	0	0	0
AB630594.1.1478	0	0	0	0	1	0	0	0	0	0	0	0	0	0	0	0	0	0	0	0	0	0	0	0	0	0	0	0	0	0	1	0	0	0	0	0	0	0	0	0	0	0	0	0	0	0	0	0	0
EU335273.1.1503	40	14	20	7	10	32	30	20	28	27	12	30	19	13	14	6	15	38	16	27	23	28	23	21	17	18	35	44	18	31	35	14	24	30	31	18	29	12	15	18	34	17	33	24	17	21	26	4	7
EF540397.1.1445	1	1	0	2	1	1	0	1	1	0	3	1	0	0	0	3	0	0	0	3	0	1	0	3	2	0	1	1	1	0	0	1	0	0	0	0	0	2	0	0	0	0	0	0	0	0	2	4	3
GQ356093.1.1401	0	0	2	0	0	0	0	0	0	0	0	0	0	0	1	0	0	0	0	0	0	0	0	0	0	0	2	0	1	0	0	0	0	0	0	0	0	0	0	0	0	1	0	0	1	0	0	0	0
GQ402551.1.1433	0	0	0	0	0	0	0	0	0	0	0	1	0	0	0	0	0	0	1	0	0	0	0	0	0	0	0	0	0	0	0	0	0	0	0	0	0	0	0	0	0	0	0	0	0	0	0	0	0
KX022124.1.1451	0	0	0	0	0	0	2	0	0	0	0	0	0	0	0	0	0	0	0	0	0	0	0	0	0	0	0	0	0	0	0	0	0	0	0	0	0	0	0	0	0	0	0	0	0	0	0	0	0
AF385539.1.1474	12	2	7	0	0	5	1	4	0	1	0	5	0	1	0	0	0	5	0	7	3	1	6	0	0	0	0	2	0	24	0	1	0	0	2	0	0	7	3	2	2	0	1	0	3	5	1	1	0
FPLL01000464.16.1551	3	0	4	1	5	0	14	2	6	9	1	6	0	0	0	1	0	58	1	1	4	5	2	0	2	0	18	2	1	4	2	0	2	93	3	0	10	7	16	22	6	0	4	0	10	6	4	5	5
HQ597761.1.1507	1	2	1	0	0	1	1	0	2	1	0	4	2	0	1	6	0	0	0	2	1	2	1	5	4	1	10	1	1	4	1	1	0	0	5	1	0	3	4	0	2	1	5	0	5	0	1	0	3
KU196532.1.1438	25	0	41	0	0	0	0	0	7	0	0	0	0	0	0	0	0	13	0	0	1	0	0	0	0	0	24	0	0	3	0	0	2	1	0	0	0	0	0	0	17	0	0	0	3	8	0	0	0
EU335445.1.1528	4	2	4	2	1	1	0	1	1	3	0	4	4	1	9	3	1	1	1	3	5	2	3	1	1	3	10	3	2	4	4	2	0	5	4	1	1	0	1	2	0	2	1	5	3	1	3	3	1
JQ815633.1.1470	0	0	0	0	0	0	0	0	0	0	0	0	0	0	0	0	0	0	0	0	0	0	0	0	0	0	0	0	0	2	0	0	0	0	0	0	0	0	0	0	0	0	0	0	0	0	0	0	0
GQ397050.1.1455	0	0	0	0	0	0	0	0	0	0	0	0	0	0	0	1	0	0	1	0	0	0	2	0	0	0	0	0	0	0	0	0	0	1	0	0	0	0	0	0	0	0	0	0	0	0	1	0	0
EU134476.1.1383	0	0	0	0	0	0	0	0	0	0	0	0	0	0	0	0	0	1	0	0	0	1	0	0	0	1	0	0	1	0	0	0	0	0	0	0	0	0	1	0	0	0	0	0	0	0	0	0	0
JF184058.1.1302	3	37	0	8	0	4	0	2	0	2	5	194	7	0	1	0	2	3	2	7	21	4	3	0	7	2	1	34	0	2	6	5	6	3	1	0	0	3	0	5	3	1	4	5	2	43	9	3	0
GQ263999.1.1486	9	7	0	0	0	1	6	1	2	6	7	8	3	2	9	5	10	7	6	6	5	4	6	6	4	3	21	5	1	6	4	2	5	3	1	8	5	4	1	0	1	0	2	1	3	2	8	8	2
MRTK01000011.78.1615	0	1	0	1	0	0	0	0	0	0	0	2	0	0	2	0	0	0	0	0	0	0	0	0	2	0	0	0	0	0	0	0	0	0	0	0	4	0	0	2	0	0	0	4	0	0	3	10	0
HM459621.1.1429	0	0	0	3	1	0	2	0	0	0	0	0	0	0	0	0	2	0	0	0	0	0	0	0	0	0	0	0	0	0	0	0	0	0	0	0	1	1	1	0	0	0	0	1	0	0	1	0	1
FPLL01007102.10.1478	5	12	7	3	8	10	9	5	6	6	3	3	12	3	7	11	3	3	5	1	10	10	13	4	7	7	20	6	12	6	5	6	1	4	5	4	9	4	1	10	12	12	6	11	4	1	5	0	1
KJ615290.1.1330	6	1	0	0	0	2	0	1	0	0	2	14	3	2	2	0	3	4	0	0	3	0	7	0	0	2	0	2	0	6	3	1	1	2	3	1	0	3	9	0	1	0	0	2	1	2	1	7	0
HM445461.1.1324	0	0	0	0	0	0	0	0	1	0	0	0	0	0	0	0	0	0	0	0	0	0	0	0	0	0	0	0	0	0	0	0	0	0	1	0	0	1	0	0	0	0	3	0	1	0	0	0	0
KC554311.1.1525	0	0	0	0	0	0	0	0	0	0	0	2	0	0	1	0	0	0	0	0	0	0	0	0	1	0	1	1	0	0	0	0	0	0	0	0	0	0	0	1	0	1	0	2	0	0	2	0	0
GQ388921.1.1499	0	1	0	0	0	0	0	0	0	0	0	0	0	0	0	0	0	1	0	0	0	0	0	0	0	0	0	0	0	0	0	0	0	0	0	0	0	0	1	0	0	0	0	0	0	0	0	0	0
JX067670.1.1492	0	0	0	0	2	0	0	0	0	0	0	0	0	0	0	0	0	0	0	0	0	0	0	0	0	0	0	0	0	0	0	0	0	0	0	0	0	0	0	0	0	0	0	0	0	0	0	0	0
AB821132.1.1455	4	2	4	0	1	5	2	2	1	7	1	2	5	0	1	7	3	5	1	3	1	1	8	1	0	1	9	4	6	0	2	1	5	6	0	0	9	2	1	5	3	2	2	4	1	4	8	2	2
FJ528273.1.1410	0	0	0	0	0	0	0	0	0	0	0	0	0	0	0	0	0	0	0	0	0	2	0	0	1	0	0	0	0	0	0	0	0	0	0	0	0	1	0	0	1	0	0	0	0	0	0	0	0
JQ923542.1.1456	6	13	11	3	4	4	8	7	4	2	2	10	9	2	6	5	10	5	1	5	4	6	13	11	11	7	16	3	9	4	7	4	10	9	2	4	7	5	3	5	12	2	4	10	8	5	8	2	3
KM035963.1.1391	1	1	0	1	0	0	1	1	2	1	1	0	1	2	1	1	0	1	1	0	0	1	0	0	0	1	2	0	0	0	0	0	4	0	0	3	1	1	1	0	1	1	0	0	1	3	1	0	0
HQ828003.1.1431	0	1	0	0	0	0	0	0	0	0	1	1	1	2	0	1	0	0	0	0	0	0	1	1	0	0	0	0	2	0	0	0	0	0	0	0	1	0	0	0	1	0	1	0	0	0	1	0	0
CU919879.2.1365	0	0	0	0	0	0	0	0	0	1	1	0	1	0	0	0	1	0	0	2	0	0	0	0	0	0	0	1	0	0	0	0	0	0	0	0	0	0	1	0	0	0	0	0	0	0	0	0	0
KU172893.1.1263	0	0	0	0	0	1	0	0	0	0	0	0	0	0	0	0	0	0	0	0	1	0	1	0	1	1	0	0	0	0	0	0	0	1	0	0	0	0	0	0	0	0	0	0	1	0	0	0	0
EU861969.1.1494	0	0	0	0	2	0	0	0	0	0	1	0	0	1	0	0	0	0	0	0	0	0	0	0	0	1	0	0	0	0	0	0	0	0	0	1	1	0	0	0	0	0	0	0	0	0	0	0	0
FPLL01008231.12.1561	94	87	104	108	272	92	241	138	134	149	139	203	52	85	130	65	66	71	58	133	147	181	167	351	110	105	410	145	475	105	82	99	72	139	105	147	142	121	33	83	114	233	132	133	38	120	197	153	237
HQ799626.1.1420	0	0	0	0	0	0	0	0	0	0	0	3	0	0	0	0	0	0	0	0	0	0	0	0	0	0	0	0	0	0	0	0	0	0	0	0	0	0	0	0	0	0	0	0	0	0	0	0	0
FPLS01037236.13.1519	0	0	0	0	1	0	0	0	0	0	0	0	0	0	0	0	0	0	0	0	0	0	0	1	0	0	0	0	2	0	0	0	0	0	0	0	0	0	0	0	0	0	0	0	0	0	1	0	2
FQ660107.2.1366	0	0	0	0	0	0	0	0	0	0	0	2	0	0	0	0	0	2	0	0	1	0	0	0	1	0	0	0	1	0	0	0	0	0	0	0	0	0	1	0	0	0	0	0	0	0	0	0	2
EU132765.1.1344	1	0	0	1	0	0	0	0	0	0	0	0	0	0	0	0	0	0	0	0	0	0	1	0	0	0	0	0	1	0	0	0	0	0	0	0	0	0	0	0	0	0	0	0	0	0	0	0	0
EU132289.1.1376	0	0	0	0	0	0	0	0	0	0	1	0	0	0	0	0	0	0	0	1	0	0	0	0	0	0	0	2	0	0	0	0	0	0	0	0	0	0	0	0	0	0	0	0	0	0	1	0	0
FPLS01061232.14.1387	0	0	0	0	0	3	0	0	0	0	0	0	0	0	0	0	0	0	0	0	0	0	2	0	0	0	0	0	1	0	0	0	0	0	0	0	0	0	0	0	0	0	0	0	0	0	0	0	0
FPLS01045629.3.1446	0	0	0	0	0	0	0	0	0	0	0	0	0	0	0	0	0	1	0	0	0	0	0	0	0	0	0	0	0	0	0	0	0	0	0	0	0	0	0	0	0	1	0	0	0	0	1	0	0
EU135364.1.1319	0	0	0	1	0	0	0	0	0	0	0	1	0	0	0	0	0	0	1	0	0	0	0	0	0	0	1	0	0	0	0	0	0	0	0	0	0	0	0	0	0	0	1	0	0	0	0	0	0
HM318516.1.1344	23	26	32	20	13	26	27	24	21	22	28	35	18	16	13	13	51	26	15	35	11	31	41	22	26	18	55	21	56	23	23	13	5	17	7	15	11	32	17	18	17	21	25	39	21	22	29	21	17
FPLL01006531.16.1502	2	0	0	0	0	0	0	0	0	0	0	0	0	0	0	0	0	0	0	0	0	0	0	0	0	0	0	0	0	0	0	0	0	0	0	0	0	0	0	0	0	0	0	0	0	0	0	0	0
HM324817.1.1303	0	0	1	0	0	0	0	0	0	0	0	0	1	0	0	0	0	0	0	0	0	0	0	0	0	0	0	0	0	1	0	0	0	0	0	0	0	0	0	0	0	0	0	0	0	0	0	0	0
FPLS01004485.13.1474	0	0	0	0	0	0	0	0	0	0	0	0	0	0	0	0	0	0	0	0	0	0	0	0	0	0	0	0	0	0	0	0	0	0	0	0	0	0	0	0	0	0	0	0	0	0	0	0	0
FPLS01001232.13.1549	3	3	1	1	5	2	2	2	2	1	1	4	2	3	1	5	0	0	4	5	3	6	4	7	4	6	1	3	2	2	2	0	2	0	1	3	1	3	0	0	1	0	3	0	1	0	7	1	5
FJ716014.1.1442	0	0	0	0	0	0	0	0	1	1	0	0	0	0	0	0	0	0	0	0	0	0	0	0	0	2	2	0	0	0	0	0	0	0	0	0	0	0	0	0	0	0	1	1	0	0	0	0	0
EU445215.1.1476	2	0	7	1	0	2	23	3	3	2	6	2	2	0	7	5	10	13	9	5	4	3	10	1	2	12	5	2	0	6	8	1	2	5	4	11	0	1	4	4	8	3	2	5	22	0	6	0	0
AB672277.1.1429	0	0	0	0	0	0	0	0	0	0	0	0	0	0	0	0	0	0	0	0	0	0	0	0	0	0	0	0	0	0	0	1	0	0	0	0	0	0	0	0	0	0	0	0	0	0	0	0	2
EU223952.1.1485	0	0	0	0	0	0	0	0	0	0	0	0	0	0	0	0	0	0	0	0	1	0	1	0	0	0	0	0	0	1	0	0	1	2	0	0	0	0	0	0	1	0	0	1	0	0	0	0	0
EU132159.1.1374	30	43	42	104	43	74	114	38	58	58	162	145	21	44	51	82	20	51	33	91	55	58	63	167	34	50	162	63	142	34	27	92	23	73	57	69	50	46	17	31	40	62	60	58	59	48	132	58	89
FJ936894.1.1517	6	4	8	7	11	21	16	18	12	5	9	12	7	1	5	10	12	8	5	8	14	11	15	26	18	6	37	30	28	4	11	7	6	18	7	8	18	10	6	4	10	12	2	11	5	9	16	4	4
KM200410.1.1513	4	3	5	2	3	1	2	2	2	5	1	4	3	0	5	5	3	4	0	3	8	4	2	0	3	2	13	1	7	3	0	3	3	8	3	2	1	3	2	2	5	3	2	5	1	2	5	4	2
JF174742.1.1357	1	0	0	0	0	0	0	0	0	0	0	0	0	0	1	3	1	0	0	0	0	1	0	0	0	0	0	0	0	0	0	0	1	1	0	0	0	1	0	0	0	0	0	2	0	0	0	0	0
EU134980.1.1295	0	0	0	0	2	0	0	0	0	0	0	0	0	0	0	0	0	0	0	0	0	0	0	0	0	0	0	0	1	0	0	0	0	0	0	0	0	0	0	0	0	0	0	0	1	0	0	2	0
KC554310.1.1513	0	10	0	0	0	1	0	0	0	3	0	8	0	0	0	1	0	0	0	2	3	0	8	0	1	0	2	0	0	0	0	0	1	0	2	0	0	0	1	1	0	1	1	7	1	1	0	0	0
KP191998.1.1430	0	0	1	0	0	2	0	1	0	1	1	0	0	0	3	4	0	2	0	0	2	0	2	0	0	0	0	1	0	0	0	0	0	1	2	0	0	2	1	0	0	1	0	0	1	2	1	0	0
EF018821.1.1377	3	9	7	9	1	6	2	2	2	8	5	5	3	4	5	13	5	10	6	9	12	5	7	2	6	12	36	9	8	7	4	8	2	2	6	1	9	16	3	11	2	9	15	5	12	6	16	1	1
EU133795.1.1365	0	0	0	0	0	0	0	0	0	0	0	0	0	0	0	0	0	0	0	0	1	0	0	0	0	0	0	0	0	0	0	0	0	0	0	0	0	0	0	0	0	0	0	0	0	0	0	0	0
HQ118858.1.1542	0	3	0	1	0	0	0	1	0	1	0	0	0	0	0	0	0	1	0	0	0	1	0	0	0	0	0	0	0	0	0	0	1	1	0	4	0	0	0	0	0	2	2	0	0	0	0	1	0
HQ403252.1.1485	0	0	0	0	0	0	0	0	0	0	0	0	0	0	0	0	0	0	0	0	0	0	0	0	0	0	0	0	0	0	0	0	0	0	0	0	0	0	0	0	0	0	0	0	0	0	0	0	0
AJ867903.1.1455	0	0	0	0	0	0	0	0	0	0	0	0	0	0	0	0	0	0	0	0	0	0	2	0	0	0	0	0	0	0	0	0	0	0	0	0	0	0	0	0	0	0	0	0	1	0	0	0	0
DQ303366.1.1447	0	2	0	1	0	0	3	0	0	1	0	2	1	0	1	0	0	1	0	0	1	1	0	0	1	2	1	2	0	2	0	1	1	1	0	0	0	1	0	1	0	1	1	0	0	0	0	0	0
KF697405.1.1227	13	37	15	9	22	13	28	18	22	31	13	18	10	7	10	16	29	19	6	5	20	30	29	12	14	13	83	23	45	16	8	17	9	21	9	7	20	32	11	9	7	27	19	6	12	21	16	24	15
JX133401.1.1530	0	0	0	0	0	0	1	0	0	0	0	0	0	1	0	0	1	0	0	0	0	1	1	1	0	0	0	0	0	0	0	0	0	0	0	0	0	0	0	0	0	1	0	0	0	1	0	0	0
KJ191878.1.1479	8	3	1	2	0	4	5	3	1	1	1	8	3	4	9	2	7	2	2	2	1	4	3	2	7	3	2	3	3	2	9	5	0	3	2	1	5	3	7	1	1	1	4	12	7	4	7	0	0
HQ538636.1.1505	0	0	0	1	0	1	0	0	0	0	3	2	2	0	0	0	0	0	0	3	0	0	1	0	0	0	0	0	2	0	0	0	0	0	0	3	1	2	0	0	2	0	0	0	0	0	3	0	0
FPLL01008414.11.1539	0	0	1	0	0	0	0	0	0	0	0	0	0	0	0	0	0	0	0	0	0	0	1	0	0	0	1	0	0	0	0	0	0	0	0	0	0	1	0	0	0	0	0	0	0	0	0	0	0
KC554100.1.1512	0	1	1	0	0	0	0	0	0	0	0	0	0	0	0	0	0	0	0	0	0	0	0	0	0	0	1	0	2	0	0	0	0	0	0	0	0	0	0	0	0	1	0	0	0	1	2	0	0
EU266792.1.1487	0	0	0	0	0	0	0	0	0	0	0	0	0	0	0	0	0	0	0	0	0	0	0	0	0	0	0	0	0	0	0	0	0	0	0	0	0	0	0	0	0	0	0	0	0	0	0	0	0
KF712888.1.1522	0	1	3	0	5	0	2	2	2	3	1	1	2	0	1	1	3	4	2	2	0	4	1	7	3	0	8	5	13	3	1	0	1	3	1	0	1	2	0	0	3	2	1	0	0	1	6	0	1
JF266335.1.1359	0	0	0	0	1	0	0	0	0	0	0	0	0	0	0	0	0	0	0	0	0	0	0	0	0	0	2	0	0	0	0	0	0	0	0	2	0	0	0	0	0	0	0	0	0	0	0	0	0
AY326611.1.1416	0	0	0	0	2	0	0	0	1	0	0	0	0	0	0	0	0	0	0	0	0	0	0	0	0	0	0	0	0	0	0	0	0	0	1	0	0	0	0	0	0	0	0	2	0	0	0	0	0
AY218608.1.1490	0	1	0	0	0	1	0	1	1	0	0	2	0	0	0	0	0	0	0	2	0	0	2	0	1	1	1	1	2	0	1	0	0	0	0	0	0	5	0	1	1	0	0	0	4	0	1	0	0
JQ885666.1.1451	1	0	0	0	1	0	0	0	0	1	0	0	0	0	0	2	0	0	0	0	0	0	0	0	0	1	1	0	0	0	0	0	0	0	0	0	0	0	0	0	0	1	0	0	0	0	0	0	0
JQ653116.1.1537	0	0	0	2	0	0	0	0	0	0	0	0	0	0	0	0	0	0	0	0	0	0	0	0	0	0	0	0	0	0	0	0	0	0	0	0	0	1	0	0	1	0	0	0	0	0	0	0	0
JQ278841.1.1510	2	2	4	1	59	7	3	5	10	10	9	5	2	2	8	2	7	4	5	8	6	18	7	24	7	13	11	9	16	5	0	0	2	0	4	2	3	8	0	3	1	2	6	4	1	1	5	11	19
AB619705.1.1436	6	2	1	0	0	4	0	2	0	1	2	5	1	1	5	2	1	2	2	0	4	4	1	0	2	3	10	2	4	1	2	4	0	2	3	3	2	4	2	0	2	0	2	3	2	4	3	2	0
HM241105.1.1421	4	2	0	0	0	0	0	0	0	0	0	3	0	0	0	0	0	0	0	0	0	0	0	0	0	0	0	0	0	0	0	1	0	0	0	2	0	0	0	0	1	0	2	0	0	0	3	0	0
EF019068.1.1368	0	0	0	0	0	0	0	0	0	0	0	0	0	0	1	0	0	0	0	0	0	0	0	0	0	0	0	0	0	0	0	0	0	0	0	0	0	0	0	0	0	0	0	0	0	0	0	0	0
KC554696.1.1523	0	0	0	0	0	0	0	0	0	0	0	0	0	0	1	1	0	0	0	1	0	0	0	0	0	0	1	0	0	0	0	1	0	1	0	0	0	0	0	3	0	0	0	0	0	0	0	0	0
GQ264213.1.1468	1	2	0	0	0	0	0	0	0	0	0	0	0	0	0	0	7	0	0	1	1	0	2	0	0	0	2	2	0	0	0	0	0	0	0	0	0	1	1	0	0	0	0	1	3	2	0	0	0
AB862915.1.1489	0	0	0	0	0	0	0	1	0	0	0	0	0	0	0	0	0	0	0	0	0	0	0	0	0	2	0	0	0	0	0	0	0	0	0	0	0	0	0	0	0	0	0	0	0	0	0	0	0
EU669646.1.1420	0	0	0	0	0	0	0	0	0	0	0	0	1	0	0	0	0	0	0	0	0	0	0	0	0	0	0	0	0	0	0	0	0	0	0	0	0	0	0	0	0	0	0	0	0	0	0	1	0
FJ444727.1.1491	1	0	0	0	0	0	0	0	0	1	0	1	0	0	2	0	0	0	0	0	0	0	1	0	0	0	0	0	0	0	0	0	0	0	0	0	0	0	0	0	0	0	0	0	0	0	0	0	0
HQ119269.1.1410	0	1	0	1	0	0	4	2	0	3	3	2	0	5	6	2	1	1	0	0	1	1	4	4	0	2	7	1	5	0	0	2	0	1	0	0	1	0	0	0	0	0	3	3	1	0	1	1	0
KF037316.1.1514	2	2	2	0	0	1	3	1	0	0	0	0	0	0	0	0	3	1	0	0	0	6	2	0	0	3	1	0	1	0	2	0	0	2	1	0	0	0	2	2	1	0	0	0	1	0	0	0	0
EF683058.1.1498	14	16	11	16	17	15	19	15	10	17	16	19	30	9	17	15	22	8	9	17	9	30	8	19	6	9	19	15	33	10	7	19	6	12	11	4	39	10	7	6	6	17	22	17	1	7	24	16	8
JN672172.1.1299	1	7	3	4	9	1	0	7	1	7	9	5	5	10	9	6	2	3	5	9	2	8	5	17	5	11	7	11	11	1	7	3	6	4	3	2	4	6	2	1	1	2	12	3	3	5	5	4	13
FJ208820.1.1377	2	2	3	3	6	2	9	3	6	4	3	8	2	3	2	1	0	3	1	7	4	6	10	15	1	4	17	5	10	7	6	4	1	4	5	7	7	6	2	1	3	10	4	0	1	1	4	4	11
FN870211.1.1474	1	0	0	0	0	0	0	0	0	0	0	0	0	0	0	0	0	0	0	0	0	0	0	0	0	0	0	0	0	0	0	0	0	0	0	0	0	0	0	0	0	0	0	0	0	0	0	0	0
FQ658633.1.1333	2	0	0	0	0	1	2	1	0	3	0	0	0	0	1	1	0	4	0	1	1	1	0	2	0	0	4	1	4	1	2	1	0	3	0	0	1	0	1	0	2	0	1	0	0	1	8	0	0
KC442542.1.1405	0	2	1	0	0	1	1	1	0	0	0	0	0	1	1	0	5	0	0	0	1	0	0	0	0	0	0	0	0	0	1	0	0	0	0	0	0	0	0	0	0	0	0	1	2	0	0	0	0
JN023516.1.1437	23	71	17	7	0	18	12	42	6	4	0	182	6	1	394	22	4	76	21	23	21	10	184	0	145	31	14	17	0	48	6	3	13	3	4	31	5	10	5	47	85	4	3	51	27	10	41	29	0
HQ120591.1.1319	0	0	2	0	0	0	0	0	0	0	0	0	0	0	0	0	0	0	0	0	0	0	0	0	0	0	1	0	1	0	0	0	0	0	0	0	1	0	0	0	0	0	2	0	0	0	0	0	0
AY649436.1.1411	0	0	0	0	0	0	0	0	0	0	0	0	0	0	0	0	0	0	0	0	0	0	0	0	0	0	0	0	0	0	0	0	0	0	0	2	0	0	0	0	0	0	0	0	0	0	0	0	0
JN643037.1.1322	4	3	5	7	6	7	8	4	2	3	12	8	4	8	4	5	0	0	3	15	3	10	3	8	6	9	9	7	10	4	4	12	1	8	6	2	6	8	3	1	3	3	4	1	2	3	7	2	4
KF616653.1.1471	0	0	0	0	2	0	0	0	0	0	2	2	4	2	1	1	0	2	1	0	2	5	0	6	0	0	5	1	6	1	4	1	2	2	0	1	1	0	2	1	1	1	2	0	0	3	1	0	0
GQ263795.1.1423	9	10	35	21	48	12	19	21	27	30	33	57	14	8	18	14	17	15	10	31	18	42	20	81	21	25	77	45	84	18	19	26	9	28	17	33	12	9	4	15	13	57	21	34	8	23	40	17	67
HM323227.1.1354	0	0	0	0	0	0	0	0	0	0	0	0	0	0	0	0	0	0	1	0	0	0	0	0	0	0	0	0	0	0	0	0	0	0	0	0	0	0	0	0	0	0	0	0	0	0	0	0	0
HQ184006.1.1506	0	0	0	0	0	0	0	0	0	0	0	0	1	0	0	0	0	0	0	0	0	0	1	0	0	0	0	0	2	0	0	0	0	0	0	0	0	0	0	0	0	0	0	0	0	0	0	0	0
AB284261.1.1470	3	4	1	1	0	1	1	0	0	0	0	0	0	0	0	2	0	1	1	1	1	1	0	0	3	0	6	0	0	0	0	0	0	0	0	0	0	0	0	0	0	0	1	0	2	0	0	1	0
EU132335.1.1300	1	0	0	1	0	0	0	0	0	0	0	0	0	1	0	0	0	0	0	0	0	0	0	0	0	0	0	0	0	0	0	0	0	0	0	0	0	0	0	1	0	0	0	1	0	0	0	0	0
HJ352608.1.1402	0	0	0	0	0	0	0	0	0	0	0	0	0	0	0	0	0	0	0	0	1	0	0	0	0	0	1	0	0	0	0	0	0	0	0	0	0	0	0	0	2	0	0	0	0	0	0	0	0
GU983342.1.1403	0	0	1	0	0	0	0	0	0	0	0	0	0	0	0	0	0	0	0	0	0	0	0	0	0	0	0	0	0	0	0	0	0	0	0	0	0	0	0	0	0	0	0	0	0	0	0	0	0
EU132152.1.1380	0	0	0	0	0	0	0	0	0	0	0	0	0	0	0	0	0	1	0	0	0	0	0	0	0	0	0	1	0	0	0	0	0	0	0	0	0	0	0	0	0	0	0	0	0	0	0	0	0
EU134910.1.1356	0	0	1	0	0	0	0	0	0	0	0	0	0	0	2	1	1	1	0	0	0	0	0	3	2	1	0	1	0	0	0	0	0	2	0	0	1	0	0	3	0	0	0	1	0	0	1	1	0
JF718678.1.1518	0	0	0	1	0	0	0	0	0	2	0	0	0	0	0	0	0	1	0	0	0	0	0	0	0	1	0	0	0	0	0	0	0	0	0	0	0	0	0	0	0	0	0	0	0	0	0	1	1
DQ136057.1.1409	1	1	0	0	0	0	0	0	0	0	0	0	5	0	0	0	0	1	0	0	0	1	2	0	0	2	2	1	0	1	0	1	0	0	0	0	0	0	0	0	0	0	1	0	0	0	1	0	0
FJ174732.1.943	1	1	0	1	23	0	0	0	3	1	0	0	0	0	3	1	1	1	12	0	2	9	0	0	2	0	4	0	28	3	2	1	0	0	0	0	0	2	0	0	0	0	1	0	0	0	1	0	27
EF019439.1.1398	0	0	0	1	0	0	0	0	0	1	0	0	0	0	0	0	1	0	0	0	1	0	1	0	0	0	1	0	0	1	0	0	0	0	0	0	0	0	0	0	0	1	0	0	0	2	0	0	0
EU135426.1.1376	2	0	0	1	1	4	3	0	1	2	0	0	2	1	0	0	2	0	0	0	1	0	1	0	0	0	1	0	2	0	3	2	0	1	0	0	0	0	0	0	0	2	0	1	0	4	6	1	0
KM200732.1.1447	0	0	0	0	0	0	0	0	0	0	0	0	0	0	0	0	0	2	0	0	1	0	0	0	0	0	2	0	0	0	0	0	0	0	0	0	0	0	0	0	0	0	0	0	0	0	0	0	0
KU961796.1.1477	0	0	0	0	0	0	0	0	0	0	0	0	0	0	0	0	0	0	0	0	0	0	0	0	0	0	0	0	0	0	0	0	0	4	0	0	0	0	0	0	0	0	0	0	0	0	0	0	0
EF492966.1.1516	0	0	0	0	0	0	0	0	0	0	0	0	0	0	0	0	0	0	0	0	0	0	0	0	1	0	0	0	0	0	0	0	0	0	0	0	0	0	0	0	0	0	0	0	0	0	0	0	0
JF703476.1.1392	0	0	0	1	0	0	0	0	0	0	0	0	0	1	0	0	0	0	0	0	0	0	0	0	0	0	0	0	0	0	0	0	0	0	0	0	0	1	0	0	0	0	1	0	0	0	0	0	0
EU421887.1.1483	0	0	0	0	0	0	0	0	0	0	0	0	0	0	0	0	0	0	0	0	0	0	0	0	0	0	0	0	4	0	0	0	0	0	0	0	0	0	0	0	0	2	0	0	0	0	0	0	3
JX082289.1.1466	0	0	0	0	0	0	0	0	0	0	0	0	2	0	0	0	0	0	0	0	0	0	0	0	0	0	0	0	0	0	0	0	0	0	0	0	0	0	0	0	0	0	0	0	0	0	0	1	0
KC424686.1.1518	0	0	0	1	0	0	0	1	1	1	1	6	0	0	0	0	1	0	0	3	0	1	0	1	0	0	1	0	0	0	2	1	2	0	0	0	0	0	0	0	0	0	0	1	0	1	2	0	0
KJ081644.1.1526	0	0	0	0	0	0	0	2	0	0	0	0	0	1	0	0	1	1	0	0	0	0	0	0	1	0	0	0	0	0	0	0	0	0	0	0	0	0	0	0	0	0	0	1	0	0	0	0	0
KF712613.1.1528	0	0	0	0	0	0	1	0	1	1	0	0	0	0	0	0	0	0	2	1	0	0	2	0	0	1	2	1	0	1	0	0	0	0	0	0	0	0	0	0	0	0	0	0	0	0	0	0	0
LC026845.1.1447	0	0	0	0	0	0	0	0	0	0	0	0	0	0	0	0	0	0	0	0	0	0	0	0	0	0	0	0	0	0	0	0	0	0	0	0	0	0	0	0	0	0	0	0	0	0	0	0	0
FPLP01008560.16.1483	0	0	0	0	0	0	0	0	0	0	0	0	0	0	0	0	0	0	0	0	0	1	0	0	0	0	0	0	1	0	0	0	0	0	0	0	0	0	0	0	0	0	0	0	0	0	0	0	0
HQ697384.1.1469	0	2	0	0	4	0	2	0	1	0	0	0	0	1	1	2	1	1	1	0	2	1	0	0	0	2	8	3	0	3	0	0	0	1	0	1	0	2	0	2	0	1	3	0	1	1	4	0	6
AY188328.1.1482	0	0	0	0	0	0	0	0	0	0	0	1	0	0	0	0	0	0	0	0	0	0	0	0	0	0	0	0	1	0	0	0	0	0	0	0	0	0	0	0	0	0	0	0	0	0	0	0	0
JF833874.1.1498	1	0	0	0	5	0	1	1	0	0	0	2	0	0	0	0	1	1	0	4	0	0	0	0	0	0	0	0	3	0	1	0	1	0	0	0	0	0	0	0	0	0	0	0	1	1	0	0	2
LN573735.1.1346	0	0	0	0	0	0	0	0	0	0	0	0	0	0	0	0	0	0	0	0	0	0	0	0	0	0	0	0	0	0	0	0	2	0	0	0	0	0	0	0	0	0	0	0	0	0	0	0	0
EU878005.1.1444	0	0	0	0	0	0	0	0	0	0	0	1	0	0	0	1	0	0	0	0	0	0	0	0	0	0	2	0	0	0	0	0	0	0	0	0	0	0	0	0	0	0	0	0	0	0	0	1	0
FJ004757.1.1309	0	0	0	0	0	0	0	0	1	0	0	0	0	0	2	0	0	0	0	0	0	0	0	0	0	0	0	0	0	0	0	0	0	0	0	0	0	0	0	0	0	0	0	0	0	0	0	0	0
HM036033.1.1527	0	0	0	0	1	0	0	0	0	0	0	0	0	0	0	0	0	0	0	0	0	0	0	0	0	0	0	0	1	0	0	0	0	0	0	0	0	0	0	0	0	0	0	0	0	0	0	0	0
EU133920.1.1344	1	0	0	0	1	1	0	1	0	1	1	0	4	0	1	1	5	1	0	0	1	2	5	0	2	1	2	1	1	1	0	0	1	0	0	1	0	2	0	0	2	1	0	0	0	1	2	7	0
KF704746.1.1383	0	0	0	0	0	0	17	0	0	0	0	0	0	0	0	5	0	0	0	5	0	0	7	0	1	2	0	2	0	0	0	0	0	2	0	0	0	0	0	0	0	0	0	5	0	0	3	0	0
EU134033.1.1302	1	1	0	0	0	0	0	0	0	0	1	0	1	0	3	1	0	0	0	0	0	0	0	0	0	1	3	0	1	1	0	0	0	0	0	2	0	0	0	0	0	0	0	0	0	0	0	0	1
EU431778.1.1473	0	0	0	0	0	0	0	0	0	1	0	0	0	0	0	0	0	0	0	1	2	0	0	0	0	0	1	0	0	0	0	0	1	0	0	0	1	0	1	0	0	0	0	3	0	0	0	0	0
FPLS01014425.10.1529	0	0	0	0	0	0	0	0	0	0	0	1	0	0	1	0	0	0	0	0	0	0	1	0	0	0	1	0	1	1	0	1	0	0	0	0	0	0	0	0	0	0	0	0	0	0	0	0	0
KU515148.1.1492	0	0	0	0	0	0	0	0	0	0	0	0	0	0	0	0	0	0	0	0	0	0	0	0	0	0	0	0	0	1	0	0	0	0	0	0	0	0	0	0	0	0	0	0	0	0	0	0	0
HQ166693.1.1493	0	0	0	0	0	0	0	0	0	0	0	1	0	0	0	0	0	0	0	0	0	0	0	0	0	0	0	0	2	0	0	0	0	0	0	1	0	0	0	0	0	0	0	0	0	0	0	0	0
JN801132.1.1360	11	14	17	20	34	16	7	15	12	20	23	17	13	19	13	15	13	17	13	20	17	32	19	49	27	14	61	30	42	15	12	23	7	15	7	33	8	19	9	6	8	14	28	9	9	18	41	23	24
JF912452.1.1396	0	0	1	1	0	0	0	0	0	1	0	0	0	0	0	0	0	0	0	0	0	0	0	0	0	0	0	2	0	0	0	0	0	0	0	0	0	0	0	0	0	0	0	0	0	0	0	0	0
EF188433.1.1518	202	399	90	132	0	118	110	127	65	125	153	449	215	78	161	67	106	178	41	314	36	75	192	0	255	143	183	143	1	94	73	39	108	118	75	192	251	121	98	131	63	24	59	415	73	145	123	110	1
JN806384.1.1516	0	0	0	0	0	0	0	0	0	0	0	0	0	0	0	0	0	0	0	0	0	0	0	0	0	0	0	1	0	0	0	0	0	0	0	0	0	0	0	0	0	0	0	0	0	1	0	0	0
KM035953.1.1438	0	1	0	2	0	0	0	1	0	0	0	1	7	2	2	1	0	0	1	1	2	2	0	1	5	3	0	3	0	1	0	1	1	0	0	3	1	3	0	2	0	2	0	3	0	1	0	0	0
JN869073.1.1542	0	0	0	0	0	0	0	0	0	0	0	0	0	0	0	0	0	0	0	0	0	0	0	0	0	0	0	0	0	0	0	0	0	0	1	0	0	0	0	0	0	0	0	0	0	0	0	0	0
CP007128.4320338.4321850	0	0	0	0	0	0	0	0	0	2	2	0	1	0	1	0	1	1	0	0	0	0	2	2	0	0	0	0	0	0	1	0	0	0	0	0	0	1	0	0	0	0	0	1	0	0	0	1	0
EU375216.1.1221	0	0	0	0	0	1	0	0	0	1	0	0	0	0	2	1	0	1	0	0	0	0	0	0	0	1	0	1	0	1	0	0	0	0	0	0	0	1	0	0	0	0	2	3	2	0	0	0	0
KC554257.1.1541	0	0	0	2	0	0	0	0	0	0	1	0	0	0	0	1	0	0	0	0	0	1	0	0	0	0	2	1	0	0	0	0	0	0	0	0	0	0	0	0	0	0	0	0	3	0	1	0	1
EF018536.1.1363	2	1	0	3	0	4	0	0	2	1	0	5	4	0	1	3	3	4	2	1	0	2	6	2	0	0	5	7	0	5	7	0	1	1	0	0	3	0	6	3	0	4	6	1	6	0	4	5	0
HM445428.1.1519	3	2	4	7	3	3	7	4	5	10	1	3	5	6	8	1	2	1	5	7	5	2	2	11	3	3	5	6	19	3	3	4	1	5	2	11	1	7	0	1	0	4	6	6	2	5	4	0	5
AB806721.1.1479	0	0	0	0	0	0	0	0	1	2	1	0	0	0	3	0	0	0	0	1	0	0	0	1	2	0	0	0	2	1	0	0	0	0	0	2	0	0	0	1	0	0	1	0	0	0	3	0	3
AF414577.1.1396	0	0	0	0	0	0	0	0	0	0	0	0	0	0	0	0	0	0	0	0	0	0	0	0	0	0	0	0	0	0	0	0	0	0	0	0	0	0	0	0	0	0	0	0	0	0	0	0	0
EF018246.1.1399	3	5	9	4	8	7	3	5	9	2	3	1	2	2	4	6	6	0	3	8	9	6	5	11	4	3	7	5	3	3	10	3	0	2	1	5	7	3	4	4	2	5	3	6	4	5	6	3	6
AB487376.1.1343	22	34	37	18	30	42	24	45	19	35	39	63	24	21	52	41	66	40	25	28	44	28	76	45	68	70	200	42	123	46	6	24	13	39	18	38	31	37	10	31	49	47	26	48	9	34	61	29	35
KX230510.1.1423	0	2	3	8	0	0	3	2	0	5	6	6	2	2	3	4	2	1	0	2	12	5	10	2	4	5	9	2	6	0	1	0	1	0	0	3	5	2	1	5	1	2	5	3	2	6	3	5	1
JX227714.1.1519	0	0	0	0	0	0	0	0	0	0	0	0	0	0	0	0	0	0	0	0	0	1	0	1	0	0	1	0	0	0	0	0	0	0	0	0	0	0	0	0	0	0	0	0	1	0	0	0	0
EU132255.1.1373	0	0	0	0	0	1	0	0	0	0	0	0	0	0	0	0	0	0	0	0	0	0	0	0	0	0	0	0	1	0	0	0	0	0	0	0	0	0	0	0	0	0	1	0	0	0	0	0	0
U71079.1.1448	0	4	0	1	0	0	0	0	0	0	2	0	1	4	0	2	0	3	3	0	0	0	0	0	1	0	2	0	0	3	0	0	0	0	0	0	0	0	0	1	0	0	0	0	2	0	1	1	0
HQ863991.1.1463	2	0	1	5	1	2	1	0	3	1	1	4	2	4	0	1	3	3	1	0	2	2	2	0	0	3	7	0	1	4	4	3	0	0	0	0	2	1	0	0	1	0	2	1	2	0	0	1	0
EU133695.1.1315	0	0	0	0	0	0	0	0	0	0	0	0	0	0	0	0	0	0	0	0	0	0	1	0	0	0	0	1	0	0	0	0	0	0	0	0	0	0	0	0	0	0	0	0	0	0	0	0	0
FJ232662.1.1369	0	0	0	0	0	0	0	0	0	1	0	0	0	0	0	0	0	0	0	0	0	0	0	0	0	2	2	0	0	0	0	0	2	0	0	0	0	0	0	0	0	0	0	1	0	0	0	0	0
HQ119722.1.1509	0	0	0	0	1	0	0	0	2	1	0	0	0	0	0	0	0	0	0	0	2	0	0	0	0	3	0	0	0	0	0	0	0	0	0	0	0	0	0	0	0	0	0	0	0	0	0	0	0
LN570585.1.1371	2	3	2	4	2	0	1	2	3	1	0	2	2	1	2	0	3	0	1	2	1	1	1	5	3	3	5	2	8	5	0	0	1	2	5	2	3	4	2	0	1	0	1	1	4	1	2	0	1
FM253591.1.1490	13	12	18	18	28	25	20	17	14	20	43	40	26	14	23	19	11	21	13	26	14	27	43	23	35	11	42	32	28	19	34	13	10	16	14	20	25	25	14	16	15	42	27	26	26	29	54	20	21
EU881219.1.1476	0	0	0	0	0	0	0	0	0	0	1	0	0	1	0	0	0	0	0	0	0	0	0	0	0	0	0	0	0	0	0	0	0	0	0	0	0	0	0	0	0	0	0	0	0	0	0	0	0
JN178140.1.1493	2	3	0	3	0	0	1	0	0	1	1	1	1	0	1	1	4	2	2	1	2	5	1	3	2	3	2	1	0	3	2	2	2	2	0	0	3	3	0	0	1	1	0	1	3	3	4	0	0
EU644175.1.1420	0	0	1	0	0	0	0	1	0	0	0	0	3	0	0	0	1	0	0	0	0	0	0	0	0	1	0	0	1	0	0	0	0	0	0	0	0	0	0	0	0	1	1	1	0	0	0	0	0
FPLS01026252.12.1472	0	0	3	0	0	0	0	0	0	0	0	0	0	0	0	0	3	0	0	0	0	0	0	0	0	0	0	0	0	1	0	0	0	1	0	0	0	0	0	1	0	0	0	2	1	0	1	1	0
LN555074.1.1367	11	3	5	8	4	3	4	0	1	3	8	12	9	1	3	3	2	2	3	8	2	5	8	9	9	2	5	7	8	3	2	6	1	3	4	3	1	2	2	3	2	11	1	2	2	5	4	7	6
HQ863978.1.1524	69	31	42	87	85	95	115	55	67	61	109	132	61	54	61	53	46	45	38	89	50	90	112	318	47	80	187	143	212	52	49	53	48	107	67	106	122	65	40	39	43	78	83	67	46	85	114	46	120
KX082655.1.1245	0	2	1	0	0	1	0	1	0	0	0	0	2	0	1	2	0	1	2	1	1	1	0	0	4	1	2	4	0	2	0	0	0	0	0	1	1	3	3	0	0	1	2	0	0	0	0	0	0
AM997818.1.1514	0	0	1	0	0	0	0	0	0	0	0	0	0	2	0	0	0	0	0	2	0	0	0	0	0	1	0	0	1	0	0	0	0	0	0	0	0	1	0	0	0	0	0	0	0	1	1	0	1
FM877654.1.1419	0	0	1	1	1	0	1	1	1	0	0	0	0	0	0	0	0	0	0	0	0	0	0	2	2	0	5	0	3	0	0	0	0	0	0	1	0	0	0	0	0	0	0	0	0	0	1	0	1
JX406226.1.1490	3	1	4	6	2	7	4	0	2	8	7	3	3	2	1	6	0	2	2	2	10	3	0	4	0	10	22	2	5	0	1	4	0	1	5	5	7	2	1	2	3	0	1	2	6	2	3	2	4
APMI01015156.1664.3151	0	0	0	0	0	0	0	0	0	0	0	0	0	0	0	0	0	0	0	0	0	0	1	0	0	0	0	0	0	0	0	0	0	0	0	0	0	0	0	0	0	0	0	0	0	0	0	0	0
EU776075.1.1380	0	2	0	0	0	0	0	0	0	0	1	0	1	0	0	0	0	0	0	0	3	0	0	0	0	0	1	0	0	0	0	0	0	0	0	0	0	0	0	0	0	0	0	0	0	1	1	0	0
FTMG01000033.300.1826	1	7	0	0	0	0	21	0	0	0	0	0	0	0	1	0	0	0	0	0	0	1	6	0	0	9	1	2	0	0	2	1	2	1	0	0	0	14	0	0	0	0	0	0	0	0	7	0	0
FJ872373.13200.14750	20	20	14	15	7	15	23	14	13	20	14	21	17	4	18	11	17	10	4	8	14	14	7	10	4	15	27	21	11	13	13	16	10	12	8	13	20	13	9	15	16	12	16	6	8	5	18	7	11
JF776889.1.1445	0	1	1	0	0	0	0	0	0	0	0	0	0	0	2	0	0	0	1	0	1	0	1	1	0	0	1	0	2	0	0	0	0	0	0	0	0	2	0	0	0	0	1	0	0	0	1	0	1
EF515899.1.1471	0	0	0	0	0	0	0	0	0	0	0	0	0	0	0	0	0	0	0	0	0	1	0	0	0	0	0	0	0	0	0	0	0	0	0	0	0	0	0	0	0	0	0	1	0	0	0	0	0
AF217192.1.1439	0	0	1	0	1	1	0	1	0	0	1	0	0	0	0	0	0	0	1	0	1	0	0	0	0	0	0	0	2	0	0	0	0	0	0	0	0	0	0	0	0	0	0	0	0	1	0	0	1
FPLL01005201.26.1544	0	0	0	0	0	0	0	0	0	0	0	0	0	0	0	0	0	0	0	0	0	0	1	1	1	2	4	0	0	0	0	0	0	1	0	0	0	0	0	1	0	0	2	0	0	0	1	0	2
EU132880.1.1318	0	2	1	0	2	0	0	0	1	1	1	0	0	3	2	2	2	2	0	0	4	2	4	3	0	5	3	2	8	3	0	2	1	0	0	1	6	3	0	1	1	2	1	2	3	0	1	4	3
JF266100.1.1347	0	0	0	0	0	2	0	0	0	0	0	0	0	1	0	0	0	0	0	0	0	0	0	0	0	0	0	0	0	0	0	0	0	0	0	0	0	0	0	0	0	0	0	0	0	0	0	0	0
JX515460.1.1495	3	4	5	14	0	2	1	0	4	1	3	1	3	1	2	0	6	3	1	4	2	1	5	0	3	2	4	2	0	5	4	1	0	0	2	0	0	2	0	2	2	0	2	0	0	1	2	2	0
FPLM01003614.10.1423	0	0	0	0	0	1	0	0	0	0	0	0	0	0	0	0	0	0	0	0	0	1	0	0	0	0	0	0	1	0	2	0	0	0	0	0	0	1	0	0	0	0	0	0	0	0	0	1	0
JN825573.1.1385	1	5	6	1	0	3	2	0	5	5	3	5	4	6	7	5	1	1	2	2	4	4	9	8	4	2	6	2	4	1	1	2	0	4	1	2	4	8	3	3	12	4	7	3	1	7	9	3	2
JN869202.1.1492	20	9	18	13	5	13	10	7	8	10	15	14	10	12	13	11	16	8	8	4	16	17	19	5	13	16	26	8	6	19	9	6	3	12	6	14	10	6	16	10	15	18	5	10	9	13	13	4	7
HM131973.1.1518	6	1	1	0	0	3	1	4	0	2	5	2	0	0	5	1	0	1	1	2	1	4	2	4	2	3	1	4	5	0	0	1	0	1	0	2	1	0	1	1	0	0	1	2	0	1	0	1	3
FPLS01009812.11.1509	0	0	0	0	2	0	0	0	0	0	0	0	0	0	0	0	0	0	0	0	0	0	0	0	0	0	0	0	0	0	0	0	0	0	0	0	0	0	0	0	0	0	0	0	0	0	0	0	0
EF018560.1.1372	4	3	17	7	15	12	7	5	10	11	27	22	7	6	15	10	4	3	4	23	11	18	17	12	4	14	24	16	30	12	12	8	2	8	11	9	10	9	9	4	8	20	15	11	23	8	12	10	14
FJ208804.1.1378	4	8	10	2	4	4	4	2	5	8	7	4	3	2	0	1	0	11	2	10	6	9	1	14	1	11	27	11	7	3	11	4	5	1	3	1	2	17	0	1	0	0	6	0	2	5	6	4	6
FJ479557.1.1454	2	0	1	0	4	1	5	0	4	3	5	4	5	0	3	0	5	0	3	2	4	3	3	6	3	4	5	4	5	2	0	0	1	1	1	1	1	1	1	1	2	0	0	4	2	0	2	2	2
EU202847.1.1447	0	0	0	0	1	0	0	0	0	0	0	2	1	0	0	0	0	0	0	0	0	0	0	0	0	0	0	0	0	0	0	0	0	0	1	0	0	0	0	0	0	0	1	1	0	2	0	0	0
CXWL01024582.15347.16848	0	1	0	0	0	0	0	1	0	0	0	1	0	0	0	0	0	0	0	0	0	0	0	0	1	0	0	0	0	0	0	0	0	0	0	1	0	0	0	0	1	0	0	0	0	1	0	0	0
HQ445781.1.1513	2	0	0	0	1	0	0	0	0	3	2	0	0	1	0	3	0	1	0	1	0	1	0	7	0	2	1	2	5	1	1	0	0	0	0	2	0	0	0	0	0	3	0	0	0	1	0	0	1
EF018783.1.1352	0	0	0	0	0	0	0	0	1	0	0	0	0	0	0	0	1	0	0	0	1	0	2	0	0	0	0	0	0	0	0	0	0	0	0	0	0	0	0	0	0	0	0	0	0	0	1	0	0
FN870309.1.1516	0	0	0	0	0	0	0	0	0	0	0	0	0	0	0	0	1	0	0	0	0	0	0	1	0	0	0	1	0	0	0	0	0	0	0	0	0	1	0	0	0	0	2	0	0	0	1	0	1
AB240366.1.1463	3	1	3	5	1	1	4	2	5	0	7	4	1	1	1	1	0	0	1	4	0	3	0	2	1	5	18	3	6	2	1	1	3	3	1	2	0	6	0	1	1	0	4	1	0	0	4	2	7
EU133767.1.1355	0	0	0	0	0	0	0	2	0	0	0	0	0	0	0	0	0	0	0	0	0	0	0	0	0	0	0	0	0	0	0	0	0	0	0	0	0	0	0	0	0	0	0	0	0	0	0	0	0
EU132287.1.1379	0	0	0	0	0	0	0	0	0	0	0	0	0	0	0	0	0	0	0	0	0	0	0	0	0	0	0	0	0	0	0	0	0	0	0	0	0	0	0	0	0	0	0	0	0	0	0	0	0
AY212560.1.1515	3	0	4	0	0	6	1	0	4	3	0	0	1	0	1	0	2	1	0	2	0	0	8	1	2	3	8	1	1	2	3	3	1	3	2	0	0	4	1	0	0	1	1	1	4	0	2	1	0
FJ950600.1.1387	0	0	0	0	0	0	0	0	0	0	0	0	0	0	0	0	0	0	0	0	0	0	0	0	0	0	0	0	0	0	0	0	0	0	0	0	0	0	0	0	0	0	0	0	0	0	0	0	0
AB738044.1.1480	0	0	0	0	0	1	3	0	0	0	2	0	0	0	0	8	0	1	0	4	0	0	0	0	0	2	0	0	3	0	0	2	0	3	3	0	2	0	0	1	0	0	0	0	1	1	0	0	0
EF019870.1.1394	87	36	18	37	1	29	34	15	23	24	43	121	33	9	22	20	17	31	23	49	85	44	26	1	28	191	221	77	4	50	82	11	71	32	13	23	15	21	61	9	26	3	26	8	29	54	54	23	0
AB240233.1.1440	1	0	0	0	0	1	0	2	0	3	0	1	0	0	1	0	0	0	0	1	0	0	4	2	1	1	0	3	1	3	0	1	0	1	1	0	0	1	1	2	5	0	2	4	4	3	2	0	0
AB696281.1.1459	0	0	0	0	0	2	0	0	0	0	0	0	0	0	0	0	0	0	0	0	0	0	0	0	0	0	0	0	0	0	0	0	0	0	0	0	0	0	0	0	0	0	0	0	0	0	0	0	0
JN869053.1.1523	20	8	8	19	10	9	12	12	16	17	26	18	9	7	12	19	7	8	8	28	17	19	17	30	21	39	44	20	34	9	8	18	15	18	12	6	17	11	12	3	14	16	18	7	7	10	22	9	11
EF018668.1.1402	4	10	8	9	6	8	35	8	7	8	10	16	10	16	15	13	3	6	10	11	12	21	14	25	6	28	25	25	30	5	11	7	8	14	10	19	11	11	5	3	5	6	25	9	13	6	18	11	9
EU134983.1.1455	5	2	6	7	4	4	5	1	6	3	10	8	8	5	4	5	2	3	5	7	3	3	5	9	3	3	11	3	12	6	6	3	1	7	5	5	4	5	3	10	5	1	11	1	8	2	6	0	6
JN177823.1.1394	4	0	6	4	6	5	5	1	7	3	5	5	4	9	3	5	11	12	0	3	9	8	3	10	9	6	25	2	22	1	2	10	2	5	4	8	5	3	4	3	4	7	7	5	3	1	9	2	6
KF712835.1.1426	0	0	0	0	0	0	0	0	0	0	0	0	0	0	0	0	0	0	0	0	0	2	0	0	0	0	0	0	0	0	0	0	0	0	0	0	0	0	0	1	0	0	0	0	0	0	0	0	0
KF712852.1.1509	2	0	3	6	13	4	1	3	1	4	15	8	2	2	5	1	1	2	3	5	1	4	1	10	3	6	7	6	10	3	4	2	0	3	2	5	2	5	1	0	1	4	2	2	1	2	4	3	8
KC358136.1.1267	0	0	0	0	0	0	0	0	0	0	0	0	0	0	0	0	0	0	0	0	0	0	0	0	0	0	0	0	0	0	0	0	0	0	0	0	0	0	0	0	0	0	0	0	0	0	0	0	0
EF018387.1.1367	0	0	0	3	0	2	0	2	1	0	0	3	0	0	0	0	2	1	0	0	0	6	1	0	1	1	0	0	0	1	0	1	0	0	0	0	0	0	0	0	0	0	0	0	0	0	1	5	0
HM238172.1.1429	0	0	0	0	0	0	0	0	0	0	1	1	0	0	0	0	0	0	0	0	0	0	0	0	0	0	0	0	0	0	0	0	0	0	0	0	0	0	0	0	0	0	0	0	0	0	0	0	0
X71837.1.1695	0	0	0	0	0	0	0	0	0	0	0	0	0	0	0	0	0	0	0	0	0	0	0	0	0	0	0	0	0	0	0	0	0	0	0	0	0	0	0	0	0	0	0	0	0	0	0	0	0
KC331389.1.1514	0	2	4	3	0	3	0	5	1	6	0	1	0	1	1	0	9	6	0	4	2	4	6	1	3	2	10	2	3	4	1	3	0	1	0	0	0	4	0	2	4	1	3	2	2	2	2	0	3
JN981880.1.1512	0	0	0	0	0	0	0	0	0	0	0	0	0	0	0	0	0	0	0	0	0	0	0	0	0	0	0	1	0	0	0	1	0	0	0	0	0	0	0	0	0	0	0	0	0	0	1	0	0
JF417787.1.1420	4	0	1	2	0	0	20	31	0	3	6	30	3	37	0	4	2	168	0	0	95	6	254	0	0	14	12	0	0	9	6	0	10	3	4	2	5	2	5	4	4	0	0	2	50	130	23	3	0
FPLS01015965.12.1536	0	0	0	0	0	0	1	0	0	0	0	0	0	0	0	0	0	0	0	0	0	0	0	0	0	1	1	2	0	0	0	0	1	0	0	0	0	0	0	0	0	0	0	0	0	0	0	1	1
FPLL01005791.15.1480	0	0	0	0	0	0	0	0	0	0	0	0	0	0	0	0	0	1	0	0	0	1	0	1	0	0	2	0	2	0	0	0	0	0	0	0	0	0	0	0	0	0	0	0	0	0	0	0	0
FJ437927.1.1516	6	5	8	9	5	5	11	2	4	1	15	22	11	3	7	5	7	7	2	8	7	4	6	4	4	12	7	9	5	5	3	10	0	6	10	5	6	5	4	1	10	5	1	8	1	2	11	3	7
FR687420.1.1445	4	4	9	3	17	5	5	5	5	5	16	14	3	2	6	3	2	3	1	3	4	9	8	23	10	3	34	7	34	2	5	8	3	2	7	13	5	8	3	7	5	10	12	8	4	6	5	1	12
LC203136.1.1560	0	0	0	0	0	0	0	0	0	0	0	0	0	0	0	0	0	0	0	0	0	0	0	0	1	4	1	1	0	0	0	0	0	0	0	0	0	0	0	0	0	0	0	0	0	0	0	1	0
FJ542862.1.1481	2	3	4	1	3	6	5	3	1	0	2	3	2	0	2	0	3	0	3	1	2	2	4	1	9	2	7	2	2	0	3	3	2	2	0	3	0	1	2	2	2	0	0	3	0	4	3	2	3
JF145349.1.1309	6	2	5	0	11	5	5	3	3	2	2	6	5	0	4	2	4	4	3	2	14	3	3	3	8	4	13	9	15	5	2	7	0	3	2	2	4	6	0	3	7	0	1	5	2	6	6	2	8
AB930520.1.1474	0	0	0	0	0	0	0	0	0	0	0	0	0	0	0	0	0	0	0	0	0	0	0	0	0	0	0	0	0	0	0	0	0	1	0	0	0	0	0	0	0	0	0	0	0	0	2	0	0
GQ264015.1.1475	0	1	3	1	2	0	1	1	0	1	0	1	0	0	0	1	0	0	0	0	0	2	0	1	0	2	1	1	6	0	0	1	0	1	1	0	1	1	0	2	2	1	3	0	1	0	2	1	1
EU134598.1.1298	10	11	10	7	11	3	7	3	0	1	6	8	6	4	5	5	16	3	5	12	11	6	3	17	6	6	23	12	22	4	4	8	7	2	1	8	4	7	2	3	6	4	3	6	4	2	5	5	14
EU133248.1.1370	0	0	1	1	3	4	1	1	0	3	3	2	0	1	2	2	2	2	2	2	8	6	7	5	0	4	10	3	13	1	5	2	1	4	1	4	1	4	1	4	2	2	1	2	0	0	3	0	2
JQ978940.1.1485	2	2	4	10	0	3	0	2	1	2	5	0	0	0	3	5	1	1	1	1	3	2	12	0	4	2	8	1	1	2	1	1	0	0	2	0	4	1	1	5	2	3	1	2	2	1	1	3	0
FJ891027.1.1339	0	0	0	0	0	0	0	0	0	0	1	0	0	0	0	0	0	0	0	2	0	0	0	0	0	0	1	0	0	0	0	0	0	0	1	1	0	0	0	0	1	0	0	0	0	0	0	0	0
AY960778.1.1481	25	11	7	4	32	8	16	7	17	11	11	12	9	4	6	6	4	10	14	10	7	24	24	20	11	7	28	14	49	16	15	6	8	1	7	3	4	7	8	6	5	4	27	5	13	4	14	9	22
KM280389.1.1471	0	0	0	0	0	0	0	0	0	0	0	0	0	0	0	0	0	0	0	0	0	0	0	0	0	0	0	1	0	1	0	0	0	0	0	0	0	1	0	0	0	0	0	0	0	0	0	0	0
EF492904.1.1473	0	0	0	0	0	0	0	0	0	0	0	0	0	0	0	0	0	0	0	1	0	0	0	0	0	0	0	0	0	0	0	0	0	0	0	0	0	0	0	0	1	0	0	0	0	0	0	0	0
AB364791.1.1457	1	0	0	0	0	0	0	0	0	0	0	3	0	0	0	0	0	0	0	0	0	0	0	0	0	0	0	0	0	0	0	0	0	0	0	0	0	0	0	0	0	0	0	0	0	0	0	0	0
LC093143.1.1505	0	0	0	0	0	0	0	0	0	0	0	0	0	0	0	0	0	0	0	0	0	0	0	0	0	0	1	0	0	0	0	0	0	0	0	0	0	0	0	0	0	0	0	0	0	0	0	0	0
KJ191832.1.1481	0	0	0	0	3	0	0	0	2	0	0	3	0	0	0	0	0	1	0	0	0	0	0	0	0	0	0	0	1	0	0	0	0	0	0	0	0	0	0	0	0	0	1	0	0	0	0	0	1
EF516802.1.1470	0	0	1	2	2	1	0	1	1	0	0	2	4	3	0	0	0	0	0	0	2	0	0	3	0	0	2	8	3	0	0	0	0	0	1	3	0	1	0	0	0	0	1	1	0	0	0	1	2
FPLS01045259.2.1450	0	0	0	0	1	0	0	0	0	0	0	0	0	0	0	0	0	0	0	0	0	0	0	1	0	0	0	2	0	0	0	0	0	0	0	0	0	0	0	0	0	0	0	0	0	0	0	0	0
JF429041.1.1523	0	0	2	0	1	0	3	0	0	0	1	0	0	0	0	0	0	0	0	2	0	1	0	0	0	0	2	3	1	0	0	0	0	0	0	1	0	0	0	1	2	1	0	0	3	0	0	0	2
KJ192069.1.1487	0	3	1	3	5	1	0	0	3	0	0	0	2	0	1	3	5	4	2	4	0	6	0	0	0	4	4	4	4	1	1	0	1	4	1	0	2	1	1	2	3	2	0	2	3	3	3	1	1
JQ318931.1.1413	1	2	0	0	0	0	0	1	0	0	0	0	0	0	0	0	1	0	1	0	7	0	2	0	0	6	0	0	0	1	0	0	7	0	0	0	21	0	0	0	0	0	0	0	0	6	0	0	0
EF516226.1.1438	0	0	0	0	0	0	0	0	0	0	0	0	0	0	2	0	0	0	0	0	0	0	3	0	0	3	0	0	0	0	0	0	0	0	0	0	0	0	0	0	0	0	0	0	0	0	0	1	0
HQ598413.1.1454	0	3	3	0	0	1	1	3	0	0	1	0	0	0	0	0	5	0	0	1	0	0	0	1	2	0	1	2	0	2	0	5	0	0	1	0	1	0	0	0	1	2	4	0	0	0	0	1	0
DQ125829.1.1451	0	1	0	0	0	0	0	0	0	2	1	0	0	0	1	0	0	0	0	0	0	1	3	0	1	1	2	0	0	0	0	0	0	0	2	0	1	1	0	0	0	1	1	2	2	0	0	0	0
EF516735.1.1462	7	6	4	2	3	4	5	4	5	7	2	9	7	3	5	6	7	9	3	7	3	6	14	3	8	5	18	7	7	4	8	6	7	5	3	6	8	10	8	11	12	10	6	12	3	6	5	0	0
FPLS01038675.10.1516	4	10	16	20	14	17	10	14	9	16	11	15	5	4	11	5	20	8	5	10	9	24	17	14	21	11	51	15	19	6	5	13	0	12	8	5	9	9	4	11	5	17	5	13	5	6	13	8	10
GQ086514.1.1356	0	0	0	0	0	0	0	0	0	0	0	0	0	0	0	0	0	0	0	0	1	0	0	0	0	0	0	0	0	0	0	0	0	0	0	0	0	2	0	0	0	0	0	0	0	0	1	0	0
GU983338.1.1354	2	1	0	3	0	0	1	0	0	3	0	1	0	0	0	1	1	1	0	0	2	2	2	2	0	1	8	0	1	0	0	0	0	0	0	0	0	0	0	0	1	2	2	0	0	2	1	0	1
JN408962.1.1453	33	30	60	75	53	44	46	40	27	36	111	94	30	48	41	33	28	26	25	70	26	26	36	152	28	62	73	61	104	37	57	46	17	29	32	42	64	26	28	36	20	55	49	50	49	43	44	23	82
FJ595610.1.1328	0	4	0	0	0	0	0	2	0	0	0	0	0	0	1	1	0	0	1	0	0	1	4	1	0	1	2	0	1	1	1	0	0	0	0	1	0	0	0	0	1	0	0	1	1	0	0	0	0
JF174993.1.1356	0	75	50	117	0	11	2	18	1	0	11	15	0	0	1	0	1	20	0	17	7	1	41	0	0	65	18	0	0	0	4	0	9	1	21	0	0	97	2	0	78	0	0	0	0	5	189	58	0
FPLK01000680.12.1505	0	0	0	0	0	0	0	0	0	0	0	1	0	0	0	0	0	0	0	0	0	0	0	0	0	0	0	0	0	0	0	0	0	0	0	0	0	0	0	0	0	0	0	0	0	0	0	0	0
ABIZ01000001.5019483.5021021	0	0	0	0	0	0	3	0	0	0	6	0	0	0	1	0	0	21	0	0	2	0	0	0	33	0	1	0	0	0	0	0	3	1	0	0	0	0	3	0	0	0	1	1	2	7	0	0	0
HQ598629.1.1456	0	1	0	2	0	0	3	1	0	0	0	1	1	1	1	1	0	0	1	0	0	2	0	1	1	1	2	0	1	0	0	1	0	0	0	1	0	0	0	0	2	0	0	0	2	0	5	1	0
AB819482.1.1531	6	6	8	4	5	4	8	2	3	9	3	8	4	4	4	7	7	3	3	21	5	3	16	2	10	8	14	5	24	14	9	4	2	2	3	5	3	5	2	1	3	9	12	5	6	7	3	5	2
EU134954.1.1303	0	0	0	0	0	0	0	0	0	0	0	0	0	0	0	0	1	0	0	0	0	1	2	0	0	0	0	1	0	0	0	0	0	0	0	0	0	0	0	0	3	0	0	0	0	0	0	0	0
EU978826.1.1485	0	0	0	3	1	2	1	0	1	0	4	3	2	1	1	0	1	0	0	1	0	0	4	1	2	2	3	4	0	3	4	0	0	0	0	0	1	1	0	0	0	0	0	0	0	0	5	2	0
HQ119800.1.1460	0	3	0	0	1	0	0	1	0	0	3	0	3	0	0	0	0	0	0	0	1	3	0	2	0	0	0	0	2	0	0	0	0	0	1	0	0	0	0	1	0	0	0	0	0	0	1	2	1
EU881291.1.1480	0	0	0	0	0	0	0	0	0	0	0	0	0	0	0	0	0	0	0	0	0	0	0	0	0	0	0	0	0	0	0	0	0	0	0	1	0	0	0	0	1	0	0	0	0	0	0	0	1
KJ540832.1.1477	0	0	0	0	0	0	0	0	0	0	0	0	0	0	0	0	0	0	0	0	0	0	0	0	0	0	2	0	0	0	0	0	0	0	0	0	0	0	0	0	0	0	0	0	0	0	0	0	0
GU563772.1.1492	1	0	1	0	0	0	0	0	0	0	0	0	0	0	0	0	0	0	0	0	0	0	2	0	0	0	1	1	0	0	1	0	0	0	0	0	0	0	2	0	0	1	0	0	0	0	0	0	0
KF836261.1.1517	0	0	4	2	1	1	0	3	3	0	1	2	0	0	1	1	3	3	0	0	0	0	2	3	0	0	5	3	6	1	0	0	2	0	2	3	1	0	0	0	2	0	2	1	1	1	3	1	2
FPLS01057431.13.1480	2	10	8	5	7	3	2	1	1	7	2	5	9	0	4	3	6	2	2	0	2	2	8	1	1	4	11	3	10	3	2	5	1	5	0	0	3	4	0	2	4	7	1	1	5	2	5	4	4
KF037473.1.1452	0	0	0	0	0	0	0	0	0	0	0	0	0	0	0	0	0	1	0	0	0	0	1	0	0	0	0	0	0	0	0	0	0	0	0	0	0	0	0	0	0	0	0	0	0	0	0	0	0
HM445337.1.1520	0	0	1	1	0	0	4	2	0	2	0	4	0	0	1	4	0	0	3	1	0	1	0	4	2	0	2	5	3	1	0	0	1	3	0	0	2	1	0	0	1	0	1	0	1	0	4	0	1
KY908449.1.1281	0	4	2	3	0	2	0	0	1	0	0	0	2	0	0	2	3	1	1	1	1	4	5	0	1	1	2	4	0	1	0	2	0	0	1	1	1	1	0	2	2	4	0	2	1	3	3	1	0
JN023152.1.1483	0	0	0	0	0	0	2	0	0	0	0	0	0	0	0	0	0	0	0	0	0	0	0	0	0	0	0	0	0	0	0	0	0	0	0	0	0	0	0	0	0	0	0	0	0	0	0	0	0
MEPT01000090.2665.4173	0	0	0	0	0	0	0	0	0	0	0	0	0	0	0	0	0	0	2	0	0	0	0	0	0	0	0	0	1	0	0	0	0	1	0	0	0	0	0	0	0	0	1	0	0	0	0	0	0
DQ839503.1.1467	6	12	2	1	0	0	0	0	1	1	18	2	3	0	0	0	0	2	0	0	2	0	3	0	5	59	4	0	0	17	12	0	24	0	0	1	0	0	1	0	6	0	0	0	4	3	6	0	1
JF171074.1.1346	0	0	0	0	0	0	0	0	0	1	1	0	0	1	1	1	3	0	0	2	0	3	2	0	1	0	0	0	0	3	0	0	0	0	0	0	0	1	0	0	0	1	0	5	0	0	0	0	0
KX752912.1.1234	0	1	0	0	1	0	0	0	0	0	2	0	0	0	1	0	0	0	2	0	0	1	1	0	0	1	0	0	2	0	0	0	0	0	0	0	0	0	0	0	1	0	0	1	0	0	0	0	1
JQ426370.1.1507	0	0	0	0	0	0	0	0	0	0	0	0	0	0	0	0	0	0	0	0	3	0	0	0	0	0	1	0	0	0	0	0	0	0	0	0	0	0	1	0	0	0	0	0	0	0	0	0	0
HE602931.1.1435	0	0	0	0	0	0	0	0	0	0	0	1	0	0	0	0	0	0	0	0	0	0	0	0	0	0	0	0	0	0	0	1	0	0	0	0	0	0	0	0	0	0	0	0	0	0	0	1	0
MATO01000051.44.1606	0	0	0	2	0	0	0	0	0	0	0	0	0	0	0	0	0	0	0	0	0	0	2	0	0	0	0	0	0	0	0	0	0	0	0	0	0	0	0	0	0	0	0	0	0	0	0	0	0
HQ190417.1.1460	3	5	4	1	0	1	2	0	7	3	2	12	0	4	1	2	2	3	2	2	4	2	3	0	3	4	4	3	0	2	4	3	0	2	1	0	0	2	2	9	1	0	3	0	0	2	3	0	0
FPLS01025029.1.1447	0	1	0	0	1	0	0	0	0	0	0	0	0	1	0	0	0	0	0	0	0	0	0	0	0	0	1	0	0	0	0	0	0	0	0	0	0	0	0	0	0	0	0	0	0	0	0	0	0
JQ861396.1.1444	1	2	0	8	1	8	8	1	5	1	4	4	11	2	7	5	4	2	1	11	9	5	5	8	5	1	6	6	8	7	5	6	3	5	7	5	1	1	5	0	4	4	6	3	5	2	6	1	0
LN555097.1.1367	2	8	9	1	7	1	1	1	3	7	2	3	5	0	11	6	2	0	7	0	2	4	1	0	2	6	7	0	1	1	3	1	0	6	1	0	2	1	5	4	0	26	4	9	2	6	6	3	12
JF715448.1.1336	0	0	0	0	0	0	0	0	0	0	0	0	0	0	0	0	0	0	0	0	0	0	0	0	0	0	0	0	0	0	0	0	0	0	0	0	0	0	0	0	0	0	0	0	0	0	0	0	0
JX505271.1.1477	0	0	0	0	3	0	0	0	0	1	0	0	0	0	0	0	0	0	0	0	1	0	0	0	0	0	0	0	0	0	0	0	0	0	0	0	0	0	0	0	1	0	0	0	0	0	0	0	0
LDNB01000007.86879.88381	0	0	3	1	3	6	0	7	1	5	2	6	0	2	3	3	2	3	0	2	6	4	12	8	3	3	7	3	10	4	1	6	1	8	6	5	6	1	0	6	1	7	0	3	0	2	1	3	2
KM205483.1.1486	25	7	12	22	16	14	54	11	23	10	33	18	13	19	19	25	14	22	8	28	17	21	32	62	11	29	67	27	58	21	27	12	23	36	24	16	35	26	10	21	16	22	20	13	22	18	46	4	13
JN559187.1.1520	19	6	10	11	10	7	6	6	10	6	11	14	6	6	10	4	15	16	6	13	14	5	8	12	3	25	29	8	24	10	12	14	6	9	7	6	5	15	12	7	10	2	13	4	5	7	22	8	7
GQ074238.1.1357	8	8	15	12	18	13	5	11	2	7	14	10	17	7	5	15	5	5	2	13	2	11	11	22	6	8	11	26	17	5	4	7	4	3	3	4	9	6	0	2	3	13	3	9	1	4	14	7	12
AB630886.1.1448	1	0	0	0	2	0	0	0	0	3	0	0	1	0	0	0	0	0	0	0	0	0	0	1	1	0	1	1	1	0	0	0	1	0	0	0	0	2	0	3	1	0	0	0	0	0	3	0	2
HM186405.1.1317	1	3	0	4	0	0	1	0	0	3	1	0	1	4	2	0	2	0	0	0	1	0	3	0	6	1	0	3	0	1	0	0	0	0	0	0	0	1	2	0	0	0	0	3	0	2	0	0	0
EF540414.1.1458	0	0	0	0	1	0	0	0	0	1	0	0	0	0	0	0	0	0	0	0	0	0	0	0	0	0	0	1	0	0	0	0	0	0	0	0	0	0	0	0	0	0	0	0	0	0	0	0	0
GU437239.1.1463	0	0	0	0	0	0	0	0	0	0	0	0	0	0	0	0	0	0	0	0	0	0	0	0	0	0	0	0	0	0	1	2	0	0	0	0	0	0	0	0	0	0	0	0	0	0	0	0	0
DQ676427.1.1395	0	0	0	0	0	0	0	0	0	0	0	0	0	0	0	0	0	0	0	0	0	0	1	0	0	0	0	0	0	0	0	0	0	0	0	0	0	0	0	0	0	0	0	1	0	0	0	0	0
FJ479576.1.1527	0	0	0	0	0	0	1	0	0	0	0	0	0	0	0	0	0	0	0	0	0	0	0	0	0	0	0	0	0	0	0	0	0	0	0	0	0	0	0	1	0	0	0	0	0	0	0	0	0
EU133343.1.1279	2	0	0	0	0	0	1	0	0	0	0	0	0	0	0	0	0	0	0	0	0	0	0	0	0	0	1	0	0	0	0	1	0	0	0	0	1	0	0	0	1	0	0	0	0	0	0	0	0
EF516417.1.1418	3	3	2	1	8	3	1	3	7	7	2	2	1	0	3	2	4	3	1	4	4	11	9	5	8	2	12	4	6	0	2	2	0	3	0	5	4	5	1	5	0	2	4	1	0	1	12	2	2
KC182733.1.1373	0	0	1	0	0	6	6	2	0	0	2	0	19	8	3	1	0	17	3	3	1	0	4	0	44	19	2	1	0	0	0	0	0	2	3	1	1	0	1	1	0	1	0	1	0	21	0	5	0
FPLS01025662.13.1496	3	0	0	0	0	0	0	0	0	0	2	0	0	5	0	1	0	1	0	0	0	0	4	0	0	0	0	0	0	0	4	0	10	0	0	0	0	0	0	0	0	0	0	0	0	6	0	1	0
JN615758.1.1377	0	2	0	0	2	0	0	2	2	0	1	0	0	3	0	1	0	0	3	1	3	3	2	5	0	0	3	5	6	1	1	1	0	2	1	1	0	1	2	0	0	2	2	0	0	0	2	0	2
HM269457.1.1338	1	0	0	0	0	0	0	0	0	0	0	0	0	0	0	0	0	0	0	0	0	0	0	0	1	0	0	0	0	0	0	0	0	0	0	0	0	0	0	0	0	0	0	0	0	0	0	0	0
HQ645204.1.1501	1	0	0	0	0	0	0	0	0	0	0	0	0	0	0	0	0	0	0	0	2	0	0	0	0	0	3	0	0	0	0	0	0	0	0	0	0	0	0	0	0	0	0	0	0	0	0	0	0
GQ500858.1.1489	0	0	0	0	0	0	0	0	0	0	2	0	0	0	2	0	1	0	0	0	1	0	0	0	0	0	1	0	1	0	0	0	2	0	0	0	2	0	0	0	0	0	0	0	0	0	0	0	0
EF018468.1.1366	0	1	1	0	5	0	2	0	0	0	1	0	0	0	4	0	0	0	1	1	0	0	0	2	0	1	1	0	2	1	3	0	0	1	0	1	0	0	0	0	1	1	2	0	2	0	0	0	1
HQ597420.1.1484	0	1	1	4	0	0	0	0	1	0	3	0	0	0	1	0	0	0	3	2	2	1	1	4	0	0	0	3	1	0	0	0	0	1	0	0	1	0	1	0	0	0	0	0	0	0	0	0	3
AM162326.1.1502	0	0	0	0	0	0	0	0	0	0	0	0	0	0	0	0	0	0	0	0	0	0	0	0	0	0	0	0	0	0	0	0	0	0	0	0	0	0	0	0	0	0	0	0	0	0	1	1	0
APMI01000062.673318.674824	1	0	0	0	0	0	0	0	0	0	0	0	0	0	0	0	0	0	0	0	1	0	0	0	0	0	0	0	0	0	0	0	0	0	1	0	0	0	0	0	0	0	0	0	0	0	0	0	0
JN616043.1.1370	0	0	0	0	0	0	0	0	0	0	0	0	0	0	0	57	0	0	0	0	0	0	0	0	0	0	1	0	0	0	0	0	0	0	0	0	0	0	0	0	0	0	0	0	0	0	0	0	0
GQ472414.1.1438	0	0	0	0	0	0	1	2	0	0	0	0	0	0	0	0	0	1	0	0	0	0	0	0	0	0	0	0	0	0	0	0	0	0	0	0	0	0	0	1	0	0	0	0	0	0	0	0	0
JF265719.1.1376	0	0	1	2	0	2	1	1	1	0	0	0	0	1	1	0	0	0	1	1	0	2	0	0	0	1	0	1	1	0	1	1	2	0	0	0	2	0	0	2	0	3	0	2	1	2	0	2	1
EF494375.1.1528	3	0	0	0	0	2	1	0	0	0	0	0	0	0	0	1	0	0	0	1	0	1	0	0	2	0	1	0	0	0	0	0	0	0	0	0	0	0	0	0	1	0	1	0	1	0	1	1	2
JTGD01000018.170358.171860	0	0	0	0	0	1	0	1	0	0	0	1	0	0	0	0	0	0	0	0	0	0	0	0	0	0	0	0	0	0	0	0	0	0	0	0	0	0	0	0	0	0	0	0	0	0	0	0	0
EF018399.1.1353	0	0	0	1	0	0	0	0	1	2	0	2	0	0	1	0	4	0	0	0	0	0	0	0	0	1	0	0	0	0	0	0	0	1	0	0	0	0	0	0	0	1	0	0	1	0	0	0	1
AY468454.1.1444	0	0	0	0	0	0	0	0	0	0	0	0	0	0	0	0	0	0	0	0	0	0	0	0	0	0	0	0	0	0	0	0	0	0	0	0	0	0	0	0	0	0	0	0	1	0	0	0	0
JN615821.1.1382	0	0	0	0	1	0	0	0	0	0	0	0	0	0	0	0	0	0	0	0	0	0	0	0	0	0	0	0	0	0	0	0	0	0	0	0	0	0	0	0	0	0	0	0	0	1	0	0	0
EF032764.1.1445	4	5	2	3	6	0	2	2	7	2	7	3	1	1	0	1	2	2	3	2	2	7	5	8	2	5	9	7	21	1	1	4	0	0	1	2	2	3	0	0	1	0	16	0	1	3	5	7	6
JX489927.1.1488	1	1	1	1	0	0	0	0	0	0	2	4	0	0	2	0	1	0	0	0	2	0	0	0	1	0	1	0	3	0	0	0	0	0	0	0	0	0	0	0	0	0	0	0	0	4	0	0	0
FJ375496.1.1483	0	1	0	0	0	0	0	0	0	0	0	0	0	0	0	0	0	0	0	1	0	1	0	0	0	0	0	0	0	0	0	0	0	0	0	0	0	0	0	0	0	0	0	0	0	0	2	0	0
FPLS01028440.16.1560	2	3	2	2	14	3	1	3	3	6	2	7	5	2	8	5	5	2	1	3	3	9	8	12	4	6	17	4	17	3	7	3	5	4	6	6	7	2	3	2	0	7	5	10	6	2	5	9	8
KC555010.1.1519	1	0	0	0	0	0	0	0	0	0	0	0	0	0	0	1	0	0	0	0	0	0	0	0	0	0	0	0	0	0	0	0	0	0	0	0	0	0	0	0	0	0	0	0	0	0	0	0	0
ATYA01000006.886426.887888	0	0	0	0	0	0	0	0	0	0	1	0	0	0	0	0	0	0	0	0	0	0	0	0	0	0	0	0	0	0	0	0	0	0	0	0	0	0	0	0	0	0	0	0	1	0	1	0	0
KJ878615.1.1432	0	0	0	0	0	0	0	0	0	1	0	0	0	0	0	0	0	0	0	0	0	1	0	0	3	0	0	0	0	0	0	0	0	0	0	0	0	0	0	0	0	0	0	0	0	0	0	0	0
KY992617.1.1443	0	1	0	0	0	0	1	0	0	0	0	0	0	0	0	0	0	0	0	0	0	0	0	0	0	0	0	0	2	0	0	0	0	0	0	0	0	0	0	0	0	0	0	0	0	0	0	0	0
DQ676404.1.1415	0	1	0	0	0	0	0	0	0	1	0	0	0	0	0	1	1	0	0	0	0	0	1	1	2	0	0	0	0	0	0	1	0	0	1	0	0	0	0	0	1	2	0	0	1	0	0	0	0
HQ597865.1.1508	9	1	0	0	2	4	4	4	2	4	1	1	0	1	1	3	1	0	2	1	4	3	3	1	4	6	13	0	3	2	1	0	0	1	3	3	1	1	2	1	1	0	0	3	2	1	4	0	0
KM823749.1.1521	1	0	0	0	0	0	0	1	3	1	0	1	0	0	1	0	0	0	0	0	0	1	1	0	0	0	4	1	0	0	0	0	0	0	0	0	0	0	1	0	1	0	0	0	0	0	0	0	0
GU727714.1.1503	0	0	0	0	20	0	0	0	1	0	1	0	0	0	0	0	0	0	8	0	8	7	2	1	0	0	13	0	11	5	0	0	0	1	0	3	0	0	0	1	0	0	1	1	0	0	0	2	0
JQ684283.1.1500	1	0	0	1	0	0	1	0	1	0	0	1	0	0	0	0	0	0	0	0	0	0	0	1	1	0	0	0	0	0	0	0	0	0	0	0	0	0	0	0	0	0	0	0	0	0	0	0	0
EF516467.1.1445	0	0	0	0	0	0	2	0	0	0	3	3	0	0	0	0	0	0	0	0	0	0	0	0	0	3	0	5	0	0	0	0	0	0	0	2	5	0	0	0	1	0	0	0	0	0	2	3	0
LN573058.1.1331	4	3	0	8	5	7	7	3	9	7	4	4	3	3	5	3	4	4	1	6	23	9	14	5	8	16	37	6	12	2	1	6	2	3	6	2	7	7	4	4	7	2	2	3	6	3	23	0	4
EU135156.1.1358	0	0	0	0	0	0	0	0	0	0	0	1	2	0	0	0	0	1	0	1	0	0	0	0	0	1	0	0	1	1	0	1	1	0	0	0	1	1	0	0	0	0	0	0	0	0	3	0	0
FPLS01048654.18.1511	1	2	0	1	0	2	0	2	0	1	0	0	0	1	0	1	0	1	0	0	6	1	2	0	2	3	6	1	0	1	0	0	0	0	0	0	1	1	0	0	2	1	0	0	0	0	3	0	0
KM108671.1.1495	0	0	0	0	0	0	0	0	0	2	0	0	0	0	0	0	0	0	1	0	0	1	0	0	0	0	0	0	0	0	0	0	0	0	0	0	0	1	0	1	0	0	0	0	0	0	0	0	0
EU445218.1.1516	24	29	35	38	7	42	52	26	76	18	26	51	19	22	31	25	40	22	16	38	29	33	31	20	33	24	96	16	41	34	11	65	14	47	33	25	31	25	17	26	37	27	32	25	27	25	35	17	7
HQ674888.1.1493	48	29	5	15	38	12	26	9	23	5	17	24	2	4	3	6	28	10	3	10	39	59	22	17	6	32	122	52	16	9	20	7	11	21	14	6	6	14	4	2	6	1	40	0	3	4	16	11	5
JF703401.1.1364	0	0	0	0	0	1	0	1	0	0	1	1	2	0	0	0	2	1	1	0	0	0	0	0	2	2	1	0	0	0	0	0	2	0	0	1	0	0	0	0	0	0	0	3	0	0	2	0	0
FPLS01026291.12.1527	1	1	0	1	0	1	0	0	0	0	1	2	1	0	0	1	0	0	0	1	0	0	0	0	1	2	3	0	0	0	0	0	0	4	0	1	1	0	1	0	0	0	0	0	2	2	1	0	1
EU132293.1.1334	0	0	0	0	0	0	0	0	0	0	0	0	0	0	0	0	0	0	0	0	0	0	0	0	0	0	0	0	0	0	0	0	0	0	0	1	0	0	0	0	1	0	0	0	0	0	0	0	0
FR687509.1.1518	20	19	24	18	50	42	66	36	35	36	55	89	26	22	31	30	36	31	14	48	24	59	62	73	32	26	127	56	107	28	27	32	25	39	44	49	61	35	12	24	26	64	34	49	12	38	53	24	42
HQ445671.1.1520	0	0	3	0	0	0	1	0	0	3	0	3	1	0	0	0	0	1	0	0	1	0	0	0	0	3	3	0	3	0	0	1	0	0	0	1	0	0	0	0	2	0	1	0	0	0	0	0	4
EF018495.1.1404	0	0	0	0	0	0	0	0	0	0	0	0	0	0	0	0	0	0	0	0	0	0	0	0	0	0	0	0	0	0	0	0	0	0	0	0	0	0	0	0	0	0	0	0	0	0	0	0	0
JF180918.1.1344	0	0	0	0	0	0	0	0	0	0	0	0	0	0	0	0	0	0	0	0	0	0	0	0	0	0	0	0	0	0	0	0	0	0	0	0	0	0	0	1	0	0	0	0	0	0	0	0	0
HQ113207.1.1406	0	0	0	0	0	0	0	0	0	0	0	0	0	0	0	0	0	0	0	0	0	0	0	0	0	0	0	0	0	0	0	0	0	0	0	0	0	0	0	0	0	0	0	0	0	0	1	0	0
FPLS01000750.17.1478	6	7	5	4	13	5	6	3	19	6	4	8	2	1	10	8	2	7	6	3	11	10	13	9	5	8	33	20	25	15	3	2	4	10	1	7	5	5	3	7	4	15	17	7	4	11	12	4	14
FPLL01000664.16.1526	0	0	0	0	0	0	0	0	0	0	0	0	1	0	0	0	0	0	0	1	0	0	0	0	0	0	3	0	1	0	0	0	0	0	0	0	0	0	0	0	0	0	0	0	0	0	0	0	0
FPLS01016372.9.1489	0	2	9	0	11	3	1	3	3	2	7	2	2	0	2	0	1	0	0	2	1	0	6	4	0	6	6	3	2	0	2	1	3	1	0	1	1	1	1	1	2	1	3	0	2	2	5	3	3
EF516055.1.1436	0	0	0	0	0	0	2	0	0	0	0	0	0	0	0	1	0	0	2	0	0	0	0	0	0	0	2	0	0	0	0	0	0	0	0	0	0	0	1	0	0	1	0	0	0	0	0	0	0
JN409150.1.1421	1	0	0	0	0	0	0	0	0	0	2	0	0	0	0	0	0	0	0	0	0	0	0	0	0	0	3	1	0	0	0	0	0	3	0	0	2	1	0	0	0	0	1	0	0	1	0	2	0
EU132313.1.1398	0	0	1	0	0	0	0	0	0	0	0	0	0	0	0	1	0	0	0	3	0	0	0	0	0	0	0	2	0	0	0	0	0	1	0	0	0	0	0	0	0	0	0	0	0	0	0	0	0
GU217699.1.1442	0	0	0	1	0	0	0	0	0	0	0	0	0	0	0	0	0	0	0	0	0	0	0	0	0	0	0	0	0	0	0	0	0	0	0	0	0	0	0	0	0	0	0	0	0	0	0	0	0
KY190532.1.1407	1	1	1	0	4	0	0	3	2	1	1	5	1	1	1	0	4	0	4	0	0	1	7	0	2	1	0	1	0	1	0	0	3	1	2	1	2	0	0	0	0	1	1	0	2	1	0	1	0
DQ823196.1.1502	0	1	1	2	1	0	0	0	1	0	2	0	0	0	0	1	0	0	0	0	0	0	0	1	2	0	2	0	1	0	0	0	0	0	0	1	0	0	0	3	0	0	1	1	0	0	2	0	0
KR088593.1.1447	0	0	0	2	0	0	0	2	0	1	0	0	0	0	0	0	0	0	0	0	0	0	0	0	0	0	0	0	0	0	0	0	0	0	0	0	0	0	0	0	0	0	0	0	0	0	0	0	0
EU193024.1.1503	45	52	37	25	17	54	135	39	94	63	28	42	36	51	62	65	63	66	19	71	47	70	73	38	28	48	226	36	117	75	75	53	22	146	68	42	70	120	68	39	83	41	51	100	45	82	113	17	15
FJ478662.1.1508	1	0	0	0	0	1	0	1	0	0	0	2	0	0	1	0	0	0	0	0	0	0	0	0	0	0	2	2	2	0	0	0	0	0	0	0	1	1	0	0	0	0	0	0	0	0	0	0	0
EF516935.1.1445	0	0	0	0	1	0	0	0	0	0	0	0	1	0	0	0	0	0	0	0	0	0	0	0	0	0	0	0	0	0	0	0	0	0	0	0	0	0	0	0	0	0	0	0	0	0	0	0	0
KU514564.1.1483	0	0	0	0	0	0	0	0	0	0	0	0	0	0	0	0	0	0	0	0	0	0	0	0	0	0	0	0	0	0	0	0	0	0	0	0	0	0	0	0	0	0	0	0	0	0	0	0	0
EU150277.1.1500	0	0	0	0	1	0	0	0	0	0	0	0	0	0	0	0	0	0	0	0	0	0	0	0	0	0	1	0	0	2	0	0	0	0	0	0	0	0	0	0	0	0	0	0	0	0	0	0	0
AY921915.1.1353	0	0	0	0	0	0	0	0	0	0	0	2	0	0	0	0	0	0	0	0	0	1	0	0	0	1	0	0	0	0	0	0	0	0	0	0	0	0	0	0	0	0	0	0	0	0	0	0	0
FPLS01041770.13.1518	0	0	1	0	0	0	0	0	0	0	0	1	0	0	0	1	0	0	0	0	0	0	1	0	1	0	2	0	1	0	0	0	0	0	0	0	0	0	0	1	0	0	0	0	0	0	0	0	0
CP019169.601301.602844	3	1	0	0	1	0	1	2	3	0	2	3	1	0	2	0	0	3	1	0	1	0	2	3	2	1	6	2	7	1	0	0	0	0	1	2	4	2	1	3	2	2	2	4	1	0	0	0	2
ASMS01000005.11641.13084	0	2	0	0	0	0	0	0	0	0	0	0	0	0	0	0	0	0	0	0	0	0	0	3	0	0	1	0	0	0	1	0	0	0	0	0	0	1	0	0	0	0	0	0	0	0	0	0	0
JX406261.1.1461	3	4	2	6	11	12	6	10	4	9	1	6	2	7	4	3	0	4	2	3	8	5	5	14	3	3	24	6	6	6	4	14	1	4	4	7	1	4	4	4	3	8	22	0	2	5	13	1	8
KX753161.1.1497	6	2	8	16	1	14	5	8	6	7	9	6	7	5	13	16	7	14	1	4	2	12	7	0	11	6	11	8	3	3	6	7	2	11	5	2	5	9	5	12	8	14	4	8	12	7	8	4	2
FPLL01002585.10.1485	0	0	0	0	2	0	0	0	0	0	0	0	0	0	0	0	0	0	0	0	0	0	0	1	0	0	0	1	0	0	0	0	0	0	3	0	0	0	0	0	0	0	0	0	0	0	1	1	1
JF815519.1.1453	0	0	0	0	0	0	0	0	0	0	0	0	0	0	1	0	0	0	0	0	1	0	0	0	0	0	0	0	0	0	0	0	0	0	0	0	0	0	0	0	0	0	0	0	0	0	0	0	0
GQ263692.1.1493	0	0	1	1	1	2	4	0	1	1	1	0	0	0	0	5	5	0	0	2	1	4	2	6	3	4	6	0	2	5	4	1	0	3	2	0	2	0	0	1	1	1	2	2	8	3	3	2	1
FPLL01008341.1.1503	4	7	11	2	0	8	6	9	5	4	6	2	11	11	9	5	6	5	8	7	3	8	12	5	5	2	26	6	27	5	15	0	1	3	7	2	18	14	3	3	7	13	6	9	3	11	9	1	5
JQ311836.1.1448	8	4	4	4	38	2	2	1	3	5	4	3	1	2	2	6	2	2	4	3	4	6	2	4	5	6	14	2	9	6	3	2	1	9	2	6	1	2	4	1	0	1	5	2	0	1	9	8	7
FJ200392.1.1494	0	0	0	0	0	0	0	0	0	0	0	0	0	0	0	0	0	0	1	0	0	0	0	0	1	0	4	0	0	0	0	0	0	0	0	0	0	0	2	0	0	1	0	2	1	0	0	0	0
GQ396821.1.1509	0	0	1	0	0	0	0	1	0	1	0	1	1	0	0	1	0	1	0	1	0	3	0	1	0	0	1	2	0	0	0	0	0	0	0	1	0	0	2	0	2	2	1	0	0	0	1	0	1
AB240379.1.1470	0	0	0	0	0	0	0	0	0	0	0	0	0	0	0	0	0	0	0	0	0	0	0	0	0	0	0	0	0	0	0	0	0	0	0	0	1	2	0	0	0	0	0	0	0	0	0	0	0
FJ468389.1.1446	0	0	0	0	0	0	0	0	0	0	0	0	0	0	0	0	0	0	0	0	0	0	0	0	0	1	0	0	1	0	0	0	0	0	0	0	0	0	0	0	0	0	0	0	0	0	0	0	0
JQ311859.1.1492	0	0	1	0	0	1	0	0	0	1	0	0	0	0	0	0	0	0	1	0	0	0	0	0	0	0	0	1	0	0	0	0	0	0	0	1	0	0	1	0	1	2	0	0	1	0	1	1	0
KY363844.1.1261	1	0	0	1	1	0	0	0	0	0	5	1	1	2	2	1	0	0	0	0	1	1	0	1	0	0	5	1	2	1	1	0	0	1	1	1	2	0	0	0	0	1	0	0	0	1	5	0	1
FJ444704.1.1516	4	9	2	3	0	3	7	5	6	4	3	7	1	2	3	7	7	11	0	4	4	13	6	2	10	5	11	3	16	6	3	1	2	5	1	7	3	3	3	3	2	6	3	2	4	1	6	5	4
FPLS01034054.18.1510	0	1	0	0	0	0	0	0	0	3	0	1	0	0	1	0	0	0	0	3	3	0	1	1	1	1	5	1	3	1	1	0	0	0	0	1	4	0	0	0	0	3	0	1	2	0	2	0	0
FPLS01022470.16.1513	30	27	47	19	139	20	17	13	51	43	19	52	40	21	27	29	25	22	16	12	56	16	20	73	38	37	73	40	110	32	30	18	7	25	21	35	35	18	15	16	27	37	42	27	20	22	36	7	49
JF176726.1.1347	2	1	5	4	1	4	0	2	0	6	5	9	0	4	3	4	1	3	1	7	5	6	3	11	5	8	20	2	11	3	1	6	1	3	2	5	11	0	2	4	3	3	0	4	3	3	4	0	1
HQ114063.1.1518	0	0	1	0	1	0	0	0	0	0	0	0	0	0	0	0	0	0	0	0	0	0	0	2	0	1	0	0	1	0	0	2	1	0	0	0	0	0	0	0	0	0	0	0	0	1	0	0	2
HM336217.1.1357	0	0	0	0	0	0	0	0	0	0	0	0	0	0	0	0	0	0	0	0	0	0	0	0	0	0	0	0	0	0	0	0	0	0	0	0	0	0	0	0	0	0	0	0	0	0	0	2	0
HM769657.1.1492	0	0	0	0	0	0	0	0	0	0	0	0	0	0	0	0	0	0	0	0	0	0	0	0	0	0	1	0	0	0	0	0	0	0	0	0	0	0	0	0	0	0	0	0	0	1	0	1	0
AB821159.1.1455	0	5	5	0	5	1	0	4	0	2	1	2	1	1	4	2	2	2	1	2	4	8	0	4	4	6	4	1	9	4	1	3	0	5	0	2	3	0	1	6	4	2	5	0	1	2	2	0	0
FJ152551.1.1269	2	2	0	0	0	3	0	0	1	0	0	2	1	1	3	0	2	0	0	0	2	0	4	0	0	0	0	1	0	1	2	1	0	1	0	0	0	1	0	2	1	0	0	2	0	1	3	0	0
EF019457.1.1379	0	0	0	0	1	0	0	0	0	0	0	0	0	0	0	0	0	0	0	0	0	0	0	0	0	0	0	0	0	0	0	0	0	0	0	0	0	0	0	0	0	0	0	0	0	0	0	0	0
GQ500707.1.1511	45	100	62	115	92	67	53	36	26	52	155	193	57	24	78	96	14	47	44	83	36	69	110	170	54	84	126	137	102	42	36	31	24	24	33	128	43	58	17	9	19	26	66	38	13	44	79	59	95
FJ946552.1.1290	0	0	0	1	0	0	0	0	0	0	0	0	0	0	0	0	0	0	0	0	0	0	0	0	0	0	3	0	1	0	0	0	0	0	0	0	0	0	0	0	0	0	0	0	0	0	0	0	0
EU135306.1.1325	30	37	23	14	6	27	21	15	32	26	20	32	18	14	16	21	37	16	12	28	18	26	24	6	24	21	88	20	18	21	28	33	7	52	10	10	26	22	11	12	19	42	15	21	13	18	34	10	6
FJ946605.1.1290	0	1	0	0	0	0	0	0	0	0	0	0	0	0	0	0	0	0	0	0	0	0	0	0	0	0	0	0	0	1	0	0	0	0	0	0	0	0	0	0	0	0	0	0	0	0	0	0	0
EU132958.1.1291	2	2	3	8	6	3	2	10	1	13	8	5	8	2	1	4	4	0	3	8	5	8	14	16	11	13	38	3	6	5	8	6	1	3	2	5	3	4	3	6	9	5	5	11	10	3	11	3	6
DQ058685.1.1534	0	0	0	0	0	0	0	1	0	0	0	0	0	0	0	0	0	0	0	0	0	0	0	0	0	0	1	0	0	0	1	0	0	0	0	0	0	0	0	0	1	0	1	0	0	0	0	0	0
HQ385595.1.1348	0	0	0	0	0	0	0	1	0	1	0	1	0	0	0	0	0	0	0	2	0	1	0	0	0	1	0	0	0	1	0	1	0	0	0	0	0	0	0	0	0	0	1	0	0	0	0	0	1
AB698743.1.1462	0	43	0	3	0	3	28	3	37	0	0	75	72	9	0	1	6	0	0	0	61	0	624	1	0	34	0	0	0	43	15	0	3	17	0	0	0	1	0	0	108	0	0	11	0	14	17	2	0
EF019572.1.1335	0	0	0	0	0	0	0	0	0	0	0	0	0	0	0	0	0	0	0	0	0	0	0	0	0	0	0	0	1	0	0	0	0	1	0	0	0	0	0	0	0	0	0	1	0	0	0	0	0
JX505216.1.1448	0	0	0	0	0	0	0	0	0	0	0	0	0	0	0	0	0	0	0	0	0	0	0	0	0	0	0	0	0	1	0	0	0	0	0	0	0	0	0	0	0	0	0	0	0	0	0	0	0
JQ311819.1.1446	0	0	0	0	0	0	0	0	0	0	0	0	0	0	0	0	0	0	0	0	0	0	0	0	0	0	0	0	0	0	0	0	0	0	0	0	0	0	0	0	0	0	0	0	0	0	0	0	0
AB486195.1.1403	1	0	0	0	0	0	0	0	0	0	0	0	0	0	0	0	0	0	0	0	0	0	0	0	0	0	0	0	0	0	0	0	0	0	0	0	0	0	0	0	0	0	0	0	0	0	0	0	0
EF019505.1.1343	19	10	22	23	34	21	25	19	28	31	36	43	20	12	25	25	15	11	6	20	35	30	29	60	18	30	73	40	44	17	18	25	7	14	24	35	26	23	10	13	17	33	29	23	15	19	40	12	42
HM445538.1.1354	3	6	0	8	0	0	1	0	0	0	1	3	1	2	3	0	0	0	0	1	0	0	2	0	0	0	0	3	0	0	0	0	0	0	0	3	0	0	1	0	1	0	1	0	2	2	0	0	0
FPLS01015355.12.1509	8	12	16	10	14	13	7	17	2	16	15	15	21	7	12	6	13	3	7	17	18	25	39	15	16	21	51	20	45	11	12	4	4	21	6	7	7	12	9	9	14	14	10	15	18	8	17	12	7
FJ889214.1.1508	0	0	0	0	0	0	0	0	0	0	0	0	0	0	1	1	0	1	0	0	0	0	0	0	1	0	0	0	0	0	1	0	0	0	0	0	0	0	0	0	0	0	0	0	2	0	0	0	0
EU072442.1.1512	0	0	0	0	0	0	0	0	0	0	0	0	0	0	0	0	0	0	0	0	0	0	1	0	0	0	0	0	0	0	0	0	0	0	0	0	0	0	0	0	0	0	0	0	0	0	0	0	0
EF516856.1.1486	3	0	1	0	0	1	1	2	0	2	0	0	0	0	0	0	2	1	0	0	1	1	1	0	0	1	1	0	1	2	0	0	3	0	0	0	1	0	0	0	1	0	0	0	0	1	1	0	2
GQ500744.1.1502	0	0	0	0	0	0	0	0	0	0	0	1	0	0	0	1	1	0	0	0	0	0	0	1	0	1	3	0	1	0	0	0	0	0	2	1	0	1	0	1	0	1	0	1	0	1	0	0	0
KJ013356.1.1538	16	22	53	50	46	42	36	41	30	63	43	54	32	19	46	19	45	18	19	55	63	69	106	73	56	65	216	57	141	19	17	30	14	37	23	31	36	37	13	23	47	76	34	66	26	28	81	22	46
EU132996.1.1329	0	0	0	0	0	0	0	0	0	0	0	0	0	0	0	0	0	0	0	0	0	1	0	0	0	0	0	0	0	1	0	0	0	0	0	0	0	0	0	0	0	1	0	0	0	0	0	0	0
AB240256.1.1522	28	15	24	27	21	17	29	17	32	29	24	48	28	16	27	34	25	20	13	17	44	25	16	35	24	51	111	26	37	43	23	23	17	24	16	13	34	28	27	18	26	16	32	14	28	28	54	20	17
KC554866.1.1486	0	0	0	0	0	0	0	0	0	0	0	0	0	0	0	0	0	2	0	0	0	0	0	0	0	1	0	0	0	0	0	0	0	0	0	0	0	0	0	1	0	1	0	1	0	0	0	1	0
JF319221.1.1409	40	100	51	60	13	115	60	66	56	91	44	86	126	18	108	45	183	113	26	93	36	162	164	17	68	63	176	133	23	58	31	64	16	162	73	46	65	73	19	100	73	145	51	138	10	88	50	40	28
FPLS01055807.11.1539	0	2	3	0	1	1	0	0	0	1	0	0	0	2	1	0	3	3	0	1	0	1	0	0	2	1	4	0	2	1	0	1	0	0	0	2	0	1	1	1	1	2	0	0	4	3	4	0	4
FPLS01059534.17.1461	0	0	0	0	0	0	0	0	0	3	0	0	0	0	0	2	0	0	0	0	0	0	0	0	0	0	0	0	0	0	0	0	0	0	0	0	0	0	0	0	0	0	0	0	0	0	0	0	0
EU705969.1.1222	1	0	0	2	0	0	1	0	0	3	0	0	0	1	3	1	1	2	0	2	0	0	1	0	1	5	4	0	0	1	0	0	2	1	0	0	0	0	10	0	1	0	0	3	5	0	5	0	0
EU132408.1.1364	5	3	2	4	10	8	8	0	11	4	9	10	1	4	8	6	5	3	3	9	6	11	5	7	8	7	16	11	5	2	1	5	5	16	13	7	8	5	4	6	5	7	5	2	2	13	15	1	16
EU545492.1.1538	0	0	2	0	0	0	0	0	0	0	0	1	0	0	0	0	0	0	0	0	0	0	0	0	0	1	0	0	0	2	0	0	0	0	0	0	1	0	0	0	1	0	0	0	0	0	0	2	0
KJ192082.1.1494	0	1	0	1	0	0	0	0	2	1	1	0	0	1	1	0	0	0	1	0	0	0	3	1	1	0	0	0	0	1	0	2	0	0	0	0	0	0	1	0	2	1	4	3	2	0	4	0	1
FPLS01041707.37.1501	1	0	0	0	0	0	0	0	0	0	0	1	0	0	0	0	0	0	0	1	0	1	0	0	0	0	0	0	0	0	2	0	0	0	0	1	0	0	0	0	0	0	0	0	0	0	1	0	0
HM069103.1.1494	2	4	2	4	9	6	2	5	2	7	3	5	5	3	3	2	0	5	1	9	6	5	6	9	3	2	7	5	3	6	1	4	1	1	4	4	3	2	3	2	5	5	5	4	0	5	10	1	9
KF037401.1.1493	0	0	0	0	0	0	0	0	0	0	0	0	0	0	0	0	0	0	0	0	0	0	0	0	0	2	0	0	0	0	0	0	0	0	0	0	0	0	0	0	0	0	0	0	0	0	0	0	0
AJ867908.1.1552	0	0	0	0	0	0	0	1	0	1	0	0	0	0	0	0	0	0	0	0	0	0	0	0	0	0	1	0	0	0	0	0	0	0	0	0	0	0	0	0	0	0	0	0	0	0	0	0	0
FPLL01003666.17.1480	0	1	1	0	0	0	0	0	1	1	0	0	1	0	1	0	1	3	0	0	0	0	0	1	1	0	1	0	1	1	0	0	0	0	0	0	0	0	1	0	0	0	2	0	0	0	3	0	1
GQ302571.1.1528	0	0	0	0	0	0	2	0	0	0	0	0	0	0	2	0	0	0	0	0	0	0	0	1	0	0	0	0	0	0	0	0	0	0	0	0	0	0	0	0	0	0	0	0	0	0	0	0	0
EU133530.1.1320	4	11	7	13	0	11	7	8	6	15	7	6	25	3	24	9	12	11	2	5	2	8	27	2	11	7	22	11	0	4	10	14	8	6	6	5	15	6	2	4	10	21	6	18	3	12	7	8	0
KX753070.1.1499	0	0	0	0	0	0	0	0	0	0	0	0	0	0	0	0	0	0	2	0	0	0	0	0	0	0	0	0	0	0	0	0	0	0	0	0	0	0	1	0	0	0	0	0	0	0	0	0	0
JN023677.1.1476	0	0	0	0	0	0	0	0	0	0	2	0	0	0	0	0	0	0	0	0	0	0	0	0	0	0	0	0	0	0	0	0	0	0	0	1	0	0	0	0	0	0	0	0	0	0	0	0	0
GQ861466.1.1438	0	0	0	0	0	0	0	0	0	0	1	0	1	1	0	0	0	1	1	0	0	0	0	0	0	0	0	1	0	0	0	0	0	0	1	0	1	0	0	2	0	0	2	0	0	0	0	0	0
EF492948.1.1500	0	0	0	0	0	0	0	0	0	0	1	0	0	0	0	1	0	0	0	0	0	0	0	0	0	0	0	0	0	0	0	0	1	1	0	0	0	0	1	0	0	0	2	4	2	0	1	0	0
EU134868.1.1327	0	3	4	3	7	0	1	4	2	5	4	4	4	2	3	2	1	2	8	0	4	6	1	3	4	9	9	10	36	5	0	2	1	2	3	3	2	3	3	3	2	3	0	14	6	1	11	0	12
AJ416411.1.1485	0	0	0	0	0	0	0	0	0	0	1	0	0	0	0	0	0	0	0	0	0	0	0	1	0	0	0	0	0	0	0	1	0	0	0	0	0	0	0	0	0	0	0	2	0	0	0	0	0
HQ118631.1.1529	0	0	0	0	0	0	0	0	0	0	0	0	0	0	0	0	0	0	0	0	1	0	0	0	0	1	0	0	0	0	0	0	0	0	0	0	0	0	0	0	0	0	0	0	0	0	0	0	0
EF019530.1.1410	50	54	38	36	37	76	92	62	51	52	42	71	63	40	68	53	75	56	20	84	39	80	100	81	66	53	176	81	142	46	72	33	33	87	48	34	86	55	43	47	71	69	38	62	13	81	95	41	22
JF796755.1.1376	29	14	22	15	13	51	42	39	29	37	23	32	19	32	41	53	25	27	13	37	25	27	29	38	30	24	87	28	81	28	24	34	17	44	21	41	17	38	10	14	22	24	17	40	33	25	55	13	20
HQ011679.1.1209	0	1	0	0	0	2	1	3	0	0	2	3	0	0	2	1	0	1	0	0	0	1	3	3	3	2	2	1	2	0	0	0	0	0	0	0	0	0	0	0	0	0	0	1	0	1	1	0	0
KJ750959.1.1405	1	5	4	0	0	0	1	2	2	3	3	2	5	0	5	1	0	2	1	9	6	0	6	0	4	7	4	4	3	4	5	1	4	0	5	1	4	6	4	1	1	1	2	1	5	3	0	0	0
EU135253.1.1360	3	0	0	1	0	0	0	0	0	4	4	3	1	0	1	2	0	2	0	2	1	3	2	2	2	0	9	3	6	0	3	1	0	0	2	2	2	0	1	2	0	0	3	2	1	1	4	0	0
KJ540641.1.1474	17	32	12	12	3	22	28	17	21	14	16	12	27	13	24	23	25	8	4	25	13	24	21	8	14	18	53	26	19	12	28	30	14	23	23	28	43	25	7	6	19	9	4	28	3	12	32	14	3
FNSI01000001.5407807.5409294	0	0	0	0	0	0	0	0	0	0	0	0	0	0	0	0	0	0	0	0	0	0	0	0	2	0	0	0	0	0	0	0	0	0	0	0	0	0	0	0	0	0	0	0	0	0	0	0	0
HQ166641.1.1496	6	6	1	7	1	3	6	1	4	8	3	1	4	6	3	3	6	2	2	7	2	4	14	3	3	7	13	4	4	5	11	4	2	0	0	1	4	0	10	1	5	1	2	2	20	9	7	0	1
JF218822.1.1309	8	25	34	30	9	21	30	11	14	30	28	49	26	23	34	18	20	23	17	22	28	19	35	31	42	30	48	29	36	23	23	20	8	31	33	38	33	25	10	9	17	45	35	36	7	13	23	15	4
FPLL01007565.16.1550	5	1	7	1	14	5	6	9	2	1	4	7	1	2	1	1	5	4	1	4	3	5	12	19	2	5	15	9	12	1	8	6	3	0	0	4	4	3	4	4	1	1	7	0	0	1	9	4	5
HQ538695.1.1451	0	0	0	0	0	0	0	1	0	0	0	0	0	0	0	4	0	0	0	0	0	2	0	0	0	0	2	0	0	0	0	0	3	0	1	0	0	0	0	0	0	0	0	0	1	0	0	0	0
AB506357.1.1508	0	0	0	0	0	0	0	0	0	0	0	0	0	0	0	0	0	0	0	0	0	0	2	0	0	0	0	0	0	0	0	0	0	0	0	0	0	0	0	0	0	0	0	0	0	0	0	0	0
JF970594.1.1526	1	0	0	1	0	1	0	0	0	0	1	0	1	0	1	1	0	0	0	0	0	0	0	0	0	0	0	0	0	0	0	0	0	1	0	0	0	1	0	0	1	0	0	0	0	0	0	0	0
DQ316801.1.1379	0	0	0	0	0	0	0	0	0	0	0	0	0	0	0	0	0	0	0	0	0	0	0	0	0	0	1	0	0	0	1	0	0	0	0	0	0	0	0	0	0	0	0	0	0	0	0	0	0
AB672210.1.1459	2	0	1	3	4	0	0	0	0	2	1	3	4	0	0	4	1	0	0	0	0	1	0	2	1	1	0	3	1	0	0	0	0	0	0	0	0	0	0	1	1	0	2	1	0	2	6	0	1
FPLP01008225.16.1515	1	0	1	0	0	1	0	2	0	1	0	1	0	0	0	0	3	0	0	0	3	0	1	1	0	3	5	4	6	0	1	0	1	1	0	4	2	3	1	0	1	4	0	0	0	0	0	0	3
GQ249356.1.1521	0	0	0	0	0	0	0	0	0	0	0	0	0	0	0	1	0	0	0	0	0	1	0	1	0	0	0	0	2	0	1	0	0	0	0	0	0	0	0	0	0	0	0	0	0	0	0	0	0
KF911284.1.1436	0	1	0	0	2	0	0	0	0	2	0	1	0	1	0	0	1	0	0	0	0	0	0	0	0	2	0	0	0	0	0	1	0	0	0	0	0	0	0	0	0	1	0	0	0	0	0	0	1
KY094644.1.1365	0	0	0	0	0	0	0	0	0	0	0	0	0	0	0	0	0	0	0	0	0	0	0	0	0	0	0	0	0	0	0	0	0	0	0	0	2	0	0	0	0	0	0	0	0	0	0	0	0
AB930822.1.1458	0	0	0	0	0	0	0	0	0	0	0	0	0	0	0	0	0	0	0	0	0	0	0	0	0	0	0	0	1	0	0	0	0	0	0	0	0	0	0	0	0	0	0	0	0	0	0	0	1
KY287280.1.1492	3	13	9	10	3	26	13	7	3	4	12	27	8	5	2	7	9	11	0	6	1	9	36	0	10	7	13	5	1	14	6	4	1	6	5	2	6	20	7	36	19	4	4	7	9	12	13	2	2
KF712663.1.1491	51	60	60	42	23	93	90	69	63	92	67	141	79	57	112	61	64	92	23	89	53	51	116	46	90	65	125	104	33	60	62	86	32	65	52	90	69	57	44	63	81	111	47	75	91	68	80	19	15
EU335439.1.1510	0	0	0	0	0	1	2	1	0	0	0	0	1	0	0	0	0	0	0	0	3	0	0	0	3	1	0	0	0	0	0	0	0	0	0	0	0	0	0	0	1	0	0	0	0	0	0	0	0
KX239204.1.1487	0	1	3	0	0	0	1	1	0	0	0	0	0	0	1	0	0	1	1	0	0	0	0	0	0	0	0	0	0	0	1	0	1	0	0	2	0	0	2	0	0	0	2	0	0	0	1	1	0
KU508792.1.1500	0	0	0	0	0	0	0	0	0	0	0	0	0	0	0	0	0	0	0	0	0	0	0	0	0	0	0	0	0	1	0	0	1	0	0	0	0	0	0	0	1	0	0	3	0	0	1	0	0
GQ495388.1.1552	0	0	0	0	0	0	0	0	0	0	0	0	0	0	0	0	0	0	0	0	0	0	0	0	0	0	0	0	0	0	0	0	0	1	0	0	0	0	0	0	2	1	0	0	0	0	0	0	0
HQ119599.1.1516	0	0	0	0	0	0	0	0	0	0	0	0	0	0	0	0	0	0	0	0	0	0	0	0	0	0	0	0	0	0	0	0	0	1	0	0	0	0	0	0	0	0	1	0	0	0	0	0	0
JX079389.1.1505	0	0	0	0	0	0	0	0	2	0	0	0	0	0	0	0	0	0	0	0	0	0	0	0	0	0	0	0	0	0	0	0	0	0	0	0	0	0	0	0	0	0	0	0	0	0	0	0	0
FN421562.1.1366	0	0	1	1	0	0	1	0	0	1	1	0	0	0	0	13	0	0	0	0	1	2	1	0	0	0	0	2	0	0	1	0	1	0	0	0	0	0	0	0	0	0	0	1	2	1	0	0	0
KF712614.1.1477	432	179	359	358	325	147	671	297	359	201	433	561	221	502	392	258	230	159	189	346	432	442	273	730	238	557	1680	363	430	375	393	494	171	334	345	212	422	418	222	209	412	229	564	221	275	263	741	208	277
JN082739.1.1372	0	0	0	0	0	0	1	0	0	0	3	0	0	0	0	0	0	2	0	0	0	0	0	0	1	0	0	0	0	0	1	0	0	0	0	0	0	0	0	1	0	0	0	0	0	0	0	0	0
HQ190327.1.1468	0	0	0	0	0	0	0	0	1	0	0	0	0	1	0	0	1	0	0	0	0	0	2	3	1	0	1	0	0	0	0	0	0	0	0	1	0	0	0	1	1	0	2	1	2	0	0	2	0
AF371842.1.1455	0	0	0	0	0	0	0	0	0	0	0	0	0	0	0	0	0	0	0	0	0	0	0	0	0	0	0	0	0	0	0	0	0	0	0	0	0	0	0	0	0	0	0	0	0	1	0	0	0
AY250096.1.1461	0	0	0	0	0	0	0	0	0	0	0	0	0	0	0	0	0	0	0	0	0	0	0	0	0	0	0	0	0	0	0	0	0	0	0	0	0	0	0	1	0	0	0	0	0	0	0	0	1
JQ978620.1.1534	0	0	0	0	0	0	2	0	0	1	0	1	0	0	1	1	2	2	0	0	0	1	0	0	0	0	3	0	0	0	1	0	1	0	0	0	0	2	0	0	1	2	0	1	1	0	0	1	1
FPLS01028840.21.1537	123	161	42	84	3	204	82	76	79	78	156	86	233	37	214	169	50	57	63	94	104	125	139	1	200	194	203	180	4	95	67	58	68	176	55	81	134	108	56	52	70	49	64	233	73	154	82	89	0
JF265975.1.1342	0	0	0	0	0	0	0	0	0	0	0	0	0	0	0	0	0	0	1	0	0	0	0	0	0	0	0	0	1	0	0	0	0	0	0	0	0	0	0	0	0	0	0	0	0	0	0	0	0
EU358714.1.1500	0	0	0	0	0	0	0	0	0	0	0	0	0	0	0	0	0	0	0	0	0	0	0	0	0	0	0	0	0	0	0	0	0	0	0	0	0	0	0	0	0	0	0	2	0	0	0	0	0
EF019207.1.1387	0	0	0	0	0	0	0	0	1	0	0	0	0	0	0	0	0	0	0	0	0	0	0	0	0	0	0	0	0	0	0	0	0	0	0	0	0	0	0	0	0	0	0	0	0	0	0	0	0
KM035962.1.1433	0	0	2	0	0	0	0	0	0	0	0	1	0	0	0	2	0	1	0	0	8	0	0	0	0	0	4	0	0	0	0	0	0	0	0	0	0	0	0	0	0	0	0	0	0	7	0	0	0
KC331599.1.1483	0	4	8	0	0	0	0	0	0	0	0	0	0	0	0	0	0	0	0	0	0	0	0	0	0	0	0	0	0	0	0	0	0	0	0	1	0	0	0	2	0	0	0	0	0	0	0	0	0
EU132530.1.1360	1	2	2	1	1	7	0	0	1	3	3	3	0	0	1	0	0	3	0	4	1	2	5	3	2	5	4	5	4	6	0	3	0	1	0	1	0	2	0	1	1	2	2	3	1	2	3	0	3
AY923082.1.1225	3	4	9	12	0	11	1	5	1	7	0	6	11	1	3	5	32	6	4	3	2	13	4	0	3	6	10	7	0	4	1	4	0	4	2	1	0	15	0	6	1	7	4	2	1	7	0	0	0
EU133898.1.1359	0	2	1	0	0	0	1	2	0	0	0	0	0	0	1	0	3	2	0	0	0	0	2	0	0	0	0	0	2	2	4	4	0	0	0	0	0	2	1	0	0	3	2	1	0	3	3	0	0
DQ648974.1.1270	0	0	0	0	0	0	0	0	0	0	0	0	0	0	0	0	0	0	0	0	2	0	0	0	0	0	0	0	0	0	0	0	0	0	0	0	0	0	0	0	0	0	0	0	0	0	4	0	0
AB473921.1.1480	2	1	0	1	0	1	3	2	1	1	0	3	2	0	1	1	8	1	0	3	0	4	7	0	0	0	4	2	1	3	0	0	2	1	1	2	0	1	0	4	3	2	1	2	0	1	0	0	0
HQ114181.1.1456	3	6	1	1	5	9	4	6	14	2	2	5	19	4	8	3	9	5	4	6	9	8	10	7	6	5	25	16	23	4	8	2	1	4	3	8	12	5	3	2	6	6	0	15	0	1	15	1	7
KR029338.1.1511	0	0	0	1	0	0	0	0	0	0	0	0	0	0	0	0	0	0	0	0	0	0	0	0	0	0	1	0	0	0	0	0	0	0	0	0	0	0	0	0	0	0	0	0	0	0	1	0	0
KY190489.1.1444	0	0	0	0	0	0	0	1	0	0	0	0	0	0	0	0	0	0	0	0	0	0	0	0	0	2	0	1	0	0	0	0	0	0	0	0	0	0	0	0	0	2	0	0	0	0	0	0	0
KM108646.1.1486	0	1	0	0	0	0	0	0	0	1	1	0	1	0	1	1	0	0	0	1	0	1	0	0	0	1	0	2	1	1	1	0	0	0	0	0	0	0	1	0	0	0	0	0	0	0	0	1	1
HE974771.1.1516	2	6	6	2	3	9	4	2	2	4	8	5	6	2	2	2	4	4	0	4	6	6	8	4	9	14	16	9	8	6	2	1	2	9	2	3	3	7	2	15	3	8	2	4	7	3	11	5	0
KC551551.1.1445	0	0	0	0	0	0	0	1	0	1	1	1	0	0	0	0	3	0	0	0	0	0	0	1	0	0	1	0	1	0	0	2	0	0	0	1	0	0	0	0	0	0	0	0	0	2	0	2	2
FPLL01003423.15.1551	0	0	0	0	0	0	0	2	0	1	2	0	0	0	1	0	0	0	0	0	0	1	1	1	0	0	2	0	0	0	0	0	2	0	0	0	0	0	0	0	0	1	0	0	0	0	0	0	0
DQ451486.1.1475	2	2	0	2	0	1	1	5	3	1	0	0	1	1	1	0	0	2	1	1	2	3	1	0	0	1	6	2	3	4	1	0	2	0	0	0	2	0	0	0	1	0	0	4	0	2	1	0	1
AF234121.1.1441	0	0	0	0	1	0	0	0	0	0	0	0	0	0	0	0	1	0	0	0	0	0	0	0	1	0	0	1	0	0	0	0	0	0	0	0	1	0	0	0	0	0	1	0	0	1	0	0	0
FPLL01005181.49.1467	14	8	21	12	12	18	5	9	4	27	12	12	14	14	12	19	15	8	7	16	20	12	13	15	10	27	75	17	34	10	8	10	3	8	9	8	10	13	6	11	23	18	12	5	22	10	28	5	13
EF019580.1.1351	0	1	1	0	1	0	0	1	1	2	0	0	1	0	0	0	0	0	0	1	0	0	0	1	0	1	2	0	4	1	1	0	0	0	0	0	0	1	0	0	0	0	0	0	0	1	0	0	1
KC961271.1.1519	1	0	0	0	0	0	0	0	0	0	1	0	0	0	0	0	0	1	0	0	0	1	0	0	0	1	0	0	0	0	0	0	2	1	0	0	0	1	0	0	0	2	0	0	0	0	0	0	0
FPLS01011349.17.1529	0	0	0	0	0	0	0	0	0	0	0	0	0	0	0	0	0	0	0	0	0	0	0	0	0	0	0	0	0	0	0	0	0	0	0	0	0	0	0	0	0	0	0	0	0	0	0	0	0
KU940245.1.1335	1	0	0	1	0	1	0	1	0	1	0	0	0	0	0	2	1	0	0	0	1	1	0	0	0	2	1	0	0	0	1	1	0	0	0	0	0	1	1	1	3	1	2	0	1	0	0	1	0
EU134278.1.1340	19	83	6	3	0	2	43	7	10	16	13	46	4	19	52	7	8	11	25	24	8	33	68	2	9	33	50	11	1	11	5	3	5	44	4	123	103	12	10	7	11	0	11	18	2	12	31	36	2
EU431675.1.1517	2	6	11	16	0	15	3	7	7	12	8	4	15	1	14	6	22	7	1	8	1	11	5	1	9	4	3	8	0	7	1	23	3	11	12	5	1	6	2	4	2	29	1	4	3	10	0	4	0
KC331473.1.1511	8	6	1	5	2	1	9	10	5	9	8	16	4	1	12	9	11	0	3	14	9	3	13	2	9	5	13	8	4	7	2	10	2	11	3	4	1	7	6	3	5	2	1	4	3	4	11	6	2
HM266973.1.1332	0	0	0	0	2	0	0	0	0	0	0	0	0	0	0	0	1	0	0	0	0	0	0	0	0	0	0	0	0	0	0	0	0	0	0	0	0	0	0	0	0	0	0	0	0	0	0	0	0
EU335179.1.1532	0	0	0	0	0	0	0	0	0	0	0	0	0	0	0	0	0	0	0	0	0	0	0	0	0	0	2	0	1	0	0	0	0	0	0	0	0	0	0	0	0	0	0	0	0	0	0	0	0
FJ478545.1.1444	1	0	0	1	2	0	0	0	0	0	1	0	1	0	1	1	0	0	0	0	1	1	2	1	0	0	4	0	2	0	0	0	0	0	0	0	0	0	1	0	2	1	0	1	2	0	2	1	0
FPLP01013074.17.1553	0	0	0	0	0	0	0	0	0	0	0	0	0	0	0	0	0	0	0	0	1	1	0	0	1	0	0	2	0	1	0	0	0	0	0	0	1	0	0	0	0	0	0	0	0	0	0	0	0
JMIK01000028.3582.5092	0	0	0	0	0	0	0	0	0	0	0	0	0	0	0	0	0	0	0	0	0	0	0	0	0	0	0	0	0	0	0	0	0	0	0	0	0	0	0	0	0	0	0	0	0	0	0	0	0
FPLS01010831.7.1470	0	0	0	0	3	0	0	0	0	0	0	1	0	0	0	0	0	0	0	0	0	1	0	0	0	0	0	1	1	0	0	0	0	0	0	0	0	0	0	0	0	0	0	0	0	0	0	0	1
KC554643.1.1529	0	0	1	0	0	0	0	0	0	0	0	0	0	0	0	0	0	0	0	0	0	0	0	0	0	0	0	0	0	0	0	0	0	0	0	0	0	0	0	0	0	0	0	0	0	0	0	0	0
FPLS01048751.6.1507	0	0	0	0	0	0	0	0	0	0	0	0	0	0	0	0	0	2	0	0	0	0	0	0	0	0	0	0	0	0	0	0	0	0	0	0	0	0	0	0	0	0	0	0	0	0	0	1	0
FPLL01001810.10.1512	7	11	8	6	12	21	15	16	12	28	11	30	7	11	11	4	10	6	3	16	12	22	14	34	18	12	38	15	74	14	11	11	6	14	8	9	15	15	8	7	9	17	23	11	10	13	18	8	29
KX753077.1.1476	7	9	8	4	9	10	11	19	7	25	14	21	9	11	15	14	20	10	4	20	18	19	31	19	21	15	72	11	42	9	7	5	6	8	9	16	12	9	6	11	14	23	15	5	6	10	24	8	18
AJ390462.1.1253	0	1	1	1	1	0	0	1	0	1	1	0	1	3	0	2	1	1	0	1	4	7	5	5	0	1	2	2	5	1	0	2	1	1	0	0	0	1	1	1	1	2	4	0	3	0	4	1	3
HQ385545.1.1411	0	0	0	0	2	1	0	0	0	0	0	1	0	1	0	0	0	3	0	1	1	0	1	0	0	0	2	0	0	0	0	0	1	0	0	0	0	0	0	0	0	0	0	0	0	0	2	0	0
FPLS01012529.16.1519	3	1	4	2	0	2	2	9	3	3	0	0	3	0	2	1	1	1	2	2	1	2	1	1	7	0	11	2	0	0	0	0	0	1	2	3	0	5	0	0	3	2	1	0	0	0	0	0	0
FPLL01002874.11.1478	0	3	4	7	4	2	5	1	6	3	5	8	3	2	3	5	11	2	2	3	6	1	5	4	3	7	7	0	21	2	4	3	3	1	2	6	3	6	6	0	2	9	5	3	5	0	3	0	4
KY419863.1.1427	0	0	0	0	0	1	0	0	0	0	0	0	0	0	0	0	0	0	1	0	0	0	0	0	0	0	0	0	0	0	0	0	0	0	0	0	0	0	0	0	0	0	0	0	0	0	0	0	0
FRBL01000020.82.1614	0	0	1	0	0	0	0	0	0	0	0	0	0	0	0	0	0	0	0	0	1	0	0	0	0	0	0	0	0	0	0	0	0	0	0	0	0	0	0	0	0	0	0	0	0	0	0	0	0
EU134431.1.1309	0	0	0	0	0	0	0	0	0	0	0	0	0	0	0	0	1	0	0	0	0	0	0	0	0	0	0	0	1	0	0	0	0	0	0	0	0	0	0	0	0	0	0	0	0	0	1	0	0
HM263019.1.1350	0	0	0	0	0	0	0	0	0	0	0	0	0	0	0	0	0	0	0	0	0	0	0	0	0	0	0	0	0	0	0	0	0	0	0	0	0	0	0	0	0	0	0	0	0	0	0	0	0
FPLS01011084.14.1502	1	1	5	0	2	0	1	4	0	0	3	0	2	0	0	3	1	0	0	0	0	2	2	0	6	0	4	3	5	1	4	0	1	4	0	0	0	4	0	0	2	4	0	0	0	0	2	1	2
FJ624891.1.1543	0	0	0	0	0	0	0	0	0	0	0	0	0	0	0	0	0	0	0	0	0	0	0	0	0	0	1	0	0	0	0	0	0	0	0	0	0	0	0	0	0	0	0	0	3	0	0	0	0
EF126250.1.1506	2	5	3	3	1	2	4	8	0	9	5	8	4	0	4	1	4	6	4	8	3	12	5	7	1	1	8	6	11	4	1	2	2	1	1	5	3	2	0	0	1	3	7	0	1	4	6	1	2
EU132790.1.1290	0	0	2	1	0	0	2	0	0	0	0	0	0	0	0	0	0	0	0	0	1	0	0	0	0	2	1	0	1	0	0	0	0	0	0	1	0	1	0	0	2	1	1	1	1	1	0	0	0
DQ984600.1.1467	0	2	1	1	0	0	3	0	1	1	0	2	0	0	1	0	0	0	0	3	0	2	0	0	0	1	0	2	2	0	0	0	0	0	1	0	1	0	0	0	1	0	1	0	0	0	1	0	0
HQ116742.1.1447	1	0	0	0	0	0	0	0	0	0	0	0	0	0	0	1	0	0	0	0	0	1	0	0	0	0	0	0	0	3	1	0	0	0	0	0	0	0	0	0	0	0	0	0	0	1	3	0	0
AF507706.1.1436	0	0	0	0	0	0	0	0	0	0	0	1	0	0	0	0	0	0	0	0	0	0	0	0	0	0	0	0	0	0	0	0	0	0	0	0	0	0	0	0	0	0	0	0	0	0	0	0	0
FM200986.1.1390	0	0	13	0	0	0	24	0	7	3	0	12	1	0	8	0	0	6	2	0	11	0	62	0	0	12	35	0	0	23	3	1	4	8	5	4	4	6	31	1	39	0	0	13	2	40	3	6	0
X81955.1.1469	0	0	0	0	0	0	0	0	0	1	0	0	0	0	1	0	1	0	1	0	0	0	0	0	0	0	2	0	0	0	0	1	0	0	0	0	0	0	0	0	0	0	0	0	1	0	1	1	0
FJ528274.1.1340	0	0	0	0	0	0	0	0	1	0	0	0	1	0	1	0	0	1	0	0	0	0	0	0	0	0	0	1	0	0	0	0	0	0	0	0	0	0	0	0	0	0	0	0	0	0	0	0	0
GQ302592.1.1522	0	0	0	0	0	0	0	0	2	0	0	0	0	0	0	0	0	1	1	0	0	0	0	0	0	1	0	2	0	0	0	2	0	0	0	0	1	1	0	0	1	0	0	0	0	0	0	0	0
EF018589.1.1353	0	0	0	0	2	0	0	0	0	0	0	0	0	0	0	0	0	0	0	0	0	0	0	0	0	0	0	0	0	0	0	0	0	0	0	0	0	0	0	0	0	0	0	0	0	1	0	0	0
EU134072.1.1338	1	2	0	3	0	0	0	2	1	0	1	4	2	0	3	1	0	0	0	5	0	3	1	3	2	3	5	1	2	0	2	2	0	0	1	0	2	3	2	4	0	0	1	1	1	0	4	0	0
KJ540643.1.1482	0	0	0	0	0	0	0	1	0	0	0	0	0	0	0	0	0	0	0	0	1	0	3	0	0	1	1	0	0	2	0	0	1	0	3	0	0	0	0	1	0	0	0	0	1	0	0	0	0
EF516639.1.1490	0	0	0	0	0	0	0	0	0	0	1	0	0	0	0	0	0	0	1	1	0	0	0	0	0	0	0	0	0	0	1	0	0	0	1	0	0	0	0	0	0	0	1	0	1	0	0	0	0
FPLS01056923.8.1508	26	14	16	21	0	47	10	14	17	19	10	25	20	2	26	14	37	20	7	20	26	19	32	4	11	20	97	33	13	20	16	16	2	34	8	4	9	19	31	6	25	25	6	12	27	22	21	3	1
HF677551.1.1363	1	0	1	0	0	0	0	0	0	0	0	0	0	0	0	1	0	0	0	1	0	0	0	0	0	0	0	0	0	0	0	0	0	0	0	0	0	0	0	0	0	0	0	0	0	0	0	0	0
FJ853458.1.1200	0	0	0	0	0	0	0	0	0	0	0	0	0	0	0	0	0	0	0	0	0	0	0	0	0	0	0	0	0	0	1	0	0	0	0	0	0	0	0	0	0	0	0	0	0	0	0	0	0
AB930495.1.1467	3	10	4	2	3	2	4	0	1	2	8	4	1	1	0	3	2	1	1	0	1	3	2	6	1	10	22	3	0	1	1	0	3	1	1	0	4	1	0	0	1	0	3	0	0	0	10	5	3
FJ444654.1.1507	0	1	3	4	0	2	2	0	2	0	2	2	2	0	3	4	1	0	1	0	4	1	1	2	2	5	2	3	1	1	0	2	0	1	0	4	1	0	0	1	0	1	0	4	0	2	1	2	0
JN391575.1.1486	0	0	0	0	0	0	0	0	0	0	0	0	0	0	1	0	0	0	0	0	0	0	0	0	0	0	0	0	0	0	2	0	0	0	0	0	0	0	0	0	0	0	0	0	0	0	0	0	0
FPLL01003424.15.1517	5	7	31	18	40	17	37	32	26	29	26	47	13	11	14	3	25	10	11	34	20	31	38	56	31	19	45	28	55	12	9	23	5	16	23	22	17	14	6	19	24	30	28	15	3	15	45	16	39
KC357925.1.1280	0	0	0	0	0	0	0	0	0	0	0	0	0	0	0	0	0	0	0	2	0	0	0	0	0	0	0	0	0	0	0	0	0	0	0	0	0	0	0	0	0	0	0	0	0	0	0	0	0
EF111207.1.1289	0	1	4	0	0	0	0	0	0	1	1	1	1	0	4	0	1	0	0	0	0	0	0	0	0	2	0	0	0	0	0	0	0	0	0	0	3	0	5	0	2	0	0	0	0	0	0	0	0
DQ451527.1.1503	0	0	2	0	3	0	0	0	0	0	0	0	0	0	0	0	0	0	0	0	0	0	0	0	0	0	1	0	1	1	0	0	0	0	0	0	0	0	0	0	0	0	0	0	0	0	0	0	0
KC555030.1.1540	0	6	13	7	5	5	3	7	1	7	6	7	2	0	3	0	4	0	0	8	2	7	7	5	8	9	22	9	11	6	1	3	3	2	4	7	1	3	1	4	7	12	6	6	1	5	11	1	5
KU550762.1.1452	0	0	0	0	0	0	0	0	0	0	0	0	0	0	0	0	0	0	0	0	0	0	2	0	0	0	0	0	0	0	0	0	0	0	1	0	0	0	0	0	0	0	0	0	0	0	0	1	0
AB862907.1.1454	7	10	13	7	0	5	2	8	8	2	6	7	3	7	9	4	13	3	4	7	3	4	19	4	2	13	14	6	9	3	12	1	3	2	5	12	6	8	12	10	9	8	7	18	13	7	8	3	11
LBNQ01000008.81150.82697	0	0	0	0	0	0	0	0	0	0	0	0	0	0	0	0	0	0	0	0	0	0	0	0	0	0	0	0	0	0	0	0	0	0	0	0	0	0	0	0	0	0	0	0	0	0	0	0	0
FJ382597.1.1397	0	0	0	0	0	0	0	0	0	0	0	0	0	0	1	0	0	0	0	0	0	0	0	0	0	0	0	0	0	0	0	0	0	0	0	0	0	0	0	0	0	0	0	0	0	0	0	2	0
EU133598.1.1300	0	2	2	1	0	0	0	1	4	1	0	3	0	0	1	1	2	0	1	0	2	1	2	0	2	2	6	0	3	1	2	1	0	0	2	0	1	0	2	0	0	0	2	0	1	0	2	0	0
KF494735.1.1477	0	0	0	0	0	0	0	0	0	0	0	0	0	0	0	0	0	0	0	2	0	0	0	0	0	0	0	0	0	0	0	0	0	1	0	0	0	0	0	0	0	0	0	0	0	0	0	0	0
EU132268.1.1340	5	1	0	1	0	1	13	3	3	5	3	2	5	0	3	4	3	3	1	0	3	2	6	0	12	0	9	6	0	3	1	1	3	3	2	0	0	7	3	3	3	0	1	2	2	3	6	1	0
KX509522.1.1494	0	14	5	3	0	11	1	1	5	11	2	2	2	1	12	5	6	2	0	7	5	5	1	0	0	1	25	8	1	4	0	5	0	2	0	0	4	6	2	5	13	11	9	2	6	3	0	3	0
AB488367.1.1384	1	0	0	0	1	0	0	0	2	2	0	0	0	2	0	0	0	0	0	0	2	2	1	0	2	0	6	1	1	1	1	0	0	0	1	1	0	2	0	2	0	3	2	0	0	0	1	0	4
HQ828032.1.1498	1	3	3	1	1	3	1	2	1	7	2	0	2	3	1	3	2	0	0	1	5	4	0	3	2	2	9	4	4	2	2	2	0	7	1	2	5	4	1	0	0	2	3	3	2	1	1	3	0
EU669639.1.1478	0	0	1	2	0	0	0	0	1	0	0	3	1	0	1	0	0	0	0	1	0	0	4	1	1	0	1	0	0	0	1	0	0	0	0	0	1	0	0	0	0	2	0	0	0	0	0	0	0
KC554411.1.1514	0	0	1	2	0	0	0	1	1	1	3	0	2	0	0	1	0	0	2	0	0	1	1	0	0	1	1	2	0	2	0	0	1	0	0	0	0	3	0	1	1	1	0	1	2	0	0	0	0
GQ500879.1.1453	7	13	7	7	0	8	5	4	8	7	6	4	17	1	13	8	9	6	2	11	3	14	24	2	5	5	30	7	6	13	3	6	4	6	7	2	8	12	5	14	6	16	6	11	5	5	4	2	0
EF019397.1.1385	0	0	0	0	0	0	0	0	0	0	0	0	0	0	0	0	0	0	0	0	0	0	0	1	0	0	2	0	0	0	1	0	0	0	0	0	0	1	0	0	0	0	1	0	0	0	0	0	0
FJ936627.1.1021	0	0	0	0	0	0	0	0	0	0	0	0	0	0	0	0	0	0	0	0	1	0	0	0	0	0	0	0	0	0	0	0	0	0	0	0	0	0	0	0	0	0	0	0	0	0	0	0	0
EU132714.1.1375	0	1	0	2	3	3	0	2	0	6	3	5	2	1	4	2	0	0	1	0	2	0	2	2	3	3	8	2	2	2	0	4	0	0	0	0	0	1	0	0	3	1	1	1	2	0	5	1	0
HM487980.1.1479	0	0	1	0	0	0	1	0	0	1	0	0	0	0	0	2	0	1	0	1	1	0	1	2	1	0	2	0	1	0	0	1	0	1	1	1	0	1	0	0	1	0	2	1	2	0	2	1	2
FPLL01001650.13.1545	0	0	0	1	0	0	0	0	0	1	0	2	0	0	0	0	0	0	0	0	0	0	1	0	0	0	0	0	0	0	1	0	0	0	0	0	0	0	0	0	0	0	0	0	0	0	0	0	0
EF019578.1.1340	46	17	17	7	9	2	38	15	49	21	16	27	6	15	10	14	21	18	14	17	38	59	44	5	29	48	146	15	14	42	29	14	14	34	35	1	20	28	49	24	14	9	46	24	35	31	39	17	9
AY221596.1.1474	0	0	0	0	0	0	0	0	0	1	0	0	1	0	0	0	0	0	0	0	0	0	0	0	0	0	0	0	1	0	0	0	0	0	0	0	0	0	0	0	0	1	0	0	0	0	0	0	0
AM162294.1.1532	0	4	1	3	0	10	0	2	3	4	7	3	1	14	6	14	0	5	9	0	0	3	2	0	6	3	1	7	0	2	0	3	1	0	24	5	64	6	0	1	0	35	2	30	0	1	5	17	0
JQ979011.1.1510	0	0	0	0	0	0	0	0	0	0	0	0	0	0	0	0	0	0	0	0	0	0	0	0	0	0	0	0	0	0	0	0	0	0	0	0	0	0	0	0	0	0	0	0	0	0	0	0	0
EU132424.1.1353	1	0	0	0	0	1	2	0	0	0	0	1	0	0	0	0	0	0	0	0	1	1	0	0	0	0	2	0	0	0	0	0	1	0	0	0	0	0	0	0	0	0	0	0	1	0	0	0	1
EU134333.1.1376	0	0	0	0	0	0	0	0	0	0	0	0	0	0	0	0	0	0	0	0	0	0	0	1	0	0	1	0	0	0	0	0	0	0	0	0	0	0	0	0	0	0	0	0	0	0	0	0	0
FPLS01038376.19.1499	7	56	28	32	2	45	17	49	16	43	15	23	73	5	71	54	37	23	15	47	17	42	85	2	72	44	121	68	11	18	10	25	15	13	31	12	44	41	5	15	29	44	18	60	15	25	26	46	0
HM109806.1.1348	0	0	0	1	0	0	0	0	0	0	0	0	0	0	0	0	0	0	0	0	0	0	0	0	0	0	0	0	0	0	0	0	0	1	0	0	0	0	0	0	0	0	0	1	0	0	0	0	0
FPLL01002826.16.1469	0	2	3	0	0	0	2	0	1	2	3	0	0	0	0	1	0	1	0	0	1	2	1	0	1	0	8	2	5	1	0	0	0	1	0	0	2	0	1	1	0	1	0	0	1	2	0	1	0
JQ798475.1.1464	9	1	1	4	0	0	1	1	1	4	0	2	0	1	8	0	0	0	0	2	4	0	3	2	2	5	7	5	5	4	0	2	0	0	1	1	9	2	0	1	2	5	2	0	0	1	2	4	1
FPLS01001537.8.1539	36	74	56	107	26	69	60	80	44	86	68	147	44	13	103	7	208	108	33	89	39	74	108	18	73	37	82	69	37	64	42	64	19	105	43	37	113	62	38	62	107	77	29	64	38	105	67	23	38
GQ264227.1.1470	84	83	53	52	17	50	92	38	41	51	72	76	41	15	30	27	72	51	9	46	41	74	76	27	40	59	153	66	30	19	114	35	40	83	30	9	36	52	20	22	38	24	42	18	30	24	67	29	21
JF168103.1.1308	1	0	0	0	0	0	0	0	0	1	0	0	0	0	0	4	0	0	0	0	0	0	2	0	1	0	3	0	0	2	0	0	1	0	0	0	0	0	1	5	0	0	0	0	0	0	1	3	0
LN574642.1.1309	5	0	1	4	5	1	0	4	0	4	5	0	3	12	0	2	4	0	2	3	1	3	4	8	4	7	16	2	10	1	6	3	1	1	1	1	4	4	5	4	5	2	9	1	3	7	7	0	4
FPLS01035859.11.1474	0	0	0	0	0	0	0	0	0	0	0	1	0	0	0	0	0	0	0	0	0	0	0	0	0	0	0	0	0	0	0	0	0	0	0	0	0	1	0	0	0	0	0	0	0	0	0	0	0
EU134240.1.1335	0	0	0	0	0	0	0	0	0	0	0	0	0	0	0	0	0	0	0	0	0	1	0	0	0	0	0	0	0	0	0	0	1	0	0	0	0	0	0	0	0	0	0	0	0	0	0	0	0
JN409159.1.1459	0	1	1	2	10	2	3	2	1	3	3	2	2	1	0	0	1	4	2	1	3	5	2	5	2	3	4	4	7	1	2	0	0	1	2	1	3	4	0	0	1	1	2	2	2	3	6	1	9
KC554244.1.1542	3	1	9	6	5	6	1	8	2	7	6	8	4	1	7	3	5	4	10	8	1	5	24	10	11	9	14	7	8	5	8	4	0	3	0	5	5	6	1	8	4	12	2	17	9	9	6	5	2
HQ598742.1.1494	4	3	6	8	5	1	4	4	1	3	5	7	3	12	7	3	3	1	1	5	3	7	13	18	3	4	8	6	5	4	1	2	3	0	5	4	1	3	2	5	2	9	7	5	3	1	5	3	5
KF037950.1.1489	9	7	5	5	5	8	18	5	10	7	9	14	8	5	11	13	7	9	4	9	5	16	15	7	13	4	18	16	4	3	8	13	13	13	12	7	6	8	7	7	9	9	4	12	3	10	7	7	1
JN869207.1.1519	0	0	2	0	0	0	0	1	3	0	1	0	0	0	0	0	0	0	0	0	2	2	2	0	2	0	2	1	2	0	0	0	0	0	0	0	0	1	1	0	0	0	0	0	0	0	1	0	0
KP232905.1.1537	0	0	0	0	0	0	0	0	1	0	0	1	0	0	0	0	0	0	0	0	0	3	0	0	0	0	0	0	1	0	0	0	0	0	0	0	0	0	0	0	0	0	0	0	0	0	0	0	0
AM116742.1.1289	2	0	1	0	0	0	0	3	0	0	0	0	1	1	0	1	0	1	0	3	0	0	0	0	0	2	2	0	0	1	0	1	0	0	0	0	0	1	1	0	0	0	1	0	0	0	2	0	0
FJ479283.1.1519	2	0	0	0	0	0	0	0	1	1	0	0	0	0	0	0	0	0	0	1	0	0	1	5	0	0	0	3	1	0	0	0	0	1	0	2	0	1	0	0	2	1	0	0	0	1	2	0	0
JF188955.1.1303	4	8	6	2	0	5	2	0	2	5	5	8	4	1	4	3	5	10	7	6	5	4	8	5	4	3	8	4	3	2	7	0	4	2	3	3	2	8	7	3	1	3	1	6	2	4	7	4	0
EF018515.1.1363	43	35	57	72	111	88	58	36	73	78	158	111	46	65	78	50	34	59	46	140	52	96	129	168	69	71	166	137	165	75	61	42	27	63	45	63	57	66	50	58	60	96	95	71	73	65	126	30	104
JF145613.1.1339	0	1	2	3	2	0	0	0	11	2	1	5	0	1	3	0	14	2	1	4	0	1	2	3	0	3	3	1	4	0	2	1	0	0	0	0	0	3	3	1	0	0	1	1	0	0	0	1	0
FJ671567.1.1356	0	0	0	0	0	0	0	0	0	0	0	0	0	0	0	1	0	0	0	0	0	0	0	0	0	0	1	0	0	0	0	0	0	0	0	0	0	0	0	0	0	0	0	0	0	0	0	0	0
EU662606.1.1510	0	0	0	0	0	0	0	0	0	0	0	0	0	0	0	0	0	0	0	0	0	0	0	0	0	0	0	0	0	0	0	0	0	0	0	0	0	0	0	0	0	0	0	0	0	0	1	0	0
EF018604.1.1405	19	27	31	24	31	28	20	24	22	53	48	42	46	16	33	40	44	28	17	37	36	59	67	69	62	54	127	32	96	47	21	29	5	22	15	23	23	37	15	23	36	33	40	29	39	41	53	12	46
JX079180.1.1512	7	19	11	14	1	17	12	14	7	13	10	26	5	5	15	5	20	13	5	20	18	14	59	7	19	12	70	15	16	21	7	7	1	13	13	7	9	17	10	19	34	25	6	21	17	12	7	10	8
FPLS01013791.10.1466	2	1	1	2	2	0	0	0	7	6	4	0	1	0	0	6	1	2	1	1	2	2	1	0	2	1	7	4	7	0	1	0	0	0	2	2	0	0	0	0	0	2	1	4	0	3	3	0	1
JF145730.1.1376	4	2	0	0	7	1	2	0	1	2	2	2	0	1	3	0	0	2	1	6	2	10	1	5	2	7	14	3	4	6	3	2	1	2	2	0	2	1	1	3	0	1	6	3	1	1	4	2	3
FM873315.1.1415	0	0	0	0	1	0	0	0	0	2	0	0	0	0	0	0	0	0	0	0	0	0	0	1	0	0	0	1	0	0	0	0	0	0	0	0	0	0	0	0	0	0	0	0	1	0	0	0	0
KC331535.1.1508	1	0	0	0	0	0	0	0	0	0	0	0	0	0	0	0	0	0	0	0	0	0	0	0	0	0	0	0	0	0	0	0	0	0	0	0	0	0	0	0	0	0	0	0	0	0	0	0	0
DQ378271.1.1491	8	8	0	7	0	3	8	1	1	4	8	7	4	0	4	4	4	1	3	4	1	3	6	0	4	6	10	7	0	8	3	0	2	3	2	3	1	7	2	3	3	0	2	4	3	2	0	2	0
HM269767.1.1329	3	1	0	0	1	0	0	2	0	1	0	0	3	0	1	1	0	0	0	0	0	2	1	2	2	0	2	2	1	0	0	0	0	0	0	3	4	2	0	0	1	0	0	0	0	2	0	0	0
KJ123724.1.1474	0	0	0	2	0	0	0	0	0	0	1	1	0	0	0	0	2	0	0	0	0	0	3	0	0	0	0	0	0	0	0	0	0	0	0	0	0	2	0	0	1	5	0	0	0	1	3	0	0
HQ118315.1.1435	0	0	0	0	0	0	0	0	0	0	0	0	0	0	0	0	0	0	0	0	0	0	0	0	0	0	0	0	0	0	0	0	0	0	0	0	0	0	0	0	0	0	0	1	0	0	0	0	0
FPLS01056264.1.1405	11	11	12	28	41	24	27	26	19	15	26	39	18	12	15	19	16	9	13	19	15	25	30	50	28	27	58	43	69	10	15	14	8	24	9	12	23	12	5	13	22	18	34	21	15	17	31	16	43
HJ352580.1.1397	0	0	0	0	0	0	0	0	0	0	0	0	0	0	0	0	0	0	0	0	0	0	0	0	0	0	0	0	0	0	0	0	0	0	0	0	0	0	0	0	0	0	0	0	0	0	0	0	0
FPLS01058908.1.1421	0	0	1	0	1	0	0	0	0	0	0	0	0	0	0	2	0	3	0	2	1	0	0	0	0	1	3	1	0	1	0	2	0	0	0	0	0	0	0	0	0	0	0	0	0	0	0	0	0
GQ500695.1.1516	1	0	0	2	1	0	0	0	0	0	0	0	0	0	1	1	0	0	0	0	0	0	0	1	2	2	3	1	0	3	0	3	1	0	0	0	0	0	2	0	0	2	0	0	1	0	4	0	2
KM263160.1.1349	4	3	7	2	1	15	5	2	1	4	5	1	1	1	1	0	3	0	4	3	0	0	5	0	6	9	14	10	0	5	1	1	2	4	3	1	3	3	0	0	5	5	7	2	0	4	1	3	2
KJ615272.1.1341	0	0	0	0	0	0	0	0	0	0	0	0	0	0	0	0	0	0	0	0	0	0	0	0	0	0	0	0	0	2	0	0	0	0	0	0	0	0	0	0	0	0	0	0	0	0	0	0	0
JN023351.1.1451	1	0	1	0	3	1	2	1	3	0	0	1	0	0	0	0	1	1	2	1	0	3	1	0	4	1	4	2	3	2	0	1	0	1	0	1	2	0	0	4	5	1	0	4	0	2	0	1	3
AY289397.1.1425	0	0	0	0	0	0	0	0	0	0	0	0	0	0	0	0	0	1	0	0	2	0	0	0	0	0	0	0	0	0	0	0	0	0	0	0	0	0	0	0	0	0	0	0	0	0	0	1	0
EU135498.1.1393	0	0	0	0	3	0	0	0	0	0	0	0	0	0	0	0	0	0	0	0	0	0	0	0	0	0	0	0	0	0	0	0	0	0	0	0	0	0	0	0	0	0	0	0	0	0	0	0	0
KC110899.1.1449	0	0	0	0	0	0	0	0	0	0	0	0	0	0	0	0	0	0	0	0	0	0	0	0	0	0	0	0	0	1	0	0	0	2	0	0	0	0	0	0	0	0	0	0	0	0	0	0	0
HQ597135.1.1484	0	0	0	1	3	2	3	1	1	2	3	2	1	0	0	1	1	2	2	6	3	1	1	1	3	2	5	4	3	1	0	3	2	1	2	2	2	1	0	1	0	1	3	0	0	4	0	2	2
EF019841.1.1400	0	1	0	0	0	1	4	2	0	0	0	2	4	2	2	1	0	0	0	1	1	2	3	1	0	0	7	0	1	0	1	1	0	0	3	0	0	1	1	1	3	0	5	1	3	1	4	1	1
AB930508.1.1471	0	0	0	1	2	2	0	0	1	0	1	0	0	0	0	0	0	0	0	0	1	2	0	0	1	0	0	0	0	0	0	2	0	0	0	1	0	0	0	0	0	0	0	0	0	0	0	1	0
EF018272.1.1351	0	0	0	0	0	1	0	0	0	0	0	0	0	0	2	0	0	0	0	0	0	0	0	0	0	0	0	0	1	0	0	0	1	0	0	0	0	0	0	0	0	0	0	0	0	0	0	0	0
EU881173.1.1520	7	8	1	2	3	7	9	3	4	13	11	8	2	2	9	6	7	1	3	13	7	9	8	3	4	3	35	3	10	6	12	4	4	7	5	9	16	8	6	5	6	5	10	3	4	5	17	2	7
JF183965.1.1372	0	6	6	0	0	1	2	0	3	9	5	0	4	0	5	3	4	2	0	3	4	4	4	1	1	4	6	3	4	6	0	3	0	1	0	0	1	1	3	0	1	3	4	1	0	1	5	1	3
HQ114023.1.1516	1	7	3	3	4	4	5	1	7	9	2	1	0	1	2	4	1	4	1	2	2	3	4	5	2	6	7	4	8	5	7	3	2	7	3	4	4	4	0	0	4	2	4	2	3	4	1	2	4
EU133621.1.1333	5	30	16	13	3	19	21	26	4	22	20	10	45	6	34	26	16	25	15	25	3	21	40	1	25	10	25	27	1	10	6	13	10	19	11	16	22	6	9	17	19	46	4	38	5	19	14	4	1
AY326618.1.1471	0	0	0	2	3	1	0	0	0	0	0	0	1	0	2	0	0	0	0	1	1	1	0	0	1	2	3	2	1	0	0	0	0	0	0	0	0	0	0	1	0	2	1	0	0	2	0	0	1
KR135737.1.1451	0	1	0	0	0	0	0	0	0	1	0	1	0	0	0	0	1	0	0	0	0	0	0	0	2	0	0	0	0	0	0	0	0	0	0	0	0	0	0	0	0	0	0	0	0	0	0	0	0
HQ674957.1.1472	5	3	3	1	22	8	0	1	6	5	6	1	1	1	3	3	3	3	3	3	6	2	6	12	9	1	8	3	10	13	4	1	1	4	5	9	5	3	1	2	6	11	7	5	4	2	11	1	5
FJ004655.1.1377	1	0	0	0	0	4	0	0	0	1	4	0	1	2	0	1	0	0	0	2	0	2	0	0	0	1	1	0	2	2	0	0	0	1	0	0	1	1	0	1	0	1	0	0	1	2	3	1	4
KJ191789.1.1521	5	0	0	2	7	1	6	0	6	6	2	7	0	2	1	2	1	3	3	3	1	10	8	8	8	6	17	3	5	3	11	0	1	8	7	1	2	0	3	1	1	3	1	2	0	1	7	1	7
EU580497.1.1459	0	0	0	0	0	0	0	1	0	0	0	0	0	0	0	1	0	0	0	0	1	0	0	0	0	0	0	0	0	0	0	0	0	0	0	0	2	0	0	0	0	0	0	0	0	0	0	2	0
FPLL01002488.9.1484	0	1	0	0	0	1	0	0	0	0	0	0	1	0	0	1	0	0	1	0	0	0	1	0	1	3	0	0	0	0	3	0	1	0	0	0	0	0	0	0	0	0	0	0	0	2	1	1	0
KC331261.1.1481	2	5	2	6	2	3	6	2	4	4	2	6	5	4	7	4	11	3	3	0	1	11	5	5	5	6	7	7	1	4	1	0	2	2	1	0	3	2	0	0	1	2	2	2	0	3	9	2	0
EF540417.1.1427	0	0	0	0	0	0	0	0	0	0	0	0	0	0	0	0	0	0	0	0	0	0	0	0	0	1	0	0	0	0	0	0	0	0	0	0	0	0	0	0	0	0	0	0	0	0	0	0	0
DQ404742.1.1491	0	0	0	0	0	0	0	0	0	0	0	0	0	0	0	0	0	0	0	0	0	1	0	2	0	0	0	1	0	0	0	0	0	0	0	0	0	0	0	0	0	0	0	0	0	0	0	0	0
KC331241.1.1452	0	0	0	0	0	0	0	0	0	0	0	0	0	0	0	0	0	0	0	0	0	2	0	0	0	0	0	0	0	0	0	0	0	0	0	0	0	0	0	0	0	0	0	0	0	0	0	0	0
EU133195.1.1383	2	0	0	0	0	0	1	0	0	2	1	0	1	0	0	2	0	1	1	2	0	0	3	1	0	1	5	0	0	0	0	1	0	0	0	0	1	2	0	0	0	2	0	0	0	0	0	0	1
EU295450.1.1359	0	0	0	0	0	0	0	0	0	0	0	0	0	0	0	11	0	0	0	0	0	0	0	0	0	2	0	0	0	0	1	0	0	0	0	0	0	0	0	0	0	0	0	0	0	0	9	7	0
AY048891.1.1444	9	8	17	16	1	16	6	11	4	17	8	10	16	3	18	17	27	15	5	17	17	12	70	2	22	13	47	21	4	6	10	12	2	5	8	11	6	13	6	32	8	39	8	19	10	12	16	6	2
KF999706.1.1405	0	0	0	11	0	14	0	0	5	0	4	5	5	4	2	3	4	3	3	2	2	6	8	0	0	3	10	2	0	1	2	2	0	8	4	4	6	3	1	3	0	14	1	6	3	2	1	9	0
LC124695.1.1481	0	0	0	0	0	0	0	0	0	0	0	0	0	0	0	0	0	0	0	0	0	0	0	0	0	0	0	0	2	0	0	0	0	0	0	0	0	0	0	0	0	0	0	0	0	0	0	0	0
EU134781.1.1289	21	17	34	7	16	18	24	10	20	19	20	25	31	23	13	12	17	15	2	14	25	20	45	31	13	26	65	33	38	22	25	17	15	27	14	19	26	14	7	20	25	23	17	48	17	31	21	2	22
EU545827.1.1539	0	3	0	1	0	0	0	1	0	1	0	5	2	3	0	0	1	8	0	1	1	4	2	0	0	0	1	0	0	1	0	0	1	0	0	0	2	0	3	4	2	0	0	0	0	1	1	0	0
HM269093.1.1347	0	0	0	0	0	0	0	0	0	0	0	0	0	0	0	0	0	0	0	0	0	0	0	0	0	0	0	0	0	0	0	0	0	0	0	2	0	0	0	0	0	0	0	0	0	0	0	0	0
EU134474.1.1390	0	0	1	0	0	0	0	0	0	0	0	0	0	0	0	0	0	0	0	2	0	0	0	0	0	0	0	2	0	1	0	1	0	0	0	0	0	0	0	0	0	0	0	0	0	0	0	0	0
LN570787.1.1395	0	0	1	0	2	1	1	3	0	0	0	1	0	0	0	0	1	0	0	0	0	1	0	2	0	0	0	0	0	0	0	1	1	0	0	0	0	0	0	0	0	0	0	0	0	1	0	0	1
JQ087141.1.1447	270	435	111	202	8	326	259	152	152	200	179	434	257	67	213	121	187	167	60	240	196	190	375	20	215	243	347	456	8	200	353	99	169	168	148	60	181	201	102	133	136	102	87	152	120	135	169	74	12
EU135532.1.1393	1	0	0	0	1	0	0	0	0	0	0	0	0	0	0	0	0	1	0	0	0	0	0	0	0	0	1	0	1	0	0	0	0	1	0	0	0	0	0	0	0	0	1	0	0	3	0	0	0
EF516066.1.1507	12	5	3	7	36	7	11	10	22	14	17	15	8	9	12	9	0	8	2	9	13	16	32	27	26	17	45	15	38	14	12	7	6	9	3	8	12	14	8	5	4	22	9	17	10	9	18	3	23
HM445049.1.1375	120	94	92	91	71	129	234	92	134	82	129	132	101	117	129	163	55	51	47	146	118	148	128	119	67	149	318	132	158	88	126	166	59	157	155	110	128	129	71	89	116	54	125	128	97	88	216	44	73
KX505020.1.1514	0	0	1	0	0	0	1	0	0	0	0	0	0	0	2	0	0	0	0	0	0	0	0	0	0	0	0	0	0	0	0	0	0	0	1	0	0	0	0	1	0	0	0	0	0	0	0	0	0
FJ004762.1.1336	10	18	24	25	21	22	13	8	28	13	21	21	10	8	14	12	18	14	8	20	23	18	27	62	22	9	48	31	43	17	11	16	9	18	16	40	15	10	7	11	10	36	15	20	10	17	22	6	22
AY792311.1.1527	4	1	6	4	0	1	13	4	27	1	6	19	2	1	1	0	2	4	1	6	10	13	1	3	2	20	13	6	0	3	4	1	6	4	0	2	2	3	0	1	7	0	1	2	1	0	4	0	0
ARNI01000005.12.1498	20	0	0	0	0	13	5	53	22	1	119	0	7	33	41	5	0	38	9	18	19	29	49	0	8	4	62	28	0	19	8	0	36	0	0	0	29	0	2	19	61	18	8	12	14	40	393	19	0
FPLS01062691.2.1377	0	0	0	0	0	0	0	0	0	0	0	0	0	0	0	0	0	0	0	0	0	0	0	0	0	0	0	0	0	0	0	0	0	0	0	0	0	0	0	0	0	0	0	0	0	1	0	0	0
FJ423762.1.1523	0	0	0	0	0	0	0	0	0	0	0	0	0	0	0	0	0	0	0	0	0	0	0	0	0	0	0	0	0	0	0	0	0	0	0	0	0	0	0	0	0	0	4	0	0	0	0	0	0
GU444100.1.1503	0	0	0	0	0	0	0	0	0	0	0	0	0	0	0	0	0	0	0	0	0	0	0	0	0	0	0	0	0	0	0	0	0	0	0	0	0	0	0	0	0	0	0	0	0	0	0	0	0
AY133104.1.1401	4	2	1	0	0	1	1	0	0	0	1	1	1	0	1	0	0	0	1	6	2	0	2	0	4	0	8	3	0	6	1	1	2	1	1	0	1	2	2	4	2	0	0	0	0	1	0	0	0
EU133954.1.1310	1	1	0	0	0	1	0	0	0	0	0	1	0	1	1	1	1	0	0	0	0	0	0	3	0	0	2	0	0	0	0	0	0	0	1	0	0	0	0	0	1	0	2	0	0	1	0	1	0
EF018331.1.1346	0	3	2	1	4	5	1	4	5	5	4	5	4	4	1	0	3	4	5	2	2	6	3	8	5	1	5	4	7	9	4	0	1	3	3	4	2	3	3	1	4	2	0	11	1	1	4	0	2
EU589312.1.1526	7	28	6	22	1	5	12	8	4	10	19	4	4	1	18	37	28	20	1	8	4	7	13	9	6	6	9	32	2	4	3	6	2	2	1	7	4	3	2	6	2	3	2	5	1	13	3	3	4
JQ684522.1.1389	0	0	0	0	0	0	0	1	0	0	1	0	0	0	0	0	0	0	0	0	1	0	0	0	4	0	4	0	2	0	0	0	0	0	0	0	0	1	0	0	0	0	0	0	0	0	0	3	0
FPLL01003559.1.1434	0	2	1	4	0	0	0	0	0	1	0	0	1	1	0	1	3	0	0	0	0	1	4	0	0	0	4	0	0	1	0	0	0	0	0	0	0	0	0	1	0	0	0	0	0	0	0	1	0
KF836188.1.1471	0	0	1	1	3	1	2	1	0	0	0	0	0	0	1	0	0	3	0	2	1	0	2	0	0	1	1	0	3	3	2	0	0	1	0	0	0	0	0	1	1	0	2	0	0	0	2	0	2
EF018912.1.1402	2	5	2	9	2	4	16	6	10	7	13	5	4	6	8	9	8	7	3	9	8	11	12	11	0	8	28	11	10	6	15	7	1	14	8	3	12	8	4	2	2	1	6	7	6	3	14	4	7
DQ451509.1.1480	0	0	0	0	0	0	0	0	0	0	0	0	0	0	0	0	0	0	0	0	0	0	0	0	0	0	0	0	2	0	0	0	0	0	0	0	0	0	0	0	0	1	0	0	0	0	0	0	0
FJ444691.1.1515	0	0	0	0	0	0	2	0	0	0	3	0	0	0	0	1	1	0	0	0	0	0	0	1	0	0	0	0	0	0	0	0	0	0	0	0	0	0	0	0	1	0	0	0	0	0	0	0	2
EU135513.1.1383	0	0	0	0	0	0	0	0	0	0	0	2	1	0	0	0	0	0	1	0	0	0	0	0	0	0	1	0	0	0	0	1	0	0	1	0	0	0	1	1	0	0	0	0	0	1	0	0	1
JN023554.1.1442	0	0	2	2	1	0	0	0	1	1	0	0	0	0	0	0	0	0	0	1	1	0	0	1	0	0	4	0	0	0	0	1	0	0	0	1	0	0	0	0	0	0	0	0	0	0	0	1	1
DQ906888.1.1470	0	0	0	0	0	0	0	0	0	0	0	0	0	0	0	0	0	0	0	0	0	0	0	0	0	0	0	0	0	1	0	0	0	0	0	0	0	0	0	0	0	0	0	0	0	0	0	0	1
AJ292585.1.1496	0	2	0	0	0	0	0	0	0	0	0	0	0	0	0	0	0	0	0	0	0	0	0	0	0	0	0	0	0	0	0	0	0	0	0	0	0	0	0	0	0	0	0	0	0	0	0	0	0
JN417585.1.1552	16	9	5	9	30	15	27	5	13	15	18	26	8	1	14	5	12	11	11	23	17	15	26	53	17	14	49	19	33	16	8	7	9	11	8	17	23	7	4	7	7	18	22	4	2	5	33	9	26
GQ088219.1.1344	0	0	0	0	0	0	0	0	0	0	0	0	0	0	0	1	1	0	0	0	0	0	0	0	0	0	0	0	0	0	0	0	0	0	0	0	0	0	0	0	0	0	0	0	0	0	0	0	0
EF019974.1.1386	81	66	143	106	93	76	82	80	50	83	175	210	58	59	76	72	63	57	51	83	83	103	110	201	92	93	183	122	142	59	63	52	22	52	50	77	81	81	35	48	40	127	118	83	45	62	164	80	117
JF833613.1.1427	0	1	0	0	0	0	0	0	0	0	0	0	0	0	0	0	0	0	0	0	0	0	0	1	0	0	0	0	0	0	1	0	0	0	0	0	0	0	0	0	0	0	5	0	0	0	0	0	3
HQ729871.1.1506	47	39	17	29	7	49	58	25	45	35	30	64	54	19	66	40	30	56	7	53	36	31	44	6	37	52	81	36	17	38	28	33	17	64	25	23	46	58	24	27	52	22	13	29	25	25	55	11	0
HM798800.1.1361	0	0	0	0	0	0	0	2	0	0	2	0	0	6	0	2	0	9	0	0	0	0	17	0	1	0	0	0	0	0	0	0	6	1	0	8	0	0	0	0	0	0	0	0	0	2	0	0	0
EF516945.1.1403	0	4	0	1	0	0	1	3	2	0	2	3	0	0	0	5	0	0	0	1	0	2	0	1	0	1	2	0	3	0	0	0	0	1	0	0	0	0	2	1	1	2	1	1	1	0	0	0	2
FPLS01005535.13.1519	12	12	43	23	0	9	15	13	14	21	4	30	15	0	10	8	34	15	8	15	16	12	14	0	13	10	21	7	1	13	9	14	10	18	15	7	3	27	2	9	9	7	13	5	11	36	15	2	1
HQ729864.1.1507	0	0	0	1	0	0	2	0	0	0	0	0	0	0	0	0	0	0	0	0	0	1	0	0	0	1	0	1	0	0	0	0	0	0	0	0	0	0	0	0	0	0	0	0	0	0	0	0	0
AB722231.1.1289	13	8	8	12	12	5	15	6	18	6	12	8	3	12	15	9	13	7	8	9	13	15	14	6	13	13	29	17	22	3	15	23	5	12	10	9	9	10	4	5	7	4	9	13	5	5	18	9	16
LN573057.1.1323	0	0	0	0	0	0	1	1	1	0	2	1	2	0	1	5	2	0	0	0	2	2	0	0	0	1	4	4	2	1	0	1	0	0	0	0	0	2	0	0	1	0	1	2	0	0	0	1	1
AB900956.1.1414	66	96	69	41	3	41	153	26	74	14	42	120	66	17	78	60	35	45	13	36	75	52	159	5	89	70	157	132	2	54	90	27	78	35	64	21	29	49	26	65	74	31	60	42	56	36	78	26	2
KF956803.1.1521	0	0	1	0	0	1	0	0	1	0	0	0	0	1	0	0	4	0	0	0	1	0	4	0	0	0	0	0	0	0	0	1	0	1	0	0	0	2	0	0	0	1	0	0	0	0	0	0	0
JX489981.1.1484	0	5	1	0	0	0	0	14	0	0	0	0	0	0	4	0	0	1	0	0	0	0	0	0	78	0	2	1	0	0	4	0	0	2	0	13	0	0	1	5	14	4	0	0	0	0	0	0	0
KC331268.1.1446	0	0	0	0	0	0	0	0	0	0	1	0	1	0	0	1	0	0	0	0	0	0	0	0	0	0	1	0	0	0	0	0	0	0	0	0	0	0	0	0	1	0	0	0	1	0	1	0	0
EU132817.1.1298	0	2	2	0	0	0	0	2	1	0	0	1	0	0	1	0	0	0	0	0	1	2	2	2	2	0	4	2	2	1	0	0	0	0	0	1	2	0	0	0	2	0	0	1	0	0	0	4	1
FJ479235.1.1521	0	0	0	0	0	0	0	0	0	0	0	0	0	0	0	1	0	0	1	0	0	0	0	0	0	0	0	0	0	0	0	0	0	0	0	0	0	0	0	0	0	0	0	0	0	0	0	0	0
JLWB01000012.209062.210578	0	0	1	0	0	0	0	0	0	0	0	0	0	0	0	0	0	0	0	0	0	0	0	1	0	0	0	0	0	0	0	0	0	0	0	0	0	0	0	0	0	0	0	0	0	0	0	0	0
HQ827913.1.1480	1	0	0	4	0	2	1	1	0	0	5	3	0	0	0	1	0	0	0	6	1	1	4	3	2	3	4	1	1	0	2	0	1	0	0	2	0	0	2	0	2	0	2	0	0	1	0	1	0
KM926558.1.1344	2	7	2	8	0	6	4	3	9	1	1	4	5	0	2	3	6	3	2	2	1	4	7	1	6	5	7	1	1	0	3	1	0	3	1	0	2	2	3	4	0	0	1	2	8	1	4	0	0
EU133678.1.1346	0	2	0	0	0	2	1	0	0	1	0	0	0	0	0	0	0	0	0	0	0	0	0	0	0	0	0	1	0	0	0	0	0	1	0	0	0	0	0	0	0	0	0	0	1	1	0	0	0
FPLS01016362.21.1527	4	1	1	0	1	0	2	1	2	1	0	4	2	4	4	6	2	1	3	3	1	2	1	5	1	0	8	1	10	0	2	2	2	2	0	2	1	2	0	1	3	5	3	3	0	0	7	0	0
JF733424.1.1511	2	1	1	2	2	0	1	6	0	1	0	3	2	3	1	3	0	0	1	1	4	3	4	6	4	0	9	3	15	0	3	3	0	4	0	0	2	1	2	2	1	2	4	3	0	3	1	3	4
JQ629618.1.1320	0	0	0	0	0	2	0	0	0	0	0	0	0	0	0	0	0	0	0	0	0	0	0	0	0	0	0	0	0	0	0	0	0	0	0	0	0	0	0	0	0	0	0	0	2	0	0	0	0
FPLS01018227.1.1369	2	0	0	0	0	3	2	0	0	1	0	1	2	1	1	0	2	0	0	2	0	1	0	0	0	0	0	0	2	1	2	1	2	3	0	0	0	1	1	0	3	2	1	1	0	1	1	0	0
AB696377.1.1358	0	2	0	0	0	1	0	0	1	1	4	0	1	3	3	0	5	0	0	1	0	0	3	0	1	0	0	2	0	0	0	0	0	0	0	0	0	2	0	0	2	2	0	0	0	2	4	1	1
AB264131.1.1383	57	87	119	121	7	165	98	108	83	144	85	132	145	37	188	77	96	102	59	103	55	115	333	23	99	58	198	154	44	64	37	112	42	129	96	56	118	83	34	107	124	278	47	155	12	115	62	47	56
KC554146.1.1544	2	1	1	0	4	2	1	0	0	0	3	1	0	1	0	1	1	0	0	0	3	3	0	2	5	1	4	2	2	2	0	1	0	0	3	2	2	1	0	1	5	1	1	1	5	2	3	0	4
HE602873.1.1375	3	3	2	2	5	4	0	2	3	5	2	5	1	2	2	3	0	4	2	2	4	4	6	16	6	6	8	4	19	3	5	2	0	1	2	5	2	3	4	6	1	5	4	3	7	5	5	0	7
EU133083.1.1361	1	1	3	2	1	0	1	1	0	0	1	2	0	1	0	0	1	2	2	1	2	5	1	2	3	6	10	0	6	1	0	1	2	3	2	0	1	1	0	0	1	3	0	1	4	4	5	3	2
FPLS01009662.18.1528	0	0	0	0	0	1	0	0	0	0	0	0	0	0	0	0	0	0	0	0	0	0	0	0	0	0	0	0	0	0	0	0	0	0	0	1	0	0	0	0	0	0	0	0	0	0	0	0	0
AB096215.1.1479	5	5	0	0	0	0	2	0	0	0	2	1	1	1	2	1	0	1	1	2	0	0	2	1	0	1	8	2	0	1	3	0	0	0	0	0	0	1	0	1	0	1	0	1	0	3	2	0	2
HQ597224.1.1508	0	0	0	1	0	0	2	0	0	2	0	0	0	0	0	1	0	0	0	0	0	0	1	0	2	2	5	1	1	0	0	0	0	0	0	0	0	0	3	0	0	0	0	0	2	0	1	2	0
FJ629383.1.1436	0	0	0	0	0	0	0	0	0	0	0	0	0	0	0	0	0	0	0	0	0	0	0	0	0	0	0	1	0	1	0	0	0	0	0	0	0	0	0	0	0	0	0	0	0	0	0	0	0
AF408976.1.1303	3	39	0	0	0	2	0	1	2	1	0	0	4	0	4	0	0	9	2	0	1	2	15	0	2	110	2	2	0	5	0	1	1	0	1	0	6	28	0	0	4	0	2	4	0	5	0	1	0
HM124396.1.1473	2	7	3	1	5	1	3	8	1	2	3	4	3	9	7	3	4	3	2	5	4	6	5	2	4	1	13	11	11	4	3	2	4	6	5	5	4	3	2	4	3	9	4	0	0	2	5	0	2
JX505093.1.1485	10	1	6	4	2	3	8	7	9	4	4	4	11	4	12	8	7	2	3	1	19	3	3	6	12	10	17	6	5	4	2	11	2	3	2	4	7	3	0	3	2	1	2	3	2	10	8	2	2
DQ499286.1.1504	0	0	0	0	1	1	0	0	0	0	0	0	0	0	1	0	0	0	0	0	0	0	0	0	0	0	0	0	0	0	0	0	0	0	0	0	0	0	0	0	0	0	0	0	0	0	0	0	0
AF423302.1.1426	4	1	1	1	0	0	3	0	2	1	6	0	0	1	2	3	4	0	0	1	2	5	2	0	2	2	5	3	1	3	1	1	0	2	0	0	4	0	2	2	0	2	1	1	0	3	0	3	1
FPLS01018448.9.1483	0	0	0	0	0	0	0	0	0	0	0	0	0	0	0	0	0	0	0	0	0	0	0	0	0	0	0	0	0	0	0	0	0	0	0	0	0	0	0	0	0	0	0	0	0	0	0	0	0
DQ450748.1.1393	6	4	13	7	3	17	20	14	7	10	5	12	1	8	5	3	17	5	2	6	10	5	20	16	9	6	29	14	26	8	4	8	8	8	2	3	14	8	3	6	7	25	16	9	5	13	14	1	2
KF150693.1.1413	0	0	0	0	0	0	0	0	0	0	0	0	1	0	1	0	0	1	0	0	0	0	2	0	2	0	1	0	0	1	0	0	0	0	0	0	0	0	0	0	0	0	0	0	0	2	0	0	0
FPLS01042617.22.1501	4	4	2	3	2	8	3	2	5	5	6	7	3	9	3	13	8	5	1	2	3	0	2	3	1	7	13	1	6	3	4	8	0	12	3	4	5	1	4	1	4	7	7	3	12	0	3	2	4
FPLS01013557.19.1490	1	0	0	1	2	0	0	0	1	0	0	1	0	2	0	0	0	0	0	0	0	0	2	2	0	2	0	0	2	0	1	0	0	1	0	1	0	0	0	0	0	1	1	0	0	0	0	0	0
EF019338.1.1324	8	5	13	9	7	2	5	4	10	8	7	12	9	11	6	10	7	9	1	7	20	20	15	7	8	5	35	11	18	5	8	12	6	9	6	5	3	8	5	3	3	11	8	9	6	4	21	6	10
GQ402727.1.1482	0	0	0	0	2	1	0	0	3	0	0	0	1	0	0	0	0	0	0	1	1	0	0	0	1	0	0	0	3	0	2	0	0	0	0	0	0	0	0	0	0	0	0	0	0	0	0	0	1
JX079306.1.1501	2	0	2	0	2	0	1	1	0	2	3	0	0	0	4	5	0	0	0	2	1	3	0	1	2	0	2	0	1	0	1	2	0	0	3	0	1	0	1	0	0	5	0	1	0	2	4	0	0
KJ191993.1.1492	0	0	0	0	0	0	0	0	0	0	0	0	0	0	0	0	0	0	0	0	0	0	0	0	0	0	0	0	0	0	0	0	0	0	0	1	0	0	0	0	0	0	0	0	1	0	0	0	0
AB476693.1.1453	0	0	0	0	0	0	0	0	0	0	0	0	0	0	0	0	0	0	0	0	0	0	0	0	0	0	0	0	0	0	0	0	0	0	0	0	0	0	0	0	0	0	0	0	0	0	0	0	0
HE974853.1.1529	0	1	2	0	2	2	2	0	2	0	4	2	1	1	2	0	1	0	0	1	4	2	1	5	3	2	8	1	6	2	1	1	1	1	1	6	0	2	0	2	1	0	3	1	1	1	1	1	3
JF265850.1.1359	2	2	0	2	0	0	2	0	2	1	1	5	4	3	5	0	0	3	1	0	2	1	0	0	2	3	1	0	3	1	1	2	3	1	0	1	0	1	0	0	1	0	0	0	1	2	3	0	0
EU193114.1.1499	28	11	38	45	31	23	66	14	24	36	35	77	21	14	25	10	29	30	12	48	25	22	81	70	33	32	86	59	74	24	36	16	15	32	24	23	40	34	15	22	30	30	29	15	27	35	38	24	40
LC124595.1.1422	1	1	4	5	6	3	8	4	3	5	6	4	1	1	1	6	4	3	4	3	8	1	7	8	6	11	15	1	15	1	3	1	0	2	4	7	5	5	4	4	3	4	6	0	4	7	15	0	9
EU133967.1.1334	0	0	0	0	0	0	0	0	0	0	0	0	0	0	0	0	0	0	0	0	0	0	0	0	0	0	1	0	0	0	0	0	0	0	0	0	0	0	0	0	0	0	0	0	0	0	0	0	0
FPLL01001990.12.1505	21	10	12	24	11	10	11	16	14	28	13	26	17	4	8	17	6	6	5	17	7	32	27	32	7	5	56	19	42	4	6	17	9	10	7	8	28	13	6	4	7	15	19	4	0	13	14	17	14
HM243795.1.1518	5	1	4	0	7	5	0	3	4	1	2	3	3	1	1	0	0	3	5	1	0	4	2	2	7	1	5	3	9	6	1	0	0	0	0	1	0	0	1	0	2	3	2	2	2	1	3	3	0
EF580930.1.1495	1	10	15	9	3	4	1	4	1	7	13	20	4	2	5	6	14	3	3	7	1	7	6	4	6	4	10	7	8	1	3	8	3	3	3	1	4	10	0	5	2	4	4	4	2	4	0	7	6
DQ351926.1.1501	0	0	0	0	0	0	0	1	1	0	1	0	0	0	0	0	2	0	0	0	1	0	0	0	0	2	2	0	4	0	0	0	0	0	0	1	0	0	0	0	0	0	2	0	0	0	0	0	2
EF516022.1.1396	1	3	1	0	0	0	0	0	1	0	2	0	0	1	1	0	0	0	0	0	0	0	2	0	1	2	1	0	0	0	0	0	0	2	0	4	0	0	0	0	0	0	0	2	0	3	1	0	0
AY289375.1.1453	2	2	4	2	0	7	1	2	1	3	3	0	2	2	6	2	6	0	0	1	1	2	0	0	1	5	0	3	0	1	1	1	2	11	2	0	1	4	1	0	7	1	1	1	1	1	3	2	2
EF019190.1.1356	67	51	52	32	16	37	73	29	50	52	36	50	67	34	58	38	83	47	23	45	35	46	61	31	41	61	134	44	72	50	63	70	27	70	31	21	55	73	40	56	56	31	69	40	44	47	75	34	19
KM110222.1.1505	1	3	1	0	0	1	0	0	1	0	0	1	3	0	0	0	1	0	1	0	0	3	2	2	0	2	6	1	7	0	0	0	0	1	0	2	0	0	0	0	1	3	0	0	0	0	0	2	0
HM007527.1.1469	0	0	0	0	0	0	0	0	0	1	0	0	0	0	0	0	0	0	0	0	0	0	0	0	0	0	0	0	0	0	0	0	0	0	0	0	0	0	0	0	0	0	0	0	0	0	0	0	0
HQ597386.1.1508	28	16	15	15	26	43	50	20	46	37	57	34	22	27	21	33	24	27	11	26	60	44	24	41	17	48	106	27	60	36	35	30	10	67	34	26	34	42	18	15	33	37	14	19	34	27	48	16	24
EU131998.1.1380	0	0	0	0	0	0	0	0	0	0	0	0	1	0	0	0	0	0	0	3	0	0	0	1	0	0	0	0	1	0	2	0	0	0	0	0	0	0	0	0	0	0	1	0	0	0	0	0	0
JX196245.1.908	0	0	0	0	0	0	0	0	0	0	0	0	0	0	0	0	0	0	0	0	0	0	0	0	0	0	0	0	0	0	0	0	0	0	0	0	0	0	0	0	0	0	0	0	0	0	0	0	0
GQ264295.1.1447	16	24	39	11	24	19	25	22	35	32	22	34	19	21	20	25	27	14	18	20	74	32	27	26	36	42	105	31	84	35	29	36	17	22	16	15	15	28	15	16	40	22	42	36	25	20	39	26	35
FPLS01014164.8.1547	0	3	2	1	2	1	3	1	0	4	0	2	1	2	2	1	8	2	0	1	2	5	2	0	1	0	1	4	4	3	2	1	0	3	0	7	0	1	2	1	1	4	0	3	0	1	1	1	0
EU861853.1.1520	0	0	0	0	3	0	0	0	1	2	1	1	0	0	2	0	3	0	0	0	0	0	1	0	2	0	0	0	1	0	1	0	0	0	1	0	0	1	0	0	0	0	0	1	0	1	0	0	1
AB661577.1.1485	0	0	0	0	0	0	0	0	0	0	0	2	0	0	0	0	0	0	0	0	0	0	0	0	0	0	0	0	0	0	0	0	0	0	0	0	0	0	0	0	0	0	0	0	0	0	0	0	0
FPLP01006193.1.1492	0	1	0	4	0	0	0	1	0	0	1	2	0	0	0	0	2	0	0	0	0	0	0	0	0	0	0	0	1	0	0	0	0	0	0	0	0	1	0	0	0	0	0	0	0	1	0	0	0
EF018672.1.1382	0	0	1	0	0	0	0	0	0	0	0	0	0	0	0	0	0	0	0	0	0	0	0	0	0	0	0	1	0	0	0	0	0	0	0	0	0	0	0	0	0	0	0	0	0	0	0	0	0
FPLP01002311.16.1516	0	0	0	0	0	0	0	0	0	0	0	0	0	0	0	0	0	0	0	0	0	0	3	0	0	0	0	0	0	0	0	0	0	0	0	0	0	0	0	0	0	0	0	0	0	0	0	0	1
HF677543.1.1356	0	0	0	0	0	0	0	0	0	0	0	0	0	0	0	0	0	0	0	0	0	0	0	0	0	0	0	0	0	0	0	0	0	0	0	1	0	0	0	0	0	0	0	0	0	0	0	0	0
JF833537.1.1443	0	0	0	0	0	0	0	0	0	1	0	0	0	0	0	0	0	0	0	0	0	0	0	0	1	0	0	0	0	0	0	0	0	0	0	1	0	0	0	0	1	0	1	0	0	0	2	0	0
GU127801.1.1466	0	0	0	0	0	0	0	0	1	0	0	0	0	0	0	0	0	0	0	0	0	0	0	0	0	0	0	0	0	0	0	0	0	0	0	0	0	0	0	0	0	0	0	0	0	0	0	0	0
KT880328.1.1497	0	0	0	0	0	0	0	0	0	0	0	0	0	0	1	0	0	0	0	0	0	0	0	0	0	0	0	0	0	0	0	0	0	0	0	0	0	0	0	0	0	0	0	0	0	0	0	0	0
KC554164.1.1459	11	19	22	24	0	57	11	10	9	38	21	20	44	7	55	12	27	32	9	14	4	29	125	0	46	18	38	27	1	12	9	19	3	22	3	5	28	29	8	41	12	49	8	64	6	22	13	18	1
FR687525.1.1512	0	1	2	1	5	2	8	1	1	1	6	1	2	3	3	5	1	1	1	3	0	2	4	2	1	5	8	5	5	1	3	3	2	2	2	2	4	1	0	0	1	3	1	0	8	2	4	0	2
FPLS01009279.9.1522	1	0	0	1	0	0	0	0	0	0	0	0	1	1	0	0	1	0	0	2	1	0	0	0	0	0	1	0	0	0	0	0	0	0	3	0	0	0	0	0	0	2	0	0	0	2	0	0	0
KC554706.1.1516	3	4	11	8	17	4	7	2	7	15	16	10	1	3	12	1	7	7	5	13	9	12	24	19	8	27	28	12	25	5	5	2	0	2	7	3	8	8	5	10	6	11	5	14	6	5	10	1	8
EU134933.1.1233	0	0	0	0	1	0	0	0	0	0	0	0	0	0	0	0	0	0	0	0	0	0	0	0	0	0	0	0	0	1	0	0	0	0	0	0	0	0	0	0	0	0	0	0	0	0	0	0	0
KY176947.1.1510	3	1	8	15	1	15	0	5	6	11	4	6	7	3	4	4	16	12	2	9	0	24	16	0	9	2	16	9	0	2	4	11	2	17	7	1	10	14	0	9	4	23	3	21	5	5	7	3	0
JN023301.1.1463	0	1	0	0	1	0	0	0	0	0	1	1	0	0	1	0	0	0	0	0	0	1	0	0	0	0	0	0	0	0	0	0	0	0	0	1	0	0	0	1	0	1	0	0	0	0	0	0	0
FPLS01047019.18.1483	0	1	2	1	0	1	1	0	1	1	1	2	0	0	3	0	0	3	1	3	0	0	0	0	0	0	4	3	1	0	0	0	0	0	0	2	2	1	1	0	0	0	1	0	0	0	0	2	0
LC026820.1.1451	0	2	0	0	0	6	0	1	5	0	0	1	0	0	2	0	4	3	0	4	0	4	0	0	3	2	2	1	0	0	0	0	0	0	0	0	2	0	0	0	0	2	3	0	0	0	1	2	0
KJ540762.1.1445	13	1	1	1	0	3	12	1	13	0	1	9	0	2	0	0	4	3	0	0	6	2	5	1	0	7	37	13	1	5	3	0	3	1	0	2	0	13	2	1	5	0	10	0	0	4	3	2	3
FPLL01000090.16.1479	2	0	1	0	2	4	1	1	0	3	0	2	1	1	0	1	1	2	0	0	4	1	1	0	0	0	2	2	2	2	0	0	0	0	4	0	2	1	1	2	2	3	0	2	1	3	5	2	0
EU133524.1.1312	0	0	2	0	3	0	2	3	3	0	3	2	1	0	2	2	0	1	0	4	0	3	0	4	0	2	3	1	3	0	4	1	0	0	0	0	0	1	1	0	1	3	1	0	0	0	0	0	2
EF018417.1.1402	0	1	0	0	1	0	0	0	0	0	0	0	0	0	0	0	0	0	0	0	0	0	0	2	1	0	0	0	0	0	0	0	1	0	3	0	1	2	0	0	0	0	0	0	0	0	0	0	0
AF234760.1.1512	1	1	0	0	1	0	0	1	0	3	1	0	0	0	0	0	0	0	0	0	1	0	0	0	0	1	3	0	0	1	0	0	3	0	0	0	0	0	0	0	0	0	0	0	0	0	1	2	0
FPLS01027924.9.1497	0	1	0	0	0	0	0	0	0	0	0	1	0	0	0	1	0	0	0	0	0	0	0	0	0	0	0	0	0	0	2	0	0	0	0	0	1	0	0	0	0	0	0	0	0	2	0	0	0
EU340175.1.1364	0	0	0	0	0	0	0	0	0	0	2	0	0	0	0	1	0	0	0	0	0	0	0	0	0	0	0	0	0	0	0	0	0	0	0	0	0	0	0	0	1	0	0	0	0	0	0	0	0
FN421539.1.1382	0	0	0	0	0	0	0	0	0	0	0	0	0	0	0	0	0	0	0	0	0	0	0	0	0	0	0	0	0	0	0	0	0	0	0	0	0	0	0	0	0	0	0	0	0	0	0	0	0
EU937896.1.1505	0	0	0	0	0	0	0	0	0	0	0	0	0	0	0	0	0	0	0	0	0	0	0	0	0	0	0	0	0	0	0	0	0	0	0	0	0	0	0	0	0	0	0	0	0	0	0	0	0
KF385148.1.1490	0	0	0	0	0	0	0	0	0	0	0	0	0	0	0	0	0	0	1	0	0	0	0	1	0	3	1	0	0	0	0	0	0	0	0	0	0	0	0	0	0	1	0	0	0	0	0	0	0
EF018844.1.1345	3	0	6	0	16	2	3	0	17	8	6	5	0	0	2	1	5	2	2	2	3	5	5	3	10	0	11	1	18	11	1	0	2	2	3	8	3	2	3	1	3	1	5	3	0	2	6	3	4
AB810249.1.1428	1	3	10	2	3	6	2	0	2	10	4	1	9	2	6	6	4	1	6	3	0	10	9	0	8	4	6	7	2	1	2	4	0	6	3	0	0	6	3	7	1	3	0	5	1	10	1	0	0
KC128992.1.1413	0	0	0	0	0	0	0	0	0	0	3	0	0	0	0	2	0	0	0	0	0	0	0	0	1	0	1	0	0	0	0	0	0	0	0	1	0	0	0	0	0	3	0	5	0	0	0	0	0
HQ118833.1.1313	0	0	0	0	0	0	0	0	0	0	0	0	0	0	0	0	2	0	0	0	0	0	0	0	0	0	0	0	0	0	0	0	0	0	0	0	0	0	0	0	0	0	0	0	0	0	0	0	0
AB199593.1.1492	0	0	0	0	1	0	0	0	0	0	0	0	0	0	0	2	0	0	0	0	0	1	0	0	0	0	1	0	1	0	0	0	0	0	0	0	0	0	0	0	1	0	0	0	0	0	1	0	0
EU881153.1.1457	0	0	1	1	0	0	1	0	0	1	5	2	0	2	2	0	0	0	0	2	1	0	3	1	1	1	0	1	0	2	0	1	0	0	1	1	1	0	0	0	1	1	0	0	0	0	1	0	0
FJ592891.1.1361	1	0	0	0	0	0	0	0	0	0	0	0	0	0	1	0	0	0	0	0	0	0	1	0	1	0	0	0	0	0	0	0	0	0	0	0	0	0	0	0	0	0	0	0	0	0	0	0	0
HQ190572.1.1525	5	4	5	9	1	4	1	0	2	5	5	6	4	0	3	6	2	1	6	6	1	2	2	5	5	12	15	4	7	5	9	4	1	3	2	0	6	5	5	1	8	2	3	1	6	4	12	2	2
HQ183835.1.1446	0	0	0	0	0	0	1	0	0	0	0	0	0	0	0	0	0	0	0	0	0	0	0	0	0	0	0	0	0	0	0	1	0	0	0	0	0	0	0	0	0	0	0	0	0	0	0	0	0
KP745119.1.1447	0	0	0	0	0	0	0	0	0	0	0	0	0	0	0	0	0	0	0	0	0	0	0	0	0	0	0	0	0	0	0	0	0	0	0	0	0	0	1	0	0	2	0	0	0	1	0	0	0
KM200744.1.1508	0	1	2	0	1	2	3	0	2	3	1	1	2	0	0	3	5	5	3	1	3	2	3	2	4	2	14	3	7	0	0	3	1	2	0	2	4	1	3	2	2	2	1	0	1	1	3	0	6
EU134722.1.1350	0	0	0	0	0	0	0	0	0	0	0	0	0	0	0	0	0	0	0	0	0	0	0	0	0	0	0	0	0	0	0	0	0	0	0	0	0	0	0	0	0	0	0	0	0	0	1	0	0
KF712544.1.1494	0	0	1	0	0	0	0	0	0	0	0	0	0	0	0	0	0	0	0	0	0	1	0	0	0	0	0	0	0	0	0	0	0	0	0	0	0	0	0	0	0	0	0	0	0	0	0	0	0
AJ401113.1.1357	1	0	1	0	0	1	0	1	0	1	0	0	0	2	0	0	0	0	0	0	2	0	2	0	0	0	1	0	1	0	0	0	0	0	0	0	0	0	0	1	0	0	0	0	0	0	1	0	0
KY176981.1.1448	0	0	0	0	0	0	0	0	0	0	0	0	0	0	0	0	0	0	0	0	0	0	0	0	0	0	0	0	0	0	0	0	0	0	0	5	0	0	0	0	0	2	0	0	0	0	0	0	0
CU926139.1.1311	0	0	3	0	0	0	3	0	2	0	1	4	0	0	2	0	3	1	0	1	0	0	0	0	1	0	0	0	1	0	0	2	0	0	0	0	1	0	0	2	0	2	0	1	1	0	2	1	0
HQ397089.1.1509	0	1	1	0	1	0	0	1	0	0	0	0	1	1	4	0	0	0	0	0	0	5	1	0	0	1	3	0	0	1	0	1	0	2	1	2	0	0	0	1	0	1	2	0	0	0	0	0	2
JF833876.1.1525	1	0	0	1	0	0	0	0	0	0	0	0	0	0	0	0	0	0	1	0	0	1	0	2	0	0	1	0	1	0	1	1	0	0	2	0	0	0	0	0	0	0	0	0	0	0	0	0	1
ABSQ01001477.375.1869	4	22	20	17	20	37	20	24	15	37	31	31	13	4	28	25	22	14	8	15	28	37	78	30	21	20	102	31	87	15	11	17	11	21	18	30	14	27	7	22	36	40	18	22	13	26	50	19	17
KX077309.1.914	1	0	2	3	4	4	1	0	0	2	1	2	0	2	2	2	0	0	0	0	2	0	0	1	3	0	4	0	0	0	0	0	0	7	0	2	1	0	1	3	0	0	0	2	0	0	3	0	6
HM187271.1.1467	12	5	4	7	5	15	20	6	20	4	7	16	13	11	9	17	6	19	1	15	7	11	12	4	4	7	18	6	3	19	10	36	4	12	6	12	19	5	7	4	8	16	10	8	12	20	12	4	0
HQ597961.1.1508	40	27	30	40	17	36	46	28	28	53	45	42	26	18	48	32	73	27	16	40	32	36	30	18	41	45	73	52	28	32	18	42	18	51	33	20	40	37	20	14	24	35	22	26	22	16	53	25	13
DQ337010.1.1517	0	0	0	0	0	0	0	0	0	0	0	0	0	0	0	0	0	0	0	0	0	0	0	0	0	0	1	0	0	0	0	1	0	0	0	0	0	0	0	0	0	0	0	0	0	0	1	0	0
EU335290.1.1496	3	4	6	1	0	7	2	9	7	10	5	14	11	3	5	4	5	10	2	5	6	3	7	3	6	14	12	4	9	15	8	1	8	4	3	0	5	2	6	9	8	2	0	4	6	9	15	3	1
HQ597745.1.1506	0	2	0	0	0	0	0	2	0	0	0	0	1	0	0	1	0	0	1	3	0	0	0	1	1	2	2	0	1	0	0	3	2	1	0	0	0	1	0	2	0	0	0	0	0	0	2	0	1
AB630753.1.1475	6	5	4	3	1	2	4	4	1	9	3	10	8	2	3	2	5	9	1	3	5	4	9	0	6	3	26	6	9	3	8	7	2	1	1	0	11	7	4	2	3	7	3	4	5	1	4	3	1
FJ004717.1.1375	0	2	0	0	0	1	2	2	1	1	2	1	0	0	0	3	1	3	0	1	2	1	5	0	0	5	3	0	4	4	8	6	2	0	2	2	0	2	3	2	2	4	2	3	0	0	1	3	1
AB821191.1.1503	6	9	18	13	14	17	11	15	7	20	52	27	4	10	9	15	4	9	9	41	7	19	13	75	12	24	33	30	92	7	13	9	7	11	16	19	9	18	4	1	11	9	24	8	4	7	27	16	85
FJ671122.1.1388	0	0	0	0	0	2	0	0	0	0	0	0	0	0	0	0	0	0	0	0	0	0	0	0	0	0	0	0	0	0	0	0	0	0	0	0	0	0	0	0	0	0	0	0	0	0	0	0	0
EU937873.1.1500	0	0	0	1	1	0	0	1	0	0	1	4	0	0	0	0	2	2	0	1	2	1	0	3	0	2	0	0	0	0	0	0	0	0	3	5	1	2	0	0	0	0	0	1	1	0	1	1	0
HQ190561.1.1458	0	0	0	0	0	0	0	0	2	0	0	2	0	0	0	0	0	0	0	0	0	0	1	1	0	0	1	0	0	0	0	0	0	0	1	0	0	0	0	1	0	0	0	0	0	0	0	0	0
LMFZ01000004.34974.36461	68	28	50	95	2	73	14	42	56	72	75	32	61	28	61	91	51	31	34	93	43	52	104	7	24	142	340	70	4	56	36	28	21	59	40	10	33	61	43	59	36	74	59	61	142	125	67	107	8
KF071127.1.1349	0	0	2	0	21	0	0	2	33	2	0	4	0	0	2	0	0	5	8	3	0	2	1	0	13	1	7	0	25	7	0	0	0	2	1	6	0	0	0	1	1	5	3	3	2	3	2	0	1
EU132699.1.1369	0	0	0	1	0	0	0	0	0	2	1	0	0	1	0	3	1	0	0	0	0	0	0	1	0	0	1	0	0	1	0	0	0	1	0	1	0	0	0	0	0	0	0	0	1	1	1	0	3
KM253009.1.1360	0	1	0	0	0	1	0	0	1	0	0	0	4	2	1	0	0	3	1	3	1	3	42	3	2	1	4	1	0	0	0	0	6	4	0	0	2	0	0	0	0	0	5	3	0	0	1	0	0
JN391937.1.1490	0	0	0	0	0	0	0	0	0	0	0	0	0	0	0	0	0	0	0	0	0	0	0	0	0	0	0	0	0	0	0	0	0	0	0	0	0	0	0	0	0	0	0	0	0	0	0	0	0
JX647743.1.1449	0	0	0	0	0	0	0	0	0	2	0	1	0	0	0	4	0	2	1	0	0	1	2	0	0	4	2	1	1	1	0	0	0	1	0	0	0	2	0	0	0	2	0	0	3	0	2	0	0
HQ120829.1.1455	0	0	0	0	0	0	0	0	0	1	0	0	0	0	0	0	0	0	0	0	0	0	1	0	0	1	0	0	0	0	0	0	0	0	0	0	0	0	0	0	0	0	0	0	0	0	0	0	0
LN867155.1.1398	0	0	0	0	0	1	0	0	0	0	0	0	0	0	0	0	0	0	0	0	0	0	0	0	0	0	0	0	0	0	0	0	0	0	0	0	0	0	0	0	0	0	0	0	1	0	0	0	0
MKRX01000006.343791.345298	3	2	0	4	0	16	12	2	5	2	0	11	3	1	2	8	3	1	2	1	3	2	7	0	2	3	10	0	0	3	8	4	0	5	0	2	0	8	2	0	4	0	0	1	11	1	1	4	0
EF018983.1.1394	2	1	4	2	5	4	10	0	5	5	8	3	5	8	11	11	1	2	0	11	9	7	10	9	4	0	12	2	6	3	2	9	0	6	3	5	6	5	3	2	2	4	5	6	6	2	10	7	10
HM839460.1.1375	0	0	0	1	0	0	0	1	0	0	0	0	0	0	0	0	0	0	0	2	2	0	0	0	1	0	2	0	0	0	0	1	0	0	0	0	0	0	0	0	0	0	0	1	0	0	0	0	0
KY190547.1.1483	13	9	11	26	23	12	22	22	3	9	17	18	5	8	5	9	3	7	9	30	8	22	13	25	4	23	32	16	20	10	8	8	5	17	13	7	14	15	13	15	14	14	14	13	11	13	38	7	30
FPLS01019650.10.1479	3	2	2	2	5	1	1	1	2	1	2	2	1	2	2	2	0	0	1	3	3	2	4	0	4	0	2	1	6	2	0	0	2	4	1	3	3	0	0	3	1	10	5	0	8	0	3	0	1
FPLS01008407.11.1513	0	2	0	0	0	0	0	0	0	0	0	0	0	0	0	0	0	0	0	0	0	0	0	0	0	0	3	0	0	0	0	0	0	0	0	0	0	0	0	0	0	0	0	0	0	0	0	0	0
GQ093820.1.1376	13	17	11	26	0	35	13	21	17	22	41	6	41	5	28	19	17	21	11	28	14	16	19	1	25	14	14	40	2	13	6	9	11	46	22	11	19	15	6	11	15	25	9	35	5	14	2	6	2
EF019350.1.1339	5	0	2	3	0	1	0	1	1	0	5	2	0	5	1	2	3	1	0	3	0	0	2	1	0	2	6	6	1	3	3	1	1	0	1	0	1	2	5	0	1	1	5	1	3	4	2	3	2
GQ396989.1.1496	0	0	0	0	0	0	0	1	0	0	0	0	1	0	0	0	0	0	0	0	0	0	0	0	0	0	0	0	0	0	0	0	0	0	0	0	0	0	0	0	0	0	0	0	0	0	0	1	0
KC329580.1.1488	51	37	86	43	106	65	51	42	74	113	62	84	48	40	50	41	70	51	29	75	50	108	120	103	86	50	173	75	215	72	35	28	19	57	41	34	48	44	58	61	69	71	75	61	88	90	92	44	95
JX222534.1.1504	0	0	0	1	0	0	0	0	0	3	0	0	0	0	0	0	0	0	0	0	0	0	0	0	0	0	0	0	0	0	0	0	0	0	0	0	0	0	0	0	0	0	0	0	0	0	0	0	0
JN867703.1.1370	0	0	0	0	0	0	0	0	0	2	0	0	0	0	1	0	0	0	0	0	0	2	0	0	0	0	1	0	0	0	0	0	0	0	0	0	0	0	0	0	0	0	0	0	0	0	0	0	0
FJ004744.1.1329	0	0	0	0	0	0	0	0	0	3	0	0	0	0	0	0	1	0	0	0	0	0	0	0	0	0	0	2	9	0	0	0	0	0	0	2	0	0	0	0	0	0	0	0	0	0	0	0	5
JX098780.1.1319	0	0	0	0	0	0	0	0	0	0	0	0	0	0	0	0	0	0	0	0	0	0	0	0	0	0	1	0	0	0	0	0	0	0	0	0	0	0	0	0	0	0	0	0	0	0	0	0	0
KF037807.1.1496	10	9	9	9	1	16	1	3	2	3	6	20	11	3	8	1	14	11	1	9	2	9	14	3	3	7	22	2	1	5	6	19	3	7	4	5	4	6	6	8	10	17	41	4	7	10	4	4	5
JQ919240.1.1381	0	0	0	0	0	0	0	0	0	0	0	0	0	0	0	0	0	0	0	0	0	0	0	0	0	0	0	0	0	0	0	0	0	0	0	0	0	0	0	0	0	0	0	0	0	0	0	0	0
JQ825208.1.1477	0	0	0	0	0	0	0	0	0	0	1	2	0	0	0	0	0	0	0	0	0	0	0	0	0	0	0	0	0	0	0	0	0	0	0	0	0	0	0	0	0	0	0	0	0	0	0	0	0
EU133100.1.1377	0	0	0	0	0	0	0	0	0	0	2	0	0	0	0	0	0	0	0	0	0	0	1	2	0	0	1	0	0	0	0	0	0	0	1	0	0	0	1	0	0	0	0	0	0	0	0	0	0
EU881132.1.1528	0	0	0	0	0	0	0	0	0	1	1	0	0	0	0	1	0	0	0	0	0	0	0	0	0	0	1	0	0	0	0	0	1	0	0	0	0	0	0	0	0	0	0	0	0	0	0	0	0
EF019377.1.1345	40	24	7	21	25	22	23	8	24	11	8	28	33	32	18	23	14	10	13	14	15	21	22	31	28	29	30	36	40	36	25	34	10	23	23	28	19	24	14	7	23	26	18	22	13	17	30	4	6
KM108668.1.1502	87	71	53	37	20	40	72	24	41	44	36	77	64	22	68	31	30	28	31	43	45	52	82	41	58	38	162	63	124	68	76	16	30	42	44	44	38	42	24	25	57	77	37	70	40	50	52	6	8
KF663800.1.1372	0	0	0	0	0	0	0	0	0	0	0	0	1	0	0	0	0	0	1	0	0	0	0	0	0	0	0	0	0	0	0	0	0	0	0	0	0	0	0	0	0	0	0	0	0	0	0	0	0
HM445411.1.1359	3	8	34	5	0	1	3	7	8	3	1	26	9	4	5	0	8	3	0	20	16	4	12	0	14	11	35	7	0	3	4	4	1	29	11	1	3	6	0	2	8	2	1	1	3	1	19	17	0
HQ119055.1.1525	0	0	0	0	0	0	0	0	0	1	1	2	0	0	0	0	0	0	0	0	0	0	0	0	0	3	0	0	1	0	0	0	0	0	0	0	0	0	0	0	0	0	0	0	0	0	0	0	0
JQ684262.1.1503	0	0	0	0	0	0	0	0	0	0	0	0	0	0	0	0	0	0	0	1	0	0	0	0	0	0	0	0	0	0	0	2	0	0	0	0	1	0	0	0	0	0	0	0	0	0	1	0	2
HQ729852.1.1492	73	46	76	88	70	65	162	74	67	77	132	125	65	89	81	84	17	46	49	88	80	143	74	177	58	135	246	95	299	68	66	61	40	98	85	69	97	108	34	28	35	83	108	57	37	51	151	71	101
KP696366.1.1434	1	1	1	2	1	3	0	0	0	0	2	1	1	0	0	0	4	1	2	1	1	3	1	0	3	1	2	2	1	1	0	1	2	0	1	1	0	3	0	1	4	5	1	2	4	1	0	1	3
DQ906807.1.1415	0	0	0	0	0	0	0	0	0	0	0	0	1	0	0	0	0	0	0	0	0	0	0	0	0	0	0	0	1	0	0	0	0	0	0	0	0	0	2	0	0	0	0	0	0	0	0	0	0
DQ130040.1.1402	0	0	0	0	0	0	0	2	0	0	0	0	0	0	0	0	0	0	0	0	0	1	3	0	0	0	0	0	0	0	0	0	0	0	0	0	0	0	0	0	0	0	1	0	0	0	0	0	0
FPLS01008443.19.1481	3	2	3	1	3	3	3	5	6	9	1	2	1	2	3	2	2	1	1	2	4	12	0	13	4	0	10	2	29	3	4	0	1	1	0	1	2	4	0	4	1	2	5	1	2	2	1	0	9
FPLS01044982.10.1479	1	0	2	1	5	6	3	4	0	3	2	1	2	0	2	0	3	2	0	0	0	1	1	3	1	2	7	0	1	1	1	3	0	0	0	1	2	1	0	0	2	3	3	0	0	1	3	1	0
GQ302549.1.1470	2	0	0	1	0	0	0	1	1	0	0	3	2	0	3	2	0	0	2	0	1	0	0	2	0	1	1	1	0	0	0	0	0	0	1	0	1	2	0	0	0	0	0	1	0	2	1	0	0
GQ339167.1.1460	0	0	0	0	0	0	0	1	0	0	0	0	0	0	0	0	0	0	0	0	0	0	1	0	0	0	0	0	0	0	0	0	0	0	0	0	0	0	0	0	0	0	0	0	0	0	0	0	0
FPLL01002608.10.1505	0	0	0	0	0	0	0	0	0	0	0	0	0	0	0	0	0	0	0	0	0	0	0	0	0	0	0	0	0	0	0	0	0	0	0	0	0	0	0	0	0	0	0	0	0	0	0	0	0
FQ658984.1.1368	0	0	0	0	0	0	0	0	0	1	1	0	0	0	0	0	0	0	0	0	0	0	0	0	0	1	2	0	4	0	0	0	0	0	0	0	0	0	0	0	0	0	0	0	0	0	0	0	0
DQ469230.1.1515	6	0	0	1	0	0	1	0	0	0	49	7	0	0	5	0	0	0	0	0	1	0	0	0	0	2	0	0	2	5	0	0	13	3	0	6	0	0	0	4	0	0	0	2	0	8	0	1	0
GU208254.1.1439	0	0	0	0	0	0	0	1	0	0	0	0	0	0	0	1	0	0	0	0	0	0	0	0	0	0	0	0	0	0	0	0	0	0	0	0	0	0	0	0	0	1	0	0	0	3	1	0	0
KF182253.1.1493	1	3	0	5	1	2	3	1	1	5	1	2	3	1	1	1	8	0	2	5	3	3	4	0	0	1	2	1	0	0	3	2	0	1	0	0	2	0	1	1	1	7	1	4	4	4	4	0	0
DQ906813.1.1419	6	9	8	7	12	6	10	8	10	8	13	10	8	9	7	6	5	7	3	10	17	3	5	9	7	8	14	16	7	7	4	24	4	7	5	3	4	3	2	8	3	6	8	3	4	7	13	8	8
GQ500779.1.1545	0	2	2	9	1	6	0	6	7	4	10	4	9	3	5	2	0	4	4	3	1	4	5	6	5	0	11	1	7	4	1	0	2	0	0	9	2	3	0	6	0	2	5	2	0	1	3	0	2
EF516979.1.1465	0	0	0	0	0	0	0	0	0	0	0	0	0	0	0	0	0	0	0	0	0	0	0	0	0	0	0	0	0	0	0	0	0	0	0	0	0	0	0	0	0	0	0	3	0	0	0	0	0
LN571441.1.1365	0	0	0	0	0	0	0	0	0	0	0	0	0	0	0	0	0	0	0	0	0	0	1	0	0	0	0	0	0	0	0	0	0	0	0	0	0	0	0	0	0	0	0	0	0	0	0	0	0
JF178737.1.1371	0	0	0	0	0	0	0	0	0	0	0	0	0	0	1	0	0	0	0	0	0	0	0	0	0	0	0	0	0	0	0	0	0	0	0	0	0	0	0	0	0	0	0	0	0	0	0	0	0
FPLL01003280.10.1530	2	0	0	0	5	0	0	2	1	4	0	1	0	0	0	0	1	1	0	0	2	1	1	0	2	0	3	0	2	0	0	0	0	0	0	0	2	1	0	0	0	0	1	0	0	0	1	0	0
EF516609.1.1430	46	19	18	19	14	15	31	30	21	29	17	32	20	19	18	15	31	19	6	12	20	28	39	24	18	19	98	18	42	19	37	22	12	33	13	10	20	24	19	15	17	17	45	15	24	26	60	3	14
FJ375472.1.1515	11	6	5	0	0	1	2	2	1	2	2	1	2	1	1	0	4	10	0	8	2	3	5	0	3	3	13	1	2	6	8	3	5	1	0	0	4	2	8	0	3	3	2	1	7	3	4	1	0
FJ516992.1.1523	0	0	1	2	0	0	1	0	1	0	3	4	2	1	1	0	0	0	1	1	0	3	3	3	1	2	1	5	0	0	0	1	1	0	4	3	3	1	0	3	0	0	0	1	0	0	1	0	1
EF516403.1.1381	0	0	0	0	0	0	0	0	0	0	0	1	0	0	0	0	0	0	0	0	0	2	0	0	0	1	0	0	0	0	0	0	0	0	0	0	0	0	0	0	0	0	0	0	0	0	0	0	0
KC119156.1.1440	0	0	0	0	0	0	0	0	0	0	0	0	0	0	0	0	0	0	0	1	0	0	0	0	0	0	0	0	0	0	0	0	0	0	0	0	0	0	0	0	0	0	0	0	0	0	0	0	0
FJ478549.1.1510	1	10	4	8	12	19	5	16	7	19	9	7	7	3	9	5	10	11	6	9	6	9	13	15	21	20	48	5	44	12	3	4	5	5	6	7	10	5	2	9	8	9	8	12	9	6	15	3	13
FPLS01030566.16.1526	7	4	4	6	7	4	6	9	11	3	6	9	2	6	2	4	0	6	2	6	13	7	11	18	5	6	34	10	23	8	11	4	4	3	4	5	8	2	15	5	2	6	9	3	6	9	6	3	8
FPLS01002047.1.1318	0	0	2	0	0	0	0	0	2	2	0	1	0	0	0	0	0	1	0	0	0	0	1	1	0	3	1	0	1	0	0	0	0	1	0	1	1	0	0	0	1	0	0	3	1	0	1	2	3
FN827311.1.1451	6	1	0	1	0	0	2	2	3	2	1	1	2	0	0	0	2	4	1	1	0	1	0	0	0	4	4	0	0	5	6	0	0	1	0	0	2	0	6	0	0	0	0	0	4	1	0	0	0
EU244076.1.1494	0	0	0	0	0	0	0	0	0	0	0	0	0	0	2	1	0	4	1	0	0	0	0	0	1	0	5	0	0	0	1	0	0	1	0	1	0	0	0	0	0	0	0	0	0	2	1	0	0
JF235940.1.1337	0	0	0	0	1	3	0	0	0	0	0	0	0	0	0	0	5	0	0	0	3	0	2	0	1	2	1	1	0	0	0	0	0	2	0	1	2	0	0	0	1	0	1	1	2	0	0	0	0
LC221821.1.1416	0	0	0	0	0	0	2	0	0	0	0	0	0	0	0	0	0	0	0	0	0	0	0	0	0	0	0	0	0	0	0	0	0	0	0	0	0	0	0	0	0	0	0	0	0	0	0	0	0
EF032765.1.1449	2	1	0	1	0	2	0	1	0	0	0	2	1	0	3	4	0	0	0	0	2	4	0	1	0	0	1	2	5	0	1	0	0	0	0	0	2	2	1	3	0	6	2	4	0	0	1	0	2
DQ906902.1.1472	7	1	7	3	6	5	2	8	3	1	1	8	1	0	6	0	11	0	1	5	0	3	2	4	4	4	4	6	6	2	0	4	0	3	5	2	0	4	1	6	6	19	1	3	1	5	6	3	8
DQ846831.1.1384	0	0	0	0	0	0	0	0	0	0	0	0	0	0	0	1	0	0	0	0	0	0	0	0	0	0	0	0	0	0	0	0	0	0	0	0	0	0	0	0	0	0	0	0	0	0	0	0	0
AY081986.1.1499	0	0	0	0	0	0	0	0	0	0	1	0	0	0	0	0	0	0	0	0	0	0	0	0	0	0	0	0	0	0	0	0	0	0	0	0	0	0	0	0	0	0	0	0	0	0	0	0	0
AB240229.1.1485	0	0	0	0	0	0	0	0	0	0	0	2	1	0	0	0	2	1	0	0	0	0	0	0	0	0	3	0	0	0	0	0	0	0	1	0	0	0	0	0	0	1	0	0	2	1	0	0	0
BX294705.1.1318	0	4	0	8	3	3	1	3	1	4	5	0	0	0	2	1	0	0	0	2	6	1	3	4	1	7	9	3	5	0	3	1	2	1	3	5	2	4	0	0	0	0	2	0	1	0	1	4	6
FR687496.1.1496	0	0	0	0	0	0	0	0	0	0	0	0	0	1	0	0	0	0	0	0	0	0	0	0	0	0	0	0	0	0	0	0	0	0	0	0	0	0	0	0	0	0	0	0	0	0	0	0	0
FJ004737.1.1321	17	5	28	16	10	21	14	9	9	21	24	24	0	12	5	7	12	15	1	15	13	20	24	42	21	10	30	21	17	17	11	16	8	18	19	12	12	15	3	6	12	16	28	5	3	16	32	8	11
FPLS01045116.11.1501	1	5	0	0	0	0	2	0	0	0	0	9	0	0	0	0	1	1	0	3	3	2	6	0	0	2	0	5	0	0	2	2	3	2	0	0	0	0	1	0	0	0	1	0	0	0	5	0	0
FJ236043.1.1472	0	0	0	0	0	0	0	0	0	0	0	0	0	0	0	0	0	0	0	0	0	0	0	0	0	0	1	0	0	0	0	0	0	0	0	0	0	0	0	0	0	0	0	0	0	0	0	0	0
DQ125541.1.1471	0	0	0	0	1	0	0	0	0	0	0	0	0	0	0	0	0	0	0	0	0	0	0	1	0	0	1	0	0	0	0	0	0	0	0	0	0	0	0	0	0	0	0	0	0	0	0	0	0
FPLS01002599.10.1460	0	0	0	0	0	0	0	0	1	0	0	0	0	0	0	0	2	0	1	0	0	0	0	0	0	0	0	0	0	0	0	0	0	2	0	0	0	0	0	1	0	0	0	0	0	0	0	0	0
EU135195.1.1382	25	6	15	23	23	15	37	25	19	21	37	33	19	17	19	22	4	12	14	25	15	32	19	52	14	28	48	32	42	13	9	20	16	28	20	13	22	32	5	8	12	9	18	13	2	9	18	13	35
HQ440057.1.1485	4	0	0	0	0	0	0	0	0	0	0	0	0	0	0	0	0	0	0	0	2	0	0	0	0	0	0	0	0	1	2	0	0	0	0	0	0	0	0	0	2	0	0	0	0	0	0	0	0
KX752986.1.1496	4	6	13	8	6	8	5	4	4	14	4	9	3	1	6	6	8	5	5	4	13	12	10	20	9	11	34	3	28	5	0	0	1	3	5	12	5	2	2	2	7	18	4	8	3	3	16	3	8
AUOS02000042.10667.12167	0	0	0	0	0	0	0	0	1	0	0	0	0	0	0	0	0	0	1	0	0	0	0	0	0	0	1	0	0	0	0	0	0	0	0	0	0	0	0	0	0	0	0	0	0	0	0	0	3
AF293012.1.1505	55	68	68	117	179	86	58	52	50	74	182	123	62	79	81	68	42	67	39	125	46	92	82	396	72	72	174	155	196	48	38	78	48	44	35	166	101	57	16	35	33	65	113	32	29	56	104	50	170
FPLS01051958.10.1539	1	0	0	0	1	0	1	0	0	0	0	0	0	0	0	0	0	0	0	0	0	0	0	1	0	0	0	0	0	1	0	0	0	1	0	0	1	0	0	1	0	0	2	0	1	0	0	0	0
DQ017935.1.1500	0	0	0	0	0	0	0	0	0	0	0	0	0	1	0	0	0	0	0	0	0	0	0	0	0	0	0	0	0	0	0	0	0	0	0	0	0	0	0	0	0	0	0	1	0	0	0	0	0
EF019221.1.1366	52	39	79	66	10	65	107	39	58	42	49	63	38	41	57	62	91	40	15	48	48	62	62	8	50	44	143	44	39	48	42	168	27	76	44	43	62	64	29	34	96	72	50	57	55	75	89	15	11
FPLS01007888.16.1510	0	1	0	0	1	0	0	0	0	0	0	0	0	0	0	0	0	0	0	0	0	0	0	0	0	0	2	0	0	0	0	0	0	0	0	0	0	0	0	2	0	0	0	0	0	0	0	0	0
EF019523.1.1370	0	0	0	0	0	0	1	0	0	0	0	0	1	0	0	0	2	0	1	0	0	0	0	3	0	0	0	0	3	0	0	1	0	0	0	0	0	2	0	0	0	0	0	4	0	0	0	0	0
EF516698.1.1435	0	0	0	0	3	0	4	1	4	1	3	2	0	2	0	1	0	3	1	7	1	1	2	2	1	0	4	0	2	1	0	1	0	1	1	0	2	1	1	2	0	5	2	0	4	1	3	0	3
FJ152809.1.1515	0	0	0	0	0	0	0	0	0	0	0	1	0	0	0	0	0	0	0	0	0	0	1	3	0	0	0	0	0	0	0	0	0	0	0	0	0	0	0	0	0	0	0	0	1	0	1	0	0
JF830204.1.1501	1	3	4	1	0	4	1	4	0	0	1	4	5	0	1	1	0	0	1	1	2	4	1	0	3	0	3	1	0	3	2	0	0	1	1	2	2	3	2	0	0	0	3	3	3	0	1	2	0
AB630788.1.1474	0	0	0	0	0	0	1	0	0	0	0	0	1	0	0	0	0	1	0	0	0	0	0	0	1	0	0	0	0	0	0	0	0	0	0	0	0	0	0	0	0	0	0	0	0	0	0	0	0
HQ609626.1.1494	2	2	0	1	0	1	1	2	0	0	4	0	3	2	3	1	2	4	0	5	1	1	4	1	2	8	2	4	3	3	3	1	0	4	0	0	1	2	0	1	1	0	2	2	4	0	0	0	0
FJ890894.1.1523	0	0	0	0	0	0	0	0	0	0	0	0	0	0	0	1	0	0	0	0	0	0	0	0	0	0	0	0	0	0	0	0	0	0	0	0	1	0	0	0	0	0	0	0	0	0	0	0	0
JX489998.1.1500	0	0	0	0	0	0	0	0	0	0	0	2	0	0	0	0	0	0	0	0	0	0	1	0	0	0	0	0	0	0	0	0	0	2	0	0	0	0	0	0	0	2	0	0	0	0	1	0	0
AB696145.1.1429	0	0	0	0	0	1	0	0	0	0	0	0	0	0	0	0	0	0	0	0	0	0	0	0	0	0	0	0	0	1	0	0	0	0	0	0	0	0	0	0	0	0	0	0	0	0	0	0	0
FM872766.1.1509	4	6	6	3	28	3	4	5	0	5	2	6	8	8	5	1	3	5	0	7	9	9	4	21	2	7	19	3	26	9	7	1	2	3	1	1	7	9	1	4	3	4	15	2	3	2	5	3	5
LN567637.1.1405	1	0	3	0	5	0	1	2	2	1	0	2	0	1	2	3	1	1	1	4	3	3	2	11	3	2	6	3	19	1	1	1	0	0	1	2	0	2	0	0	1	3	0	2	0	2	2	0	1
EU132194.1.1384	0	0	1	0	0	1	0	0	0	0	1	1	0	0	1	0	0	0	0	0	0	1	2	0	2	0	2	0	0	0	0	0	0	0	0	0	0	1	0	0	0	0	2	0	0	0	1	0	0
FJ542880.1.1509	0	1	1	1	0	0	3	7	2	2	1	2	1	3	0	1	0	1	2	0	2	0	3	4	1	1	4	1	2	1	0	0	0	1	1	0	2	0	0	1	4	3	1	0	0	1	7	0	1
LN563847.1.1346	26	7	8	10	3	4	9	12	14	14	12	19	21	12	10	16	7	7	17	13	11	11	17	14	14	12	52	12	28	20	14	18	11	6	8	10	18	19	8	5	17	8	17	11	8	10	34	5	3
EU177515.1.1401	0	0	0	0	0	0	0	0	0	0	0	0	0	0	0	0	0	0	0	0	0	0	0	0	0	0	0	0	0	0	0	0	0	0	0	0	1	0	0	0	0	0	0	0	0	0	0	0	0
KJ566458.1.955	0	0	0	0	0	0	0	0	0	0	0	0	0	0	0	0	0	0	0	0	0	0	0	0	0	0	0	0	0	0	0	0	0	0	0	0	0	0	0	0	0	0	0	0	0	0	0	0	1
EU132891.1.1299	12	11	8	46	0	25	3	10	8	25	21	5	20	4	25	43	26	6	4	17	6	9	35	1	13	6	42	51	0	5	1	19	2	7	11	3	10	16	2	6	2	40	12	18	6	8	4	10	0
HM749696.1.1309	3	3	1	3	2	2	0	2	1	4	5	1	1	1	1	7	3	2	2	1	3	2	0	3	2	2	0	5	2	2	2	4	3	1	0	0	0	2	0	2	1	6	2	1	0	2	4	1	0
KF616644.1.1463	0	0	0	0	1	0	0	0	0	0	0	0	0	0	0	0	0	0	0	0	0	0	0	0	0	0	0	0	0	0	0	0	0	0	0	0	0	0	0	0	0	1	0	0	0	0	0	0	0
KJ877532.1.1386	0	1	0	1	1	1	1	0	0	2	1	3	0	1	1	0	2	1	0	3	0	7	0	0	0	5	4	0	1	1	0	0	0	0	0	2	2	1	0	0	0	2	0	0	0	0	0	3	1
KF927015.1.1212	0	5	4	0	0	3	11	7	0	1	11	11	1	22	3	11	1	113	5	2	1	8	73	0	5	14	47	0	1	14	0	2	13	7	3	4	7	0	3	7	4	6	29	63	0	49	5	34	1
JF265740.1.1380	13	21	16	27	22	9	14	16	7	34	42	28	8	8	17	10	4	6	11	28	9	13	11	70	17	32	26	23	54	13	26	11	6	18	18	21	14	16	12	5	7	10	26	17	10	9	25	19	34
FPLS01010040.16.1483	5	3	3	3	6	1	6	6	3	3	1	1	0	3	2	1	2	3	4	4	3	7	3	5	0	0	3	0	16	4	0	6	0	1	4	3	2	1	1	0	0	3	4	1	1	1	6	4	3
JF198678.1.1366	0	1	3	2	4	6	1	2	1	5	5	1	1	2	2	1	4	3	2	4	7	1	5	4	0	5	18	0	12	0	1	3	0	3	3	0	0	3	1	3	2	6	1	4	1	1	3	0	6
FJ478877.1.1483	0	0	1	0	0	1	0	0	0	0	0	0	0	0	0	0	0	0	0	0	1	0	0	0	0	0	1	0	0	0	0	0	0	0	0	0	0	0	0	0	0	0	0	0	0	0	0	0	0
KJ808529.1.1503	21	4	0	8	0	4	2	1	8	4	8	1	7	2	18	10	4	4	4	7	1	2	7	0	7	8	9	11	0	12	6	4	4	0	1	0	1	8	5	10	4	2	4	18	14	1	2	0	0
HQ739002.1.914	0	5	0	5	5	1	0	2	2	1	0	2	1	2	0	1	2	0	0	1	4	0	2	5	1	5	12	0	5	1	3	0	0	0	1	0	2	0	0	1	1	3	1	0	0	1	2	0	1
EU135034.1.1380	0	0	0	1	0	0	0	0	0	0	0	0	0	0	0	2	0	0	0	0	1	0	0	1	0	0	6	2	6	0	0	1	0	0	0	1	0	0	0	0	1	1	0	0	0	0	0	0	0
HM331407.1.1357	0	0	1	0	0	0	1	0	0	1	0	1	0	0	0	0	1	0	0	0	0	2	0	0	0	0	0	0	1	0	0	1	0	0	0	0	0	0	0	0	0	0	1	0	0	0	0	0	0
LN565062.1.1327	0	0	0	0	0	0	0	0	0	0	0	0	0	0	0	0	0	0	0	0	0	0	0	0	0	1	0	0	0	0	0	0	0	0	0	0	0	0	0	0	0	0	0	0	0	0	0	0	0
AB240378.1.1464	2	0	0	0	0	0	3	0	0	0	1	0	3	0	1	1	4	3	0	1	2	4	4	0	0	0	6	3	0	2	1	0	2	0	0	1	0	0	0	0	1	0	0	1	0	0	1	1	0
KP784743.1.1513	0	0	0	0	0	0	1	0	0	1	0	2	1	0	0	0	0	0	0	0	0	0	1	0	0	0	2	0	1	0	0	0	0	0	3	1	2	0	0	0	0	1	2	0	0	0	2	0	0
HQ118650.1.1503	0	0	0	0	0	0	1	0	0	0	0	0	0	0	0	0	0	0	0	0	0	0	0	0	0	0	0	0	0	0	0	0	0	0	0	0	0	0	0	0	0	0	0	0	0	0	0	0	0
HQ674959.1.1455	0	5	6	6	4	11	3	3	4	6	4	1	2	5	5	4	4	2	2	2	1	10	5	14	2	1	9	4	15	2	2	5	6	0	2	3	3	0	2	0	2	3	11	4	5	1	6	5	6
FJ466202.1.1468	0	0	0	0	0	0	0	0	0	0	0	1	0	2	0	1	0	2	0	1	1	0	1	7	2	0	4	4	1	0	0	0	0	2	0	0	1	1	0	0	1	0	0	0	0	0	0	0	2
JF733430.1.1444	0	0	0	0	0	0	0	0	0	0	0	0	0	0	0	0	0	0	0	0	0	0	0	0	0	0	0	0	0	0	0	0	0	0	0	0	0	0	0	0	0	0	0	0	0	0	0	1	0
KR559960.1.1479	10	10	8	21	21	10	41	15	18	11	47	52	3	15	25	30	17	14	21	30	26	32	16	64	19	16	82	28	75	13	12	38	10	40	15	39	17	26	9	13	24	25	15	15	32	16	52	26	44
EF019975.1.1390	17	6	8	1	5	5	11	6	6	5	14	11	9	14	10	12	6	5	3	9	7	13	8	14	9	23	42	3	18	16	17	18	10	10	7	7	10	14	10	4	4	5	5	10	20	14	20	10	5
KP162209.1.1469	0	0	0	0	0	0	0	0	0	0	0	0	0	0	0	1	0	0	0	0	1	0	0	0	0	0	0	0	0	0	0	0	0	0	0	0	0	0	0	0	0	0	0	0	0	0	0	0	0
EF019541.1.1393	0	0	0	0	0	2	0	4	0	0	2	0	0	0	2	1	1	1	1	2	0	1	0	0	2	1	2	0	0	0	0	1	0	0	0	0	0	1	1	2	3	0	0	0	0	0	1	0	2
Z95716.1.1539	1	0	0	1	0	0	2	1	0	2	0	0	1	0	2	2	1	1	0	0	1	2	0	0	0	0	3	0	2	3	0	0	0	1	0	0	1	1	0	0	0	0	3	0	1	0	4	0	0
FJ802371.1.1258	3	8	4	13	0	8	2	9	4	6	4	15	6	1	9	6	17	3	0	5	1	2	14	0	2	3	9	12	0	6	1	2	1	1	3	3	7	8	10	2	2	2	5	2	5	6	7	10	0
JX576010.1.1462	0	0	0	0	0	0	0	0	0	0	0	0	0	0	0	1	0	0	0	0	0	0	0	0	0	0	0	0	0	1	0	0	0	0	0	0	1	0	3	2	0	0	0	0	0	0	0	0	0
KC554529.1.1519	2	0	0	1	0	0	0	0	0	0	0	0	0	0	0	1	1	0	0	0	0	0	2	0	1	0	1	0	0	0	0	0	0	0	0	0	0	1	0	0	0	1	0	5	2	0	0	0	0
FJ625329.1.1454	0	5	1	4	6	9	8	2	2	5	6	4	2	1	6	1	7	0	4	4	1	6	10	2	6	4	17	5	31	6	4	5	0	2	3	2	5	4	1	2	3	7	5	5	5	2	4	0	3
FPLS01025032.12.1480	3	1	0	0	0	14	4	3	4	6	0	10	21	1	2	0	7	5	0	25	5	14	17	0	6	15	22	0	0	2	16	0	12	11	6	0	17	14	0	3	6	1	36	0	19	3	13	6	0
EU158340.1.1455	0	0	0	0	0	0	0	0	0	0	0	0	0	0	0	2	1	0	0	0	0	0	0	0	0	0	0	0	0	1	0	0	0	0	0	1	0	0	0	0	0	0	0	0	0	0	0	0	0
AM935939.1.1330	62	90	79	150	137	138	86	89	82	94	268	176	79	90	112	87	63	81	57	176	85	141	110	291	83	165	179	213	257	74	82	87	57	74	74	95	66	76	42	60	71	125	137	91	90	89	174	79	178
EU445216.1.1546	2	0	0	0	0	1	0	1	0	1	2	1	1	1	2	3	0	0	0	0	2	0	1	0	2	0	2	2	4	0	2	2	0	1	0	0	3	1	1	1	1	2	0	1	4	3	4	1	0
EU133614.1.1308	1	6	3	1	3	2	1	2	2	4	2	4	6	0	3	0	4	1	1	2	0	4	2	7	4	3	4	2	6	3	2	4	0	0	0	3	2	0	0	1	0	2	1	1	3	0	3	9	0
EU132781.1.1295	0	0	1	0	0	0	0	0	0	0	0	0	0	0	0	0	0	0	1	0	0	0	0	0	0	1	0	1	0	0	0	0	0	0	0	0	0	1	0	0	0	0	1	0	0	0	0	0	1
KC554950.1.1524	0	0	0	0	0	0	0	0	0	0	0	0	0	0	0	0	0	0	0	0	0	0	1	1	0	1	1	0	1	0	0	0	0	0	0	0	0	0	0	0	0	0	0	0	0	0	0	0	0
LN563645.1.1388	3	1	3	3	2	5	9	2	2	4	4	3	2	2	5	3	3	4	1	8	3	4	3	7	1	1	10	1	6	1	6	2	1	7	2	4	3	3	4	1	1	0	1	3	2	4	6	0	7
EU134082.1.1371	0	1	2	0	0	0	0	2	0	0	0	2	1	0	0	0	0	0	0	0	1	0	0	0	0	0	2	0	0	0	0	0	0	2	0	0	0	0	0	0	0	0	1	0	0	0	0	0	0
FPLS01016172.7.1541	0	0	0	0	0	0	0	0	0	0	1	1	0	0	0	0	0	0	0	0	0	0	1	0	0	0	1	1	0	0	0	0	0	0	0	0	0	0	0	0	0	0	0	0	0	1	0	0	0
FQ659911.1.1356	51	20	10	23	3	26	22	8	9	17	8	16	33	11	12	13	21	29	9	34	8	20	63	5	24	28	40	40	12	31	36	8	8	16	12	3	6	30	32	11	17	7	15	20	28	11	18	2	4
KT591707.1.1549	0	0	0	0	0	0	0	0	0	0	0	0	0	0	0	0	0	0	0	0	0	0	0	0	0	0	1	0	0	0	0	0	0	0	0	0	0	0	0	0	0	0	0	0	0	0	0	0	0
HM278208.1.1331	0	0	0	0	0	1	0	0	0	0	0	0	0	2	0	0	1	0	0	0	0	0	0	0	0	0	1	0	0	0	0	0	0	0	0	0	1	0	0	0	0	0	0	0	0	0	0	0	0
FPLS01024308.16.1472	5	0	0	1	0	0	0	0	0	1	0	2	2	0	0	0	9	0	1	0	0	0	3	0	0	0	0	0	0	0	0	0	0	0	0	0	0	0	0	0	0	0	2	0	0	0	0	0	1
KU515147.1.1492	0	0	2	0	0	1	1	1	0	2	0	0	2	0	0	1	0	0	1	1	0	0	0	0	3	0	2	0	0	1	0	0	0	0	0	6	0	0	1	1	0	0	1	0	0	4	0	0	0
GU127830.1.1475	0	0	0	0	0	0	1	0	1	0	0	0	0	0	0	0	2	0	0	0	0	1	0	0	0	0	0	1	0	1	0	1	0	1	0	0	0	0	0	0	0	0	1	0	0	1	0	1	0
EU135065.1.1338	0	0	0	0	0	0	0	0	0	0	0	0	0	0	0	0	1	0	0	0	0	2	0	0	0	0	0	0	0	0	0	0	0	0	1	0	0	0	0	0	0	0	0	0	0	0	0	0	0
AJ224989.1.1477	6	7	3	6	0	8	15	6	4	7	5	9	12	0	13	5	3	7	5	12	2	1	8	1	3	4	7	9	3	0	2	9	3	3	6	9	0	2	2	5	8	10	3	3	1	3	1	2	1
KJ192115.1.1470	6	5	1	2	6	11	8	5	10	6	4	7	7	2	5	3	5	3	5	5	6	11	11	11	6	9	19	6	6	1	6	3	6	5	5	3	9	8	5	5	13	2	6	4	6	5	6	3	6
HQ462486.1.1241	0	1	0	0	1	0	1	0	0	0	2	4	2	1	3	0	2	0	0	0	0	1	2	2	1	0	4	0	0	0	1	0	0	0	0	0	3	0	0	0	0	1	0	0	0	0	1	0	1
DQ354717.1.1489	0	0	0	0	0	0	0	0	0	0	0	0	0	0	0	0	0	0	0	0	0	0	0	0	0	0	0	0	0	0	0	0	0	0	0	0	0	0	0	0	0	0	0	0	0	0	0	0	1
KC331235.1.1446	2	22	12	124	0	10	0	2	4	27	60	0	6	22	0	26	6	56	33	7	8	3	155	0	26	16	3	9	0	71	21	4	16	2	0	1	35	7	3	10	0	5	0	19	6	46	7	38	2
LN573198.1.1357	2	3	1	8	0	9	1	3	2	3	3	1	0	0	5	5	8	3	3	5	2	0	3	0	2	3	12	15	0	1	1	2	0	5	6	1	2	2	0	2	2	8	1	2	3	0	5	1	0
LN573649.1.1370	0	1	0	0	3	0	1	0	1	1	0	1	0	3	0	0	0	0	0	1	1	1	3	0	0	0	1	0	1	0	0	1	0	0	2	0	0	0	0	0	1	0	0	0	0	0	0	0	5
FPLM01003997.2.1438	0	2	2	3	1	2	2	2	1	4	1	1	2	0	0	1	0	0	2	4	1	2	3	0	6	2	8	9	4	0	3	3	1	2	1	0	0	1	1	0	1	5	1	2	2	0	3	3	0
EF019351.1.1404	0	0	0	0	1	0	0	0	0	0	2	0	0	0	2	1	1	0	0	0	0	0	0	0	0	0	3	1	0	0	0	0	0	0	0	0	0	0	1	0	0	0	0	0	0	0	0	0	0
HQ597062.1.1508	12	4	3	4	5	1	7	3	6	6	2	4	3	1	7	5	2	4	3	6	12	7	4	2	6	4	10	6	5	4	9	1	4	3	2	2	5	7	5	2	6	3	3	4	11	4	7	1	4
KC331384.1.1512	0	0	0	0	0	0	0	0	0	0	0	0	0	0	0	0	0	0	0	0	0	0	0	0	0	0	0	0	0	0	0	0	0	0	0	0	0	0	0	0	0	2	0	0	0	0	0	0	1
GU444062.1.1486	0	3	0	0	0	0	0	1	2	0	0	0	0	1	0	0	0	4	0	0	0	0	2	0	0	0	2	0	0	2	1	1	1	2	0	0	0	0	0	0	3	0	0	1	1	0	0	3	0
HQ221938.1.1503	2	2	3	1	2	5	7	4	2	3	5	2	11	4	5	0	0	1	0	3	2	9	2	5	1	2	8	5	9	0	1	0	1	3	1	4	3	1	1	1	1	2	1	10	4	0	3	0	3
AP017313.4721397.4722906	0	0	0	0	1	0	0	0	0	0	0	0	0	0	0	0	0	0	1	1	0	1	0	0	0	1	0	0	0	0	0	0	0	0	1	0	0	0	0	0	0	0	2	3	1	0	0	0	0
HK556575.1.1486	0	1	0	0	0	0	0	0	0	1	0	0	0	0	0	0	0	0	0	0	0	0	0	0	0	0	0	0	0	0	0	0	0	0	0	0	0	1	0	0	0	0	0	0	0	1	0	0	0
AM936493.1.1355	10	6	4	0	3	5	4	7	1	5	3	4	12	5	4	2	8	1	2	8	2	5	19	5	16	5	26	7	7	6	5	2	5	4	4	0	12	9	4	6	2	2	5	11	4	4	10	1	0
KM200730.1.1461	3	7	7	8	5	4	9	11	4	10	4	14	1	10	9	3	3	2	11	10	8	10	10	24	5	11	27	10	17	7	3	9	4	8	6	6	7	5	4	7	9	6	13	10	5	5	15	5	7
JX840389.1.1441	0	0	0	1	0	0	0	0	0	0	0	0	1	0	0	1	0	1	0	0	0	0	0	0	0	0	2	0	0	0	0	0	0	0	0	0	0	0	0	0	0	2	0	0	0	0	0	0	0
EF632908.1.1545	0	0	0	4	2	0	1	0	4	0	0	0	0	0	1	0	2	0	0	1	2	0	2	0	0	0	0	0	2	0	0	0	2	0	0	0	0	0	0	0	1	3	0	1	0	1	2	0	0
MCAW01000025.253.1772	0	0	0	0	1	0	0	0	0	0	1	0	0	0	0	0	0	0	0	0	0	0	0	0	0	0	0	0	0	0	0	0	0	0	0	0	0	0	0	0	0	0	0	0	0	0	0	0	0
EU133399.1.1323	287	415	233	375	45	338	285	202	203	274	210	434	454	97	334	215	402	319	133	271	304	305	592	59	391	307	707	459	172	237	251	297	98	404	204	171	240	250	151	169	263	310	205	325	188	181	221	121	38
GU444094.1.1487	1	0	0	1	0	0	0	0	1	0	2	0	0	0	0	1	0	1	0	0	0	0	10	0	0	0	0	0	0	2	0	0	0	0	0	0	0	1	0	0	0	0	0	2	0	22	0	8	0
EU184868.1.1526	0	0	0	0	0	0	0	0	0	0	0	0	0	0	0	0	0	0	0	0	0	0	0	0	0	0	0	0	0	0	0	0	0	0	0	0	0	0	0	0	0	0	0	0	0	0	0	0	0
FJ004649.1.1320	15	18	15	9	18	20	18	25	10	20	9	17	8	18	14	17	25	14	9	12	10	29	41	29	38	9	49	25	72	20	8	24	7	13	16	15	19	14	6	3	12	33	16	14	12	8	13	15	10
HQ120544.1.1501	3	1	9	9	6	2	10	4	4	7	12	12	0	4	5	3	1	2	3	3	2	8	3	18	4	4	10	14	16	6	2	5	1	2	1	13	4	5	2	1	2	12	9	10	7	0	13	3	9
JX438004.1.1399	0	1	1	0	0	0	0	0	1	0	1	0	0	1	0	2	0	1	0	1	0	2	1	0	0	0	2	0	0	1	0	0	0	0	1	0	1	1	0	1	1	1	0	2	0	0	4	0	1
JX073739.1.1496	80	83	27	33	24	25	71	127	85	76	53	60	50	9	19	33	45	78	20	122	33	71	227	18	13	136	293	43	18	63	24	24	15	45	36	37	32	19	29	83	58	41	41	11	24	151	28	17	35
KM093731.1.1469	0	0	2	0	0	15	1	1	0	1	0	10	1	6	0	2	3	2	9	0	0	2	1	0	0	1	9	0	0	0	0	1	0	0	1	0	0	0	0	0	3	3	2	3	3	0	0	0	0
JQ723651.1.1481	3	10	6	0	7	5	29	4	28	6	7	13	10	5	12	5	3	1	12	3	20	15	15	5	10	23	48	12	29	17	15	4	6	19	6	7	6	8	7	0	14	0	18	4	8	24	8	1	7
KC541146.1.1542	0	0	0	0	0	0	0	0	0	0	0	0	0	0	0	0	0	0	0	0	0	0	0	0	0	0	0	0	0	0	0	0	0	0	0	0	0	0	0	0	0	0	0	0	0	0	0	0	0
FR687487.1.1515	0	0	2	0	0	3	0	0	0	0	0	0	0	0	0	0	0	0	0	1	4	3	3	0	0	0	4	0	0	1	0	0	0	0	0	1	0	0	0	0	0	0	1	0	2	0	0	0	32
DQ337082.1.1451	0	0	0	0	0	0	0	0	0	0	0	0	0	0	0	0	0	0	0	0	0	0	1	0	0	0	0	0	0	0	0	0	0	0	0	2	1	0	0	0	0	0	0	0	0	0	0	0	0
AB269577.1.1483	8	7	8	6	0	11	10	9	6	4	8	13	4	11	11	4	17	13	4	4	11	17	21	6	9	8	27	17	10	3	2	5	5	16	7	7	6	18	3	9	12	10	7	10	8	1	10	9	1
JF093828.1.1346	0	0	0	0	0	0	0	0	0	0	0	0	0	0	0	0	0	0	0	0	0	0	0	0	0	0	0	0	0	0	0	0	0	0	0	0	0	0	0	0	0	2	0	0	0	0	0	0	0
EF516793.1.1487	0	0	0	0	0	0	0	0	0	0	0	0	0	0	1	0	0	0	0	0	0	2	0	2	1	0	1	1	0	0	0	0	0	0	0	0	0	0	0	1	0	0	3	2	1	0	0	0	0
LN572130.1.1324	0	0	0	0	0	0	0	0	0	0	0	0	0	0	0	0	1	0	0	0	1	1	0	0	0	0	0	0	0	0	0	1	0	0	0	0	0	0	0	0	0	0	0	0	0	0	0	0	0
HQ230113.1.1467	2	0	0	0	0	0	0	0	0	1	0	0	0	0	0	2	1	1	0	1	0	0	0	0	0	1	1	0	0	0	1	0	0	0	0	0	0	0	0	0	0	1	1	0	0	0	0	0	0
GQ472421.1.1460	0	0	0	0	0	0	2	1	0	2	2	0	0	0	0	0	1	0	0	0	0	0	0	2	1	0	0	0	2	0	0	0	0	0	0	0	0	0	0	1	0	1	0	1	0	1	0	0	1
EF018635.1.1339	1	2	1	5	4	2	6	2	5	6	4	3	8	1	3	7	4	3	2	1	6	0	7	7	3	4	30	6	11	3	1	1	2	4	2	2	2	4	0	7	5	4	4	2	4	4	9	4	8
EU037315.1.1487	0	0	0	0	0	0	0	0	0	0	0	0	0	0	0	0	1	0	0	1	0	0	0	0	0	0	0	0	0	0	0	0	0	0	0	0	0	0	0	0	0	0	0	0	0	0	0	0	0
LN833470.1.1255	0	0	0	2	0	0	0	0	0	0	0	0	0	0	0	0	0	0	0	0	0	0	0	0	0	0	0	0	0	0	0	0	0	0	0	0	0	0	0	0	0	0	0	0	0	0	0	0	0
FPLS01056159.11.1509	1	5	1	12	1	12	2	12	9	14	10	3	3	0	6	18	11	9	4	9	5	10	13	5	7	8	11	11	17	9	4	5	6	13	7	5	17	4	4	18	6	24	1	6	20	3	4	5	0
LN570865.1.1403	0	8	1	2	0	0	0	1	2	1	1	0	0	0	0	0	0	2	1	2	0	0	1	0	1	0	0	1	0	0	0	1	1	1	1	11	0	2	1	2	9	5	0	1	0	1	3	0	0
LC124526.1.1478	0	0	0	0	0	0	0	0	0	0	0	0	0	0	0	0	0	0	0	0	0	0	0	0	0	0	0	1	0	0	0	0	0	0	0	0	0	0	0	0	0	0	0	0	0	0	0	0	0
EU423300.1.1480	0	0	0	2	0	1	0	1	0	0	0	0	0	1	1	0	1	0	0	0	0	0	0	0	0	3	0	1	0	2	0	1	0	0	0	0	1	0	0	0	0	1	2	0	0	2	0	3	0
JX223112.1.1498	0	0	0	0	0	0	0	0	0	0	0	0	0	0	0	0	0	0	0	0	0	0	0	0	0	0	0	0	0	0	0	0	0	0	0	0	0	0	0	0	0	0	0	0	0	0	0	0	1
GQ406163.1.1492	0	0	1	1	0	0	0	0	0	0	0	0	0	0	0	0	0	0	0	0	0	0	0	0	0	0	0	1	0	0	0	0	0	0	0	0	0	0	0	0	0	0	0	0	0	0	0	0	0
FPLS01040841.11.1429	0	0	0	0	0	0	1	0	0	0	0	1	0	0	0	0	0	0	0	0	0	0	5	0	1	0	0	0	1	0	1	0	2	0	0	0	0	2	0	0	1	0	2	2	0	0	1	0	0
DQ297977.1.1495	2	4	6	0	6	5	2	1	2	3	4	6	5	4	2	3	9	4	1	1	4	1	2	4	6	1	19	0	8	11	3	6	0	5	2	7	1	0	0	9	6	4	3	2	2	3	9	0	2
EU134468.1.1389	0	0	0	0	1	1	0	0	0	0	2	1	0	0	0	0	0	0	1	0	0	1	1	1	0	0	1	3	3	0	0	0	0	0	0	0	1	0	1	0	0	0	1	0	0	0	0	0	2
FPLS01008651.21.1524	7	7	13	8	2	10	10	3	13	3	6	14	2	0	5	2	13	2	1	4	7	17	19	2	4	4	31	5	1	5	6	5	4	15	2	2	3	9	6	4	5	2	5	4	5	7	4	1	0
JX223047.1.1489	122	122	45	65	14	82	141	27	45	56	88	98	71	58	91	85	26	81	54	116	83	43	116	23	94	177	139	159	25	81	197	33	68	95	52	76	77	49	53	22	50	34	69	32	174	49	82	26	7
EU133081.1.1365	0	0	0	0	0	0	0	0	0	0	0	0	0	0	0	0	0	0	0	0	0	0	0	0	0	1	0	1	0	0	0	0	0	0	0	0	0	0	0	0	1	0	0	0	0	0	1	0	0
HQ602901.1.1448	0	1	0	0	0	0	1	0	0	0	0	1	0	0	0	0	0	0	0	1	0	0	1	0	0	0	0	2	0	0	0	0	0	0	0	1	0	0	0	0	3	0	0	1	0	0	1	0	0
KX753101.1.1457	3	4	9	19	2	7	11	6	5	11	11	10	5	4	9	20	16	6	10	11	17	16	32	6	17	26	49	2	11	6	7	13	7	6	5	4	11	11	6	10	12	13	5	4	10	8	29	8	8
FPLP01009833.16.1510	0	0	0	0	0	0	0	0	0	1	0	0	0	0	0	0	0	0	0	0	0	0	0	0	0	0	0	0	0	0	0	0	0	0	0	0	0	0	0	0	0	0	0	0	0	0	0	0	0
FJ478690.1.1489	13	16	14	12	8	18	12	22	5	10	8	18	17	3	15	12	24	12	10	9	12	17	23	6	15	7	35	8	16	7	5	9	2	10	13	14	14	12	4	8	14	23	17	22	5	19	5	9	1
DQ451476.1.1481	0	0	3	0	4	2	0	2	5	2	0	0	0	0	2	2	2	2	1	4	0	1	1	3	4	2	1	1	4	1	0	3	0	1	2	2	1	0	0	0	1	0	6	0	1	0	6	0	0
KJ192102.1.1546	0	0	1	0	0	0	0	0	0	0	0	0	1	0	1	0	0	0	0	0	1	0	0	2	3	0	0	1	0	0	0	0	0	0	0	0	0	0	0	1	0	0	0	0	0	0	0	0	0
EF492921.1.1446	2	3	1	4	1	2	1	0	3	2	6	4	4	1	4	5	3	1	0	6	9	4	2	1	3	4	17	3	6	1	0	1	0	0	3	0	3	3	0	3	7	2	5	5	4	1	1	2	1
KC855022.1.1416	0	0	0	0	0	0	0	0	0	1	0	0	0	0	0	1	0	0	0	0	0	0	0	0	3	1	0	1	0	0	0	0	0	0	0	0	2	0	0	0	2	1	0	0	1	0	1	0	0
FJ529716.1.1462	0	0	0	0	1	0	0	0	0	0	0	0	0	0	0	0	0	1	0	0	0	0	1	0	1	0	3	0	2	1	0	0	0	0	0	0	0	1	0	0	0	0	0	1	0	0	5	0	1
EU133495.1.1324	0	0	0	0	0	0	0	0	0	0	0	0	0	0	1	0	0	0	0	0	0	0	0	0	1	0	0	0	0	0	0	0	0	0	0	0	0	0	0	0	0	0	0	0	0	0	0	0	0
AY922154.1.1409	9	1	3	2	3	0	11	4	5	5	2	9	18	6	11	11	2	7	7	3	17	12	3	9	12	5	28	2	13	3	8	2	2	8	6	4	14	3	4	2	9	5	10	2	11	8	10	0	5
EU132431.1.1336	6	17	19	22	24	24	40	26	27	22	50	42	13	10	18	26	23	15	9	28	19	41	29	39	22	33	40	17	37	18	9	29	6	43	20	17	19	32	15	40	33	25	20	23	15	48	56	19	26
EF019162.1.1368	0	0	1	0	0	0	0	1	0	0	0	0	0	0	1	0	0	0	0	0	0	0	0	0	0	0	0	0	0	0	0	0	0	0	0	0	0	0	0	0	0	0	0	0	0	1	0	0	0
EU133285.1.1380	0	0	1	0	1	0	2	3	0	2	4	0	1	1	1	2	2	0	0	5	2	0	1	3	0	5	4	1	2	1	3	1	0	3	1	0	1	1	1	0	2	4	0	3	2	0	3	1	1
JQ427994.1.1478	2	7	1	3	6	6	6	4	2	5	6	2	4	2	4	4	13	0	0	12	0	5	8	2	1	7	6	2	4	4	4	5	0	4	0	0	1	3	4	8	4	1	2	2	2	2	5	5	4
EF516075.1.1495	12	12	14	11	45	5	17	8	30	22	16	30	6	7	19	6	12	18	10	15	13	33	33	5	11	22	40	14	19	18	21	6	13	12	5	11	10	13	16	9	10	11	25	9	14	30	13	7	12
AF493640.1.1289	0	0	0	0	0	0	0	0	0	0	0	0	0	0	0	0	0	0	0	0	0	0	0	3	0	1	0	0	0	0	0	0	0	1	0	0	0	0	0	0	0	0	0	0	0	0	0	0	0
KX752943.1.1499	1	2	5	0	5	5	7	5	1	8	6	3	1	2	0	4	3	0	1	0	7	2	2	10	8	7	15	2	14	2	0	3	2	2	3	3	1	4	2	1	0	6	1	3	3	1	4	1	0
KY190635.1.1422	0	0	0	0	0	0	0	1	0	2	2	0	0	0	0	2	1	1	0	0	0	2	0	2	2	3	10	0	1	2	0	0	0	0	0	0	3	0	0	0	0	1	0	0	0	0	0	0	0
EU134981.1.1347	0	0	4	0	5	4	12	2	2	3	2	3	1	1	2	2	0	4	4	1	4	3	6	5	5	7	23	4	12	4	6	1	2	7	1	3	6	3	1	2	5	4	2	1	2	2	7	1	6
JN023438.1.1507	0	0	0	0	0	0	1	0	0	0	0	0	0	0	0	0	0	0	0	0	0	0	0	0	0	1	0	0	1	0	0	0	0	0	0	0	0	0	0	0	0	0	0	0	0	0	0	0	0
KY190595.1.1455	21	10	21	22	14	13	18	21	11	23	24	39	19	6	9	18	8	16	10	29	10	24	14	21	22	18	42	23	12	17	24	21	10	5	4	6	11	14	5	9	16	28	33	22	10	9	22	14	12
JQ428526.1.1449	1	1	5	0	0	2	2	0	4	1	0	1	0	0	1	0	3	2	1	0	3	2	0	0	0	3	2	0	0	2	1	0	0	2	0	0	0	0	1	2	0	0	0	0	3	1	1	2	0
AF385537.1.1518	0	0	0	0	0	0	0	0	0	0	0	0	0	0	0	0	0	0	0	0	0	0	0	0	0	0	0	0	0	0	0	0	0	0	0	0	0	0	0	0	1	0	0	0	0	0	0	0	0
EF018650.1.1329	4	4	3	6	2	6	11	7	6	7	7	4	8	3	11	2	12	7	3	9	4	4	14	4	4	7	21	3	4	5	8	5	2	7	9	1	7	9	4	8	1	4	9	7	5	4	3	2	5
FPLS01007753.11.1539	2	0	0	0	0	3	2	0	0	0	1	2	2	0	0	3	2	1	0	1	0	6	2	2	2	0	10	1	3	1	1	1	0	0	0	0	1	2	1	0	4	0	1	2	2	1	7	0	0
KJ540812.1.1483	0	2	0	2	1	1	0	1	0	0	2	2	1	1	1	5	1	0	0	0	0	1	1	0	0	2	1	2	0	0	3	2	0	1	0	2	1	4	2	2	2	2	1	0	4	0	1	0	1
AB821185.1.1483	0	0	2	0	3	2	5	0	1	0	4	7	3	2	3	0	0	1	1	0	2	2	1	5	1	2	5	2	5	3	2	0	2	2	0	7	1	2	0	3	0	2	2	0	3	4	4	0	1
JQ407952.1.1317	0	10	0	1	0	0	1	1	0	0	0	0	0	0	0	0	0	0	0	0	0	0	0	0	0	2	1	0	0	0	2	0	0	0	0	0	0	0	0	0	1	0	0	0	0	0	0	2	0
EU669616.1.1508	14	4	0	17	5	16	5	7	3	8	8	9	11	5	8	10	2	6	3	7	9	10	5	7	12	6	43	5	6	5	5	8	5	9	4	2	13	7	2	3	2	2	8	7	7	1	14	1	4
EU133852.1.1374	6	4	3	11	16	5	16	5	8	6	8	6	2	3	5	3	0	10	2	7	4	10	9	63	5	8	10	9	26	2	1	5	1	7	8	4	8	8	1	3	4	5	6	3	1	5	10	1	53
AB240263.1.1447	2	0	3	1	1	3	0	0	0	1	1	1	0	0	0	2	3	0	1	0	1	0	0	0	0	1	5	0	2	0	0	0	2	0	1	0	2	0	0	1	0	1	0	0	0	0	1	0	0
DQ787672.1.1456	0	0	0	0	0	0	1	0	4	1	0	2	0	0	1	0	0	1	0	0	1	3	0	0	1	0	0	0	0	1	0	0	0	0	0	0	0	0	0	0	1	0	0	0	0	0	0	0	2
KJ708552.1.1411	0	0	0	0	0	0	0	0	0	0	2	0	0	0	0	0	0	0	0	1	0	0	0	2	0	0	0	0	0	0	0	1	0	0	0	0	0	0	0	0	0	0	0	0	0	0	1	0	0
AY963417.1.1453	2	1	1	5	9	1	2	2	0	0	3	2	4	0	2	1	1	1	1	3	1	2	4	1	2	1	1	2	1	0	2	2	0	1	2	1	1	3	1	0	1	1	0	0	2	1	2	1	5
EU132266.1.1361	0	0	0	0	0	0	0	0	0	0	0	0	1	0	0	0	0	0	0	0	0	0	0	0	0	0	1	0	0	0	0	0	0	0	0	0	0	0	0	0	0	0	0	0	0	0	0	0	0
EF492898.1.1506	0	0	0	0	0	0	0	0	2	0	0	0	0	0	0	0	0	0	0	0	0	0	0	0	0	0	0	0	0	0	0	1	0	0	0	0	0	0	0	0	0	1	0	0	0	0	0	0	0
KC331277.1.1504	0	0	0	0	0	0	0	0	0	0	1	0	0	0	0	0	0	0	0	0	0	0	0	0	0	0	0	0	0	0	0	0	0	0	0	0	0	2	0	0	0	0	0	0	0	0	0	0	0
KM882732.1.1286	0	0	0	0	0	0	0	0	0	0	0	0	0	0	0	0	0	1	0	0	0	0	0	0	0	1	0	0	0	0	0	0	0	0	0	0	0	0	0	2	0	0	0	0	0	0	1	0	0
KC682911.1.1526	0	0	0	0	0	0	0	0	0	0	0	0	0	0	0	0	0	0	0	0	1	0	0	0	0	0	0	0	0	0	0	0	0	0	0	0	0	0	0	0	0	0	0	1	0	0	0	0	0
EF018219.1.1324	0	0	0	0	0	1	0	0	0	0	0	0	0	1	0	0	0	0	0	0	4	0	2	0	1	2	1	0	1	0	0	0	0	0	0	0	2	2	0	0	0	0	1	0	1	0	0	0	1
JX489965.1.1500	0	0	0	0	0	0	0	0	0	0	0	0	0	0	2	0	3	0	1	0	0	1	0	1	1	0	0	1	7	1	0	0	0	0	0	0	1	0	0	0	0	0	0	0	0	3	0	0	0
KM456172.1.1407	0	0	0	0	0	0	0	0	0	0	0	0	0	0	0	0	0	2	0	0	0	0	0	0	0	0	0	0	0	0	0	0	0	0	0	0	0	0	0	0	0	0	0	0	0	0	0	0	0
JQ311876.1.1463	0	1	0	0	0	0	0	0	0	0	0	4	0	1	0	0	0	0	0	0	0	0	0	0	0	0	0	0	0	0	0	0	1	0	0	1	0	0	0	0	1	0	0	0	0	1	0	0	0
FPLS01018834.2.1392	0	0	0	0	0	1	1	0	0	1	3	0	0	0	0	0	0	0	1	0	0	0	0	1	0	0	0	0	1	0	0	1	0	0	0	0	0	0	0	0	0	0	0	2	0	0	0	0	0
JQ426327.1.1441	0	1	0	1	2	0	0	3	0	0	0	0	0	0	0	0	1	0	0	0	0	1	0	1	0	0	1	1	0	0	0	0	0	1	0	2	1	0	0	2	1	0	0	2	0	0	1	1	1
HQ697449.1.1510	1	11	14	2	2	7	8	8	5	10	3	5	6	0	7	3	10	4	1	11	7	13	28	6	12	8	54	9	33	7	2	9	2	6	2	9	8	8	4	12	4	7	3	10	2	2	13	1	7
AB294347.1.1441	0	0	0	1	0	0	0	0	0	0	0	0	0	0	0	0	0	0	0	0	0	1	0	3	2	0	1	0	4	0	0	0	0	0	0	6	0	0	0	0	0	0	0	0	0	0	0	0	3
KM200407.1.1452	0	0	0	0	0	0	0	0	0	0	0	0	0	0	0	0	0	0	0	0	0	0	0	0	0	0	2	0	0	0	0	0	0	0	0	0	0	0	0	0	0	0	0	0	0	0	0	0	0
FPLS01033805.12.1544	0	0	0	0	0	0	0	0	0	0	0	0	0	0	0	0	0	0	0	1	0	0	0	0	0	0	0	0	0	0	0	0	0	0	0	0	0	0	0	0	0	0	0	0	0	0	0	0	0
JN417574.1.1534	0	0	0	0	0	0	0	0	0	1	0	2	0	0	0	0	1	1	0	1	0	0	0	0	0	0	0	0	0	1	0	0	2	0	1	0	2	0	0	0	0	0	0	0	0	0	1	0	0
FPLS01054308.18.1559	46	21	25	29	42	39	82	31	41	26	69	61	22	28	18	34	13	13	14	47	46	47	37	152	18	51	153	29	95	33	47	22	24	63	32	32	58	34	30	15	41	17	36	19	37	39	77	8	61
JF428982.1.1528	0	0	0	0	3	1	0	0	0	0	0	0	0	0	0	0	0	0	0	0	0	1	0	0	0	0	0	0	0	0	0	0	0	0	0	1	0	1	0	0	0	0	0	0	1	0	1	0	0
DQ297963.1.1511	0	1	0	1	1	3	0	0	1	1	0	1	0	2	1	1	0	0	0	2	1	1	1	1	2	3	3	1	3	0	1	0	0	0	0	0	0	1	0	3	2	0	1	0	0	0	1	0	0
FPLS01022158.11.1527	1	1	1	0	0	1	0	0	2	3	0	0	1	0	0	0	1	1	1	1	3	0	1	0	0	1	2	1	1	0	1	1	0	1	0	1	1	1	0	0	1	0	0	2	0	0	1	0	0
HM298855.1.1353	0	2	1	0	0	0	1	0	0	0	0	0	1	0	1	0	0	0	2	0	0	1	0	0	0	3	3	0	0	4	0	2	0	1	0	0	0	1	2	3	1	0	0	4	0	0	1	0	0
FPLS01038370.12.1514	0	0	0	1	0	0	0	0	0	0	0	0	0	0	0	3	0	0	0	0	0	0	0	1	0	0	0	0	0	0	0	0	0	0	0	0	0	0	0	0	0	0	0	0	1	0	0	0	0
FPLS01026751.17.1520	3	12	9	13	3	7	4	8	5	8	7	8	3	3	16	10	7	13	2	5	6	8	15	11	10	11	17	22	5	4	4	3	1	5	5	4	3	10	3	2	3	11	5	7	4	2	10	5	8
HQ674516.1.1490	1	1	2	0	3	0	3	0	2	0	0	3	0	0	0	0	0	0	0	1	0	0	1	0	1	2	5	1	6	0	0	0	0	0	0	0	0	0	0	0	1	0	0	0	0	0	2	1	5
FR667353.1.1308	0	0	0	0	0	0	0	0	0	0	0	0	0	0	0	0	0	0	1	0	0	0	0	0	0	0	2	0	0	0	0	0	0	0	0	0	0	0	0	0	0	0	2	0	0	0	0	0	0
AB696331.1.1369	16	7	4	10	14	12	19	16	9	19	8	21	5	10	8	12	9	12	3	10	18	9	4	21	4	28	42	14	25	4	8	14	4	9	14	17	2	10	6	2	7	21	7	6	1	6	20	6	10
FPLS01059851.9.1551	2	2	1	2	3	0	3	2	4	1	3	2	1	0	3	2	0	2	0	0	0	3	1	12	3	4	10	3	2	1	0	4	1	0	0	1	3	1	3	0	1	0	0	2	0	0	1	1	0
KM598250.1.1373	0	0	0	0	0	0	0	0	0	0	0	0	0	0	0	0	0	0	0	0	0	0	0	0	0	0	0	0	0	0	0	0	0	0	0	0	0	0	1	0	0	0	0	0	0	0	1	0	0
DQ083302.1.1401	0	0	0	0	1	1	0	2	0	0	2	0	0	0	0	1	1	0	0	2	0	0	1	0	2	3	5	1	0	5	1	0	0	0	1	1	1	0	1	2	1	0	1	0	1	0	5	1	1
GQ500824.1.1447	0	0	0	0	0	0	0	0	0	0	0	0	0	0	0	1	0	0	0	0	0	0	0	0	0	1	0	0	0	0	0	1	0	1	0	0	0	0	0	0	0	1	0	1	0	0	0	0	0
EU132065.1.1338	0	0	0	0	0	0	0	1	0	1	0	0	0	0	0	0	0	0	0	0	0	0	0	1	0	0	0	0	0	0	0	0	0	0	0	0	0	0	0	0	0	0	0	0	0	0	0	0	0
HM445219.1.1301	0	0	0	0	0	0	0	0	0	0	1	0	0	0	2	1	0	0	0	2	1	0	0	0	0	0	0	0	2	0	1	0	0	0	2	0	0	0	0	0	0	0	0	0	0	0	1	0	0
JQ013480.1.1521	0	0	0	0	0	0	0	0	0	0	0	1	0	0	0	0	0	1	0	0	0	0	0	0	0	1	1	0	0	0	0	0	0	0	0	0	0	0	0	0	0	0	0	2	0	0	0	0	0
HM069109.1.1499	5	5	4	4	5	1	19	8	3	5	4	15	3	2	5	4	3	2	1	7	2	3	10	0	12	7	9	8	17	3	3	3	5	2	8	4	8	7	1	0	13	2	15	12	2	5	6	4	4
FQ659747.1.1359	4	2	3	6	4	3	5	6	3	8	4	8	4	1	3	4	6	3	4	3	2	3	8	1	2	5	15	4	4	3	5	4	4	6	1	2	4	4	2	1	6	4	2	5	2	4	6	5	2
EU133900.1.1359	2	2	0	2	5	1	7	1	5	1	7	0	1	2	2	0	1	2	1	10	9	4	2	5	1	7	15	5	9	3	2	2	0	4	2	1	2	2	1	3	2	5	2	5	2	3	5	6	4
HM274577.1.1319	0	0	0	0	0	1	0	0	0	0	0	0	0	0	0	0	0	0	0	0	0	0	0	0	0	0	1	0	0	0	0	0	0	0	0	0	0	0	0	0	0	1	0	0	0	0	0	1	0
HQ120613.1.1458	12	4	8	21	2	4	8	7	6	5	14	15	6	5	28	21	8	8	6	8	11	5	10	8	11	13	21	6	6	5	4	13	4	5	8	2	14	8	4	5	2	1	7	9	8	7	20	6	4
FJ191530.1.1410	0	0	0	0	0	0	0	0	0	0	0	0	0	0	0	0	0	0	0	0	0	0	0	0	0	0	0	0	0	2	0	0	0	0	0	0	0	0	0	0	0	0	0	2	0	0	0	0	0
CXWS01000082.3027.4492	1	1	1	0	0	2	1	1	1	0	2	0	1	1	1	1	0	0	0	0	1	0	0	2	2	1	3	1	0	2	1	2	0	0	0	1	6	0	1	0	0	2	0	0	0	1	2	0	0
EU803338.1.1498	6	1	0	5	0	0	1	1	0	0	0	0	1	0	0	2	0	1	1	2	0	0	1	0	0	1	1	8	0	2	5	0	3	1	1	0	0	1	1	0	2	0	0	0	0	0	0	0	0
JX114458.1.1484	1	0	2	3	0	3	3	0	1	4	0	2	0	1	2	0	0	2	0	2	0	2	0	1	3	2	3	1	3	0	4	0	0	6	1	4	7	6	0	0	0	2	3	0	0	0	7	2	2
FNRY01000001.2625031.2626561	0	0	0	0	0	1	0	0	0	1	0	0	0	0	0	0	1	0	0	0	1	0	1	0	0	0	1	0	0	0	0	0	0	0	0	0	0	0	0	0	0	0	1	0	0	0	0	0	1
GQ397087.1.1526	0	0	0	0	0	0	0	0	0	0	0	0	0	0	0	0	1	0	0	1	0	0	1	0	0	0	0	0	0	0	0	2	0	0	0	0	0	0	0	0	0	0	0	0	0	1	0	0	0
FQ659953.1.1390	7	9	11	10	9	6	17	9	12	12	13	9	5	8	9	9	1	4	6	9	6	20	13	20	10	13	23	12	12	8	4	4	13	10	13	8	5	14	4	2	3	12	10	9	2	6	16	17	11
EF516179.1.1408	0	0	0	0	5	0	0	0	61	0	0	0	0	0	0	0	0	1	0	0	0	0	1	1	0	0	0	0	8	2	1	0	0	0	0	0	0	0	0	0	0	0	0	1	0	0	0	0	0
KM200379.1.1480	2	0	0	2	0	3	1	2	0	0	0	3	0	0	0	0	1	0	1	3	0	0	0	2	1	0	1	0	1	1	0	0	0	0	0	0	0	0	1	0	0	2	0	0	0	1	0	0	0
EU133346.1.1312	0	2	5	2	1	9	11	0	1	4	0	7	2	3	1	0	1	6	2	12	3	4	10	1	8	5	10	3	7	1	2	5	1	2	1	8	4	5	0	2	7	4	4	6	0	3	8	0	3
HM270770.1.1361	8	4	11	5	2	8	3	3	4	5	6	9	6	3	6	13	5	3	1	6	6	8	6	8	3	14	6	9	12	1	7	2	2	2	6	1	11	7	0	0	10	6	3	2	2	4	11	2	2
GQ389121.1.1480	0	0	3	1	1	0	0	3	0	0	1	3	0	1	0	0	0	0	1	0	0	2	0	0	0	1	0	0	2	0	1	2	1	0	1	0	1	0	0	2	0	0	0	0	0	2	3	1	0
HM319084.1.1312	0	0	0	0	0	0	0	0	0	0	0	0	0	0	1	3	0	0	1	0	0	0	0	0	1	0	5	0	0	0	0	0	0	0	3	0	0	0	0	0	0	2	0	1	0	0	0	0	0
EF018661.1.1407	0	0	0	0	0	0	0	0	0	0	0	0	0	0	0	0	0	0	0	0	0	0	0	0	0	0	0	0	0	0	1	0	0	0	0	0	0	0	0	0	0	0	0	0	0	0	0	0	0
AB630856.1.1439	9	1	1	10	0	8	0	5	2	0	3	1	4	0	9	0	11	10	3	1	0	1	6	0	5	0	4	1	0	2	1	3	0	0	0	0	0	3	1	4	1	0	3	4	1	3	0	1	0
JQ738834.1.1500	0	0	0	0	0	0	0	0	0	1	0	0	0	0	1	0	0	0	0	0	0	0	0	0	0	0	0	0	0	0	0	0	0	0	0	0	0	0	0	0	0	0	0	0	0	0	0	0	1
KJ782733.1.1514	46	53	67	51	9	66	88	66	65	54	81	69	62	48	74	92	49	58	14	84	59	77	103	26	54	68	153	81	54	59	72	78	39	106	56	26	69	67	38	49	72	66	71	65	62	61	83	23	10
EU132799.1.1357	0	0	0	0	0	0	0	0	0	0	0	0	0	0	0	0	0	0	1	1	0	4	3	0	0	1	0	0	0	0	0	0	0	0	0	0	0	0	7	0	0	0	1	0	0	0	0	0	0
EU132426.1.1392	0	0	0	0	0	0	1	0	0	0	1	0	0	0	0	0	0	0	0	0	0	0	1	0	0	0	0	0	0	0	0	0	1	1	0	0	2	1	0	0	0	0	1	0	0	0	1	0	0
KU311004.1.1422	0	0	0	0	0	0	0	0	0	0	0	0	0	0	0	0	0	0	1	1	0	0	0	0	0	0	0	0	0	0	0	0	0	0	0	0	0	0	0	0	0	1	0	0	0	0	0	0	0
FPLS01016962.1.1395	0	0	0	0	0	0	0	0	0	0	0	0	0	0	0	0	0	0	0	0	0	0	0	0	0	0	3	0	0	0	0	0	0	0	0	0	0	0	0	0	0	0	0	0	0	0	0	0	0
JQ977445.1.1429	0	0	0	0	0	0	0	0	1	0	0	0	0	0	0	0	0	0	0	0	0	0	2	0	0	1	1	0	0	0	0	0	0	0	0	0	0	0	1	0	0	0	0	0	0	0	0	0	0
KF712624.1.1524	12	6	3	10	19	8	15	7	5	17	11	13	2	7	1	6	2	1	6	11	6	9	21	37	16	7	12	10	27	4	5	7	3	8	5	9	6	4	2	10	1	7	11	2	4	4	19	8	21
JQ977378.1.1437	6	9	6	7	1	8	8	18	2	10	4	14	8	4	7	7	20	15	9	9	10	10	23	3	6	13	33	13	10	6	4	6	4	3	9	14	14	18	2	10	11	19	7	17	6	5	15	7	1
EU134279.1.1364	0	0	0	0	0	0	0	0	0	0	0	1	0	0	0	0	0	0	0	0	2	0	0	0	0	0	1	0	0	0	0	0	0	0	0	0	0	0	0	0	0	0	0	0	0	0	0	0	0
DQ404672.1.1510	0	0	0	0	0	0	0	0	0	0	0	0	0	0	0	0	0	0	0	1	0	0	0	0	0	0	0	0	2	0	0	0	0	0	0	0	0	0	0	0	0	0	0	0	0	0	0	0	0
EU234239.1.1497	1	1	2	0	0	2	0	2	0	1	0	0	1	1	0	0	1	0	2	0	0	0	1	1	2	1	3	1	2	3	1	0	1	3	0	1	1	0	1	1	0	1	1	2	0	1	1	1	1
JF178880.1.1352	1	2	0	1	0	1	0	3	0	1	0	2	2	0	4	2	0	0	1	0	4	4	4	1	1	1	5	0	6	0	3	1	0	0	0	2	0	1	0	1	1	0	0	0	0	1	3	0	0
KC682930.1.1534	0	0	0	0	0	0	0	0	0	0	0	0	0	0	0	0	0	0	0	0	0	0	0	0	0	0	1	0	0	0	0	0	0	0	0	0	0	0	0	0	0	0	1	0	0	1	0	0	0
EU133731.1.1284	7	6	8	7	16	3	6	3	3	5	16	7	2	9	11	10	4	4	2	8	6	4	2	16	8	6	8	8	20	6	1	8	0	0	5	6	3	6	0	4	0	17	4	8	1	1	10	9	19
KJ161326.1.1708	0	0	0	0	0	0	0	0	0	0	0	0	0	0	0	0	0	0	0	0	0	0	0	0	0	0	0	0	0	0	0	0	0	0	0	0	0	0	0	0	0	0	0	0	1	0	0	1	0
EF019892.1.1370	11	7	18	6	1	15	12	10	5	14	11	20	6	3	4	5	13	9	3	24	10	19	26	3	3	14	30	12	16	9	5	18	0	7	9	4	5	22	17	14	11	5	10	11	10	16	3	14	14
HQ597746.1.1508	1	0	1	6	0	1	0	0	2	3	0	0	3	1	3	5	1	2	3	1	0	0	2	0	0	1	1	0	3	2	1	2	0	0	1	0	2	0	1	1	1	0	2	0	1	1	1	0	0
FJ004768.1.1355	0	6	1	0	5	2	0	1	1	1	2	1	0	1	2	0	1	1	2	3	0	0	1	5	1	0	7	0	1	2	2	0	0	3	6	2	3	2	0	2	1	1	2	0	0	3	7	1	0
KM200477.1.1430	0	0	1	3	0	1	0	0	0	0	0	0	0	0	0	0	0	0	0	0	0	0	2	0	1	0	0	0	0	0	0	0	0	0	0	0	0	0	0	0	0	0	0	0	0	0	0	0	0
EU881351.1.1521	0	0	0	1	3	0	1	0	0	1	1	2	2	0	0	3	0	0	0	0	0	2	1	4	1	0	1	0	2	0	0	0	0	2	3	2	0	0	0	2	3	1	0	3	0	1	0	0	5
DQ814686.1.1405	0	0	1	0	0	0	1	0	0	0	0	0	0	0	0	2	0	0	0	0	0	0	0	0	0	0	0	0	0	0	0	0	0	0	0	0	0	0	0	0	0	0	0	0	0	0	0	0	0
HQ190363.1.1504	0	1	0	0	0	0	0	0	0	0	0	0	0	0	0	0	0	0	0	0	0	0	0	0	0	0	0	0	0	0	0	0	0	0	0	0	0	0	0	0	0	0	0	0	0	0	0	0	0
DQ354731.1.1450	0	0	0	0	0	0	0	0	0	0	0	0	0	0	0	0	0	0	0	0	0	0	0	0	0	0	0	0	0	0	0	0	0	0	0	0	0	0	0	0	0	0	0	0	0	0	0	0	0
FPLS01009848.16.1482	0	0	0	0	0	0	0	0	9	0	0	0	0	0	0	0	0	0	0	0	1	0	0	0	0	8	0	0	0	5	0	0	0	0	0	0	0	0	0	0	0	0	0	0	0	1	0	0	0
EU193064.1.1482	4	6	2	5	1	11	5	3	4	4	10	8	6	2	5	4	14	6	0	9	2	5	10	3	1	7	13	3	13	6	6	5	2	6	5	1	2	10	4	7	6	3	3	1	9	11	2	6	2
EU132971.1.1332	0	0	3	0	0	0	0	1	0	0	1	0	0	0	1	0	0	0	0	0	1	0	2	0	3	1	3	1	0	0	0	1	0	0	0	0	0	0	0	0	2	0	5	2	0	1	1	0	0
KJ540678.1.1453	0	0	0	4	0	1	0	0	2	0	3	0	4	0	0	0	0	4	1	1	0	0	0	0	0	0	1	0	0	1	0	0	0	0	0	0	0	0	0	0	0	1	2	0	0	5	0	0	1
FPLS01044219.10.1524	0	2	0	3	0	1	0	2	0	0	0	1	0	0	1	0	2	1	0	0	3	0	0	0	1	0	3	0	0	0	0	0	0	0	2	0	1	0	1	1	2	0	0	5	0	1	0	0	0
EU133708.1.1354	4	0	1	1	2	2	0	1	10	1	0	4	2	1	1	0	1	2	1	2	1	2	4	4	4	1	7	0	0	4	1	0	1	3	2	0	1	5	0	0	3	4	1	3	2	2	0	1	0
AYSE01000009.366820.368350	0	0	0	0	0	0	0	0	0	0	0	0	0	0	0	0	0	0	0	0	0	0	0	0	0	0	0	0	0	0	0	0	0	0	0	0	0	0	0	0	0	0	0	0	0	0	1	0	0
HQ120351.1.1509	0	0	1	0	0	1	0	0	0	0	0	0	0	0	0	0	0	0	0	2	1	0	1	0	2	1	1	0	0	0	0	0	0	1	0	1	0	0	0	0	0	0	2	0	0	0	0	1	0
GQ396879.1.1482	0	0	0	0	0	0	0	0	0	0	0	0	0	0	0	0	0	0	0	0	0	0	0	0	0	0	0	0	0	0	0	0	0	0	0	0	0	0	0	0	0	0	0	0	0	0	0	0	0
FJ478959.1.1506	0	0	0	0	0	0	0	0	0	0	0	0	0	0	0	0	0	0	0	0	0	0	0	1	0	0	2	0	0	0	0	0	0	0	0	0	0	0	0	0	0	0	0	0	0	0	0	0	0
AM493669.1.1377	0	0	0	0	0	0	0	0	0	0	0	0	0	0	0	0	2	0	0	0	0	0	0	0	0	0	0	1	2	0	0	1	0	2	0	0	0	0	0	0	0	0	0	0	0	0	0	0	0
DQ248239.1.1491	108	22	68	17	0	46	103	24	57	29	33	72	46	14	40	24	44	47	19	50	58	12	142	2	38	123	197	22	1	59	71	13	36	28	30	14	43	54	69	22	57	1	16	15	46	61	29	30	0
EU132126.1.1380	0	0	0	0	1	0	0	0	0	0	0	0	0	0	0	0	0	0	0	0	0	0	0	0	0	0	0	0	0	0	0	0	0	0	0	0	0	0	0	1	0	0	0	0	0	0	2	0	0
DQ833502.1.1515	0	0	2	0	0	1	0	0	0	0	0	0	0	0	0	0	0	0	0	0	0	1	0	0	0	0	0	4	0	0	0	0	0	0	0	0	0	0	0	0	0	0	0	0	1	0	0	0	1
AY921877.1.1404	0	0	0	0	2	0	0	1	1	0	0	1	0	0	0	1	1	0	0	0	0	0	0	0	0	1	0	0	0	1	0	2	0	0	0	0	0	0	0	0	2	0	0	0	0	0	0	0	3
FPLS01060693.11.1506	0	0	0	0	0	0	0	0	0	0	0	0	0	0	0	0	0	0	0	0	0	0	0	0	0	0	0	0	0	0	0	0	0	0	0	0	0	0	0	0	0	0	0	0	0	0	1	0	0
FN563222.1.1410	1	1	0	0	0	0	0	0	0	0	0	0	0	0	0	1	0	0	0	0	0	0	0	0	0	0	0	0	0	0	0	0	0	0	0	0	0	0	0	0	0	0	9	0	0	1	0	0	0
JN656876.1.1485	0	0	0	0	0	0	0	0	0	0	0	0	0	0	0	0	0	0	0	0	0	0	0	0	0	1	3	0	0	0	0	0	0	0	0	0	0	0	1	0	0	0	1	0	0	0	0	0	0
FJ479532.1.1477	2	0	3	1	1	4	1	3	2	1	1	0	0	0	2	1	0	1	0	3	3	3	2	2	5	1	2	0	4	0	0	2	0	2	1	0	1	2	0	1	0	4	0	3	3	2	5	0	1
CR933241.1.1285	0	0	0	0	0	0	0	0	0	0	1	0	0	0	0	0	0	0	0	0	0	0	0	2	0	0	2	0	0	0	2	0	1	2	0	0	0	0	0	0	0	0	0	0	0	0	0	0	0
EF020129.1.1340	0	0	0	1	1	1	2	3	0	1	1	1	1	2	1	2	3	5	5	4	0	1	4	1	1	0	3	0	10	1	0	0	0	0	2	2	3	0	0	0	0	6	0	1	0	0	2	1	3
HQ597086.1.1507	8	9	3	5	0	9	7	8	6	2	4	6	8	5	3	12	11	8	2	4	9	7	11	2	6	1	18	7	7	4	7	2	6	8	4	1	4	10	5	10	11	9	11	4	4	8	3	0	1
EU193073.1.1508	38	22	43	64	2	79	22	30	35	34	31	43	26	11	59	12	58	49	15	32	27	41	65	9	51	17	75	60	6	39	15	41	15	76	29	15	13	23	15	29	21	63	39	31	18	46	23	19	4
HQ597788.1.1508	2	0	0	1	2	3	3	2	2	4	3	1	2	0	2	1	1	4	4	3	3	2	3	2	1	1	16	2	0	4	2	3	3	3	1	1	1	10	0	2	2	2	0	1	0	7	6	2	4
LC026824.1.1484	0	2	0	3	0	0	0	0	0	0	0	2	1	0	1	1	0	0	0	0	0	2	0	0	0	2	0	0	0	0	0	0	1	1	0	0	1	2	2	2	1	0	1	1	0	0	0	0	0
HQ462492.1.1265	5	7	12	6	8	23	12	8	8	7	4	19	5	6	13	8	16	7	9	17	14	17	28	8	22	11	24	19	18	10	7	3	11	8	17	6	13	10	0	7	17	15	2	10	2	11	11	4	2
EU335147.1.1483	3	2	0	3	4	3	0	1	1	0	4	2	2	1	3	3	1	3	2	2	3	1	4	11	1	6	9	5	10	2	3	5	1	0	0	5	2	2	0	2	1	4	2	2	1	1	2	4	6
KM073967.1.1431	0	0	4	0	0	0	1	0	0	0	5	1	0	0	0	4	0	0	0	0	0	0	3	0	0	0	3	2	0	0	0	0	0	0	0	0	4	0	0	0	0	0	0	0	0	0	0	1	0
FPLS01000652.17.1487	0	0	0	0	0	0	0	0	0	0	0	0	0	0	0	0	0	1	0	0	1	0	0	0	0	0	2	0	0	0	0	0	1	0	0	0	0	0	0	0	0	0	0	0	0	1	0	0	0
EF492943.1.1524	21	30	26	42	81	19	51	43	37	45	50	51	28	25	43	25	16	19	19	40	24	51	43	149	39	32	80	73	115	36	27	20	20	42	33	55	33	31	23	17	22	36	35	36	29	29	49	27	44
FJ592836.1.1381	0	0	0	1	1	0	1	2	3	1	0	0	1	0	3	1	0	2	6	1	0	0	2	0	4	1	0	3	1	0	2	0	0	1	0	0	0	1	0	1	1	1	1	1	0	0	1	0	0
HM238182.1.1448	0	0	0	0	0	1	0	0	0	0	0	0	0	0	0	0	0	0	0	0	0	0	0	0	0	0	0	0	0	0	0	0	0	1	0	0	0	0	0	0	0	1	0	0	0	0	0	0	0
HQ598102.1.1506	0	0	0	0	0	0	0	0	0	0	0	1	0	0	0	0	0	0	0	0	0	0	0	0	0	1	1	0	3	1	2	0	0	0	0	0	0	1	1	2	0	1	1	0	1	0	1	0	0
FQ659006.1.1354	0	0	0	0	0	0	0	0	0	0	0	0	0	0	0	0	0	0	0	0	1	0	0	0	0	0	1	0	2	0	0	0	0	0	0	0	0	0	0	0	0	0	0	0	0	0	0	0	0
FPLL01001481.10.1514	20	50	81	56	49	28	29	30	51	36	71	49	35	19	38	24	18	18	56	59	40	50	39	24	58	82	132	108	28	31	15	17	13	37	38	44	20	41	12	12	24	4	84	18	9	43	84	33	42
GQ339137.1.1483	0	1	5	0	0	4	1	2	0	3	1	0	0	0	2	1	0	2	0	1	0	2	0	1	0	1	1	0	2	0	3	0	0	3	2	3	0	1	0	0	0	0	0	3	1	1	0	0	0
KM035960.1.1400	0	0	0	0	0	0	0	0	3	0	0	0	0	0	0	0	0	0	0	0	0	0	0	0	0	0	0	0	0	0	0	0	0	0	0	0	0	0	0	0	0	0	0	0	0	0	1	0	0
EU150242.1.1478	0	1	0	1	0	0	0	0	3	0	0	0	0	0	0	0	0	0	0	0	0	0	1	0	0	0	1	0	0	0	2	1	0	0	0	0	0	1	0	0	0	0	0	0	0	0	1	0	0
KU884336.1.1439	0	0	0	0	0	0	0	0	0	0	0	0	0	0	0	0	0	0	0	0	0	0	0	1	0	0	0	0	0	0	0	0	0	0	0	0	0	0	0	0	0	1	0	0	0	0	0	0	0
EF018619.1.1404	0	0	0	0	0	0	0	1	0	0	0	0	0	0	0	0	0	0	0	0	0	2	0	0	0	0	0	0	0	0	0	0	1	1	0	0	0	0	0	0	0	0	0	1	0	0	0	0	0
HQ844549.1.1435	0	1	2	0	2	1	1	0	2	0	2	0	0	1	1	0	0	0	0	1	0	0	2	1	1	0	0	0	2	3	0	0	0	1	1	3	0	0	0	0	0	0	0	1	1	2	0	0	1
HG529179.1.1325	7	0	7	6	7	0	11	6	7	1	3	9	2	0	3	2	5	1	0	5	6	13	3	1	2	8	14	1	2	1	2	8	1	8	4	2	3	8	0	1	5	1	4	2	3	0	5	6	2
EF018814.1.1366	0	0	0	0	0	0	0	1	0	1	0	0	0	0	0	0	1	0	0	0	0	0	2	0	0	0	0	0	0	0	0	0	2	0	0	0	1	0	0	0	0	1	0	0	0	0	0	0	0
JX133341.1.1500	0	1	0	0	0	0	0	0	0	0	0	0	0	0	0	0	0	0	0	0	0	0	1	0	0	0	0	0	0	0	0	0	0	1	0	0	0	0	0	1	0	2	0	0	0	0	1	0	2
JF231813.1.1371	0	0	0	3	0	0	1	0	0	1	0	3	0	0	1	0	2	0	0	0	1	0	0	3	0	1	4	0	2	3	0	0	1	0	0	1	1	3	0	0	0	0	0	3	0	0	0	2	0
JN023981.1.1439	3	6	3	1	37	1	2	1	9	7	1	3	1	2	2	1	3	1	4	4	6	3	4	3	4	1	5	4	8	8	2	2	1	2	2	5	1	1	4	0	1	3	4	6	0	2	5	0	12
FPLP01002120.13.1513	6	1	2	3	0	4	7	3	2	1	5	5	4	3	0	4	0	4	3	2	2	1	3	0	1	2	7	3	0	0	5	2	1	8	1	0	3	4	1	0	8	1	0	1	1	2	1	1	0
FPLS01001210.9.1484	10	12	15	15	39	9	18	9	7	10	12	11	11	5	4	8	6	8	7	11	13	20	27	26	16	30	33	12	27	17	3	5	8	16	5	3	11	20	9	12	17	13	16	15	6	10	19	14	19
FPLS01011563.147.1667	0	0	0	0	0	0	0	0	0	1	0	0	0	0	0	1	0	0	2	0	1	0	0	0	0	0	0	0	0	0	0	0	0	0	0	0	0	0	0	0	0	0	0	0	0	2	0	0	0
JF116680.1.1323	0	0	0	0	0	0	0	0	1	0	0	0	0	0	0	0	0	0	0	0	0	0	0	0	1	0	0	0	0	0	3	0	0	0	0	0	0	0	0	0	0	0	2	0	0	0	0	0	0
FPLL01002907.11.1514	0	0	0	0	4	0	0	2	0	0	0	0	0	0	1	0	0	0	0	0	0	0	0	0	0	0	0	0	1	0	0	0	0	0	0	2	2	0	0	3	0	0	0	0	0	1	0	0	0
JQ978517.1.1500	8	4	5	6	7	8	3	3	2	4	15	10	2	1	9	5	4	3	4	2	4	1	8	19	0	5	15	5	10	3	1	11	4	8	7	4	4	2	0	5	2	9	13	2	3	1	7	4	11
FPLS01011053.21.1485	0	0	0	0	0	0	0	0	0	0	0	0	0	0	0	0	0	0	0	0	0	0	0	0	0	0	0	0	0	0	0	0	0	0	0	0	0	0	0	0	0	0	0	0	0	1	0	0	0
FPLS01030679.1.1392	0	0	0	0	0	0	2	0	0	0	0	0	0	0	0	0	0	0	0	0	1	0	2	1	1	0	1	0	0	0	1	0	0	0	0	0	0	0	0	1	0	0	0	0	0	0	0	0	1
JF175051.1.1367	3	1	1	2	2	3	6	1	0	0	0	0	1	2	0	1	1	0	0	1	3	1	0	3	2	0	7	1	1	0	2	2	1	0	1	2	1	1	0	0	1	0	5	1	2	2	3	2	1
AB510989.1.1444	0	0	0	0	0	0	0	0	0	1	0	0	0	0	0	0	0	0	0	0	2	0	0	0	0	0	0	0	0	0	0	0	0	0	0	0	0	0	0	0	0	0	0	0	0	0	0	0	0
EU445193.1.1524	1	0	0	3	2	0	2	1	0	0	0	0	0	0	0	0	0	0	0	2	2	0	0	14	0	0	8	4	10	0	0	0	0	3	0	0	2	0	0	1	0	1	0	0	3	0	0	0	3
EU135050.1.1408	1	4	3	4	1	4	4	3	1	4	5	4	1	5	6	2	1	6	2	5	6	10	3	8	4	5	7	8	7	1	3	7	3	4	3	4	6	4	0	0	3	4	6	3	0	2	5	2	5
KP745047.1.1479	8	5	1	10	2	0	4	1	4	3	7	6	2	2	2	0	4	8	0	7	9	11	9	10	4	3	26	9	4	5	4	1	2	1	3	0	4	1	6	6	2	0	3	3	2	1	13	2	5
AY253866.1.1517	0	0	0	2	0	4	0	3	0	0	1	0	2	1	1	1	0	0	0	0	0	6	0	0	1	1	5	1	0	2	0	0	0	2	1	0	1	3	0	0	1	4	0	1	0	0	0	0	0
FPLS01062644.26.1334	0	0	0	0	0	0	0	0	0	0	0	0	0	0	0	0	0	0	0	0	0	0	0	1	0	0	0	0	2	0	0	0	0	0	0	0	0	0	0	0	0	0	0	0	0	0	0	0	0
EF019268.1.1407	2	2	0	2	0	1	0	0	0	2	2	2	0	0	2	0	0	3	0	1	0	4	4	4	1	0	3	1	9	1	0	1	1	4	0	0	1	0	2	0	0	2	0	2	0	1	3	0	3
FPLS01001934.12.1549	59	20	51	29	125	27	125	60	64	89	70	62	18	65	52	34	21	39	34	72	57	73	74	164	40	79	172	46	118	52	44	35	23	91	78	64	56	71	28	33	28	67	72	66	51	59	98	56	90
HQ166676.1.1503	4	3	2	2	5	6	7	2	5	7	5	12	1	2	3	2	4	3	0	5	4	6	8	7	5	3	13	8	8	4	15	2	7	4	3	2	6	8	0	7	8	7	9	4	7	4	9	1	3
KY445613.1.1467	1	0	5	3	0	8	2	0	1	1	1	0	1	0	1	0	8	1	0	0	7	5	5	0	0	1	6	9	2	2	3	3	1	11	0	4	0	0	0	1	1	1	2	1	5	0	2	0	0
JX196251.1.908	3326	2795	2498	1347	1134	4200	1992	1745	2374	3661	4152	1432	2532	3519	3712	2576	1785	1827	1305	2235	3090	3302	3899	2014	2805	5431	9476	5069	4843	2386	3740	4691	1506	2754	3034	2382	3166	2558	1773	1228	3287	2722	2531	3772	1585	2740	3706	1059	1899
HM314348.1.1348	0	0	0	0	3	0	0	0	0	0	0	0	0	0	0	0	0	0	0	0	0	0	0	1	0	0	0	0	0	0	0	0	0	0	0	0	0	0	0	0	0	0	0	0	0	0	0	0	0
KM205537.1.1433	0	0	0	0	0	0	0	0	0	0	0	0	0	0	0	0	0	0	0	0	0	1	0	0	0	0	2	0	2	0	1	0	0	0	0	0	0	0	0	0	0	0	0	0	0	0	0	0	0
JQ738764.1.1461	0	0	2	2	0	0	1	0	1	1	2	0	0	4	0	2	1	0	1	0	3	0	1	0	0	1	4	0	0	4	1	3	0	0	0	1	1	0	1	1	0	0	2	1	1	0	0	1	0
LN555071.1.1388	0	0	0	0	0	0	1	0	0	0	0	0	1	0	0	0	0	0	0	0	1	0	0	0	0	0	0	0	0	0	0	0	0	0	0	0	1	0	0	0	0	0	0	0	0	0	0	0	0
KF712676.1.1487	1	6	6	6	10	3	2	6	5	3	8	5	3	5	0	5	0	2	4	4	2	7	1	28	5	5	9	1	15	4	2	1	3	1	5	2	4	4	0	0	3	3	3	4	0	1	6	0	14
FJ479184.1.1437	0	0	0	0	0	0	0	0	0	0	0	0	3	0	0	0	0	0	0	0	0	0	0	0	0	0	0	0	0	0	0	0	0	0	0	0	0	0	0	0	0	0	0	0	0	0	0	0	0
FJ479223.1.1513	1	0	1	0	0	0	0	0	1	3	1	0	0	0	1	1	0	0	0	3	0	0	0	0	0	0	2	0	0	0	0	1	1	1	0	3	2	0	0	0	0	0	0	1	0	1	1	0	0
FPLS01047097.8.1502	0	0	0	0	1	0	0	0	3	5	0	0	0	1	0	3	0	0	2	0	0	0	0	0	3	0	5	1	0	1	0	3	1	0	2	0	0	0	0	1	2	0	0	1	2	2	2	0	0
HQ190287.1.1494	5	13	2	2	1	4	1	1	1	0	3	14	1	4	0	3	4	0	0	5	1	3	3	0	4	2	2	3	2	3	3	0	4	8	1	5	1	3	1	5	1	1	0	2	1	0	4	3	0
FPLS01009469.11.1512	0	0	3	0	2	4	0	0	4	0	0	0	2	0	1	1	1	2	0	0	0	2	1	2	0	1	4	0	0	0	0	0	0	1	0	1	0	3	0	0	2	0	0	0	1	1	0	0	3
DQ365061.1.913	0	4	1	4	0	2	0	2	2	3	3	1	3	7	3	6	1	0	1	0	5	4	4	7	3	12	22	3	2	2	6	3	0	0	2	3	5	4	6	0	5	4	11	2	5	1	9	0	6
KX753026.1.1470	0	0	0	0	0	0	0	0	0	0	0	0	0	0	0	0	0	0	0	0	0	0	0	0	0	1	0	0	0	0	0	0	0	0	0	0	0	0	0	1	0	0	0	0	0	0	0	0	0
JF796773.1.1377	27	8	19	40	38	32	37	28	15	25	54	40	15	17	37	33	25	16	17	31	22	33	26	44	17	40	62	28	31	40	29	30	5	40	44	26	25	33	27	17	14	38	47	31	21	26	33	11	29
JN417539.1.1514	0	0	0	0	0	0	0	0	0	0	1	0	0	0	0	0	0	0	0	0	0	0	0	0	0	0	0	0	0	0	0	0	0	0	0	0	0	0	0	0	0	0	0	0	0	0	0	0	0
HQ121041.1.1471	0	0	0	0	0	0	0	0	0	0	0	0	0	1	0	0	1	0	0	0	0	0	1	0	0	1	0	1	0	0	0	2	0	0	0	0	1	0	1	0	1	0	0	0	2	0	0	0	0
LN573033.1.1402	0	0	0	0	0	0	0	0	0	2	0	0	0	0	0	0	0	0	0	0	0	0	0	0	0	0	0	1	1	1	1	0	0	0	0	0	0	0	0	0	0	0	0	0	0	0	0	0	0
KX444131.1.1443	5	0	1	5	0	16	4	22	0	7	2	3	12	0	6	10	6	3	1	22	3	3	26	0	8	7	11	7	0	0	0	10	0	11	4	0	1	9	6	19	5	6	0	4	28	9	4	0	0
JX462657.1.1441	0	0	0	0	0	0	0	0	0	0	0	0	0	0	0	0	0	0	0	0	0	0	0	0	0	1	0	0	0	0	0	0	0	0	0	0	0	0	0	0	0	0	0	0	0	0	0	0	0
FJ479295.1.1455	12	4	4	5	0	0	16	0	4	2	7	20	3	6	17	6	8	4	4	8	6	13	12	7	12	15	13	6	2	11	13	4	5	7	3	0	9	14	9	4	5	1	3	4	3	6	13	4	3
KC554698.1.1553	4	9	12	3	5	6	3	8	5	20	8	12	12	2	3	6	13	13	6	13	14	25	19	13	15	19	46	5	50	7	10	5	2	13	4	8	9	16	4	6	11	10	7	8	12	17	29	7	11
EU134545.1.1359	1	0	0	1	0	0	3	0	0	0	0	2	1	0	0	0	0	0	0	2	4	1	0	0	1	0	0	0	1	0	0	0	0	0	0	0	2	0	0	0	1	0	0	1	0	0	2	0	0
KJ185018.1.1421	3	3	6	4	0	0	0	3	1	12	0	2	3	1	4	4	5	8	2	0	6	0	7	0	8	6	14	4	0	3	1	3	0	9	6	3	7	0	3	3	2	3	9	44	1	1	10	0	0
LC093160.1.1500	30	12	9	8	24	26	22	18	22	20	21	33	20	10	17	16	29	27	8	37	15	18	30	20	19	15	40	23	49	26	20	13	10	55	10	14	29	21	7	26	25	19	20	26	18	20	36	1	9
GQ288981.1.1352	11	20	13	10	0	10	6	11	11	15	11	8	31	2	27	16	18	11	5	12	5	15	20	1	15	25	26	13	0	5	2	12	2	13	9	8	14	21	2	4	7	9	4	22	3	3	6	15	0
FPLS01060279.16.1497	2	1	6	5	3	2	7	5	4	1	10	5	0	4	1	1	1	1	3	7	4	5	1	4	6	6	9	1	8	3	3	5	0	0	6	1	8	3	1	1	1	3	10	5	2	2	6	1	4
KM823766.1.1518	0	0	0	0	0	0	0	0	0	0	0	0	0	0	0	0	0	0	0	0	0	0	0	0	0	0	0	0	0	0	0	0	0	2	0	0	0	0	0	0	0	0	0	0	0	0	0	1	0
LN573025.1.1401	4	3	7	2	17	2	8	10	16	8	5	8	4	7	7	4	3	3	6	10	4	17	19	22	8	8	36	7	28	4	7	6	3	3	2	6	11	3	8	7	4	11	11	5	3	7	8	7	9
FPLS01003323.10.1476	0	0	3	1	2	1	0	0	1	0	1	7	0	0	3	0	2	1	1	4	5	0	1	4	1	0	8	1	5	2	1	1	0	3	5	3	0	1	2	0	0	3	6	2	0	1	4	3	3
FPLS01045016.16.1312	0	0	0	1	1	0	0	0	0	0	0	1	0	0	1	0	1	0	0	0	0	0	1	1	1	0	5	0	0	0	0	0	0	0	0	0	0	0	0	0	0	0	0	0	0	0	0	0	1
KY176967.1.1480	0	0	0	0	0	0	0	0	0	0	0	0	0	0	1	0	0	0	0	0	0	0	0	0	0	0	0	0	0	0	0	0	0	0	0	0	0	0	0	0	0	0	0	0	0	0	0	0	0
JQ824908.1.1489	0	0	0	0	0	1	0	0	0	0	0	1	0	0	0	0	0	0	0	0	0	1	0	0	0	1	1	3	0	0	2	0	0	0	0	0	1	0	0	0	0	0	1	0	0	0	0	3	0
FPLL01003044.11.1476	22	55	11	5	7	4	20	16	21	16	14	36	4	3	10	9	10	19	12	20	34	20	34	2	7	33	31	11	6	15	19	3	7	26	5	2	2	17	11	20	10	3	9	14	6	12	18	25	12
EF520616.1.1515	0	1	0	0	0	0	0	0	0	0	0	0	0	0	0	0	1	0	0	0	0	0	0	1	0	0	0	0	0	0	0	0	0	0	0	1	0	0	0	0	1	0	0	0	0	0	0	0	0
EU705617.1.1200	47	176	77	269	0	151	37	121	144	186	165	109	99	61	210	215	179	115	94	73	29	111	225	1	67	69	241	162	1	54	10	123	9	49	114	57	144	178	34	93	106	267	201	193	43	106	123	80	1
AY913568.1.1265	0	1	0	0	0	0	0	0	2	2	0	0	1	0	1	0	0	0	1	0	1	0	1	0	0	2	1	0	0	1	0	0	0	0	0	0	1	0	0	1	0	0	2	0	1	0	2	1	0
HE602783.1.1341	0	0	0	1	0	1	1	1	0	0	1	1	0	0	0	0	0	0	0	0	0	3	1	0	2	0	0	0	4	0	0	1	0	1	0	0	0	0	0	0	0	0	1	0	0	0	0	0	1
KY992772.1.1498	0	0	1	0	0	0	0	0	0	1	0	0	0	0	2	1	0	0	0	0	2	0	0	0	3	2	0	0	1	0	0	0	0	0	0	0	0	0	0	0	0	0	0	0	1	1	1	0	0
HE653848.1.1449	0	0	0	0	0	0	0	0	0	0	0	0	0	0	1	0	0	0	0	0	0	0	0	2	0	0	1	2	0	0	0	0	0	0	0	0	1	0	0	0	0	0	0	0	0	0	0	3	0
HM007529.1.1495	6	0	6	4	6	8	0	1	8	9	4	9	2	3	3	5	5	6	4	7	3	3	13	4	7	12	22	6	16	7	14	3	0	3	4	2	2	2	4	4	1	7	3	2	25	3	5	0	4
AB821082.1.1450	0	0	0	0	1	0	0	0	0	0	0	0	0	0	0	3	1	0	0	0	1	0	0	0	0	2	2	1	0	0	0	0	0	0	0	0	0	0	0	1	0	1	0	0	0	0	0	0	0
HM069087.1.1508	10	17	2	8	1	3	7	6	6	2	4	15	9	1	5	4	6	5	6	26	2	8	6	2	7	10	9	12	2	2	5	0	10	6	1	3	1	6	3	5	3	0	6	1	1	5	4	0	0
HQ597134.1.1508	0	0	0	0	0	0	0	0	0	0	0	0	1	0	0	0	0	0	0	0	0	0	1	0	0	0	2	0	1	2	0	0	0	0	0	0	0	1	0	0	0	0	1	0	0	0	1	0	0
KC331315.1.1495	1	0	0	0	1	2	0	1	0	0	0	0	1	0	0	0	1	0	0	1	0	1	0	2	0	0	1	0	3	0	0	1	0	1	0	0	0	0	0	0	0	1	0	0	0	0	2	0	1
FPLM01006124.11.1477	0	0	0	0	0	0	0	0	0	0	1	0	0	0	0	0	0	0	0	0	0	0	0	0	1	0	0	0	0	0	0	0	0	0	1	0	0	0	0	0	1	0	0	0	0	0	2	0	0
JQ723673.1.1494	3	2	8	3	13	6	5	6	5	7	12	5	1	3	6	2	9	0	3	6	7	5	12	8	5	7	14	5	9	8	5	2	4	4	1	3	5	4	0	5	4	11	6	4	11	3	7	3	4
EF127612.1.1424	3	0	3	6	4	9	3	3	2	9	9	8	1	1	0	1	5	4	2	2	0	10	5	2	6	4	25	3	9	4	1	2	0	3	0	4	4	6	1	1	2	6	3	1	3	3	10	4	0
KY048407.1.1317	0	0	0	0	0	0	0	0	0	0	0	0	0	0	0	0	0	0	0	1	0	0	0	0	0	0	0	1	0	0	0	0	0	0	0	0	0	0	0	0	0	0	0	1	0	0	0	0	0
FPLS01001219.12.1508	23	9	6	8	8	14	19	19	18	21	23	17	10	8	22	8	32	19	15	25	20	36	40	17	19	20	56	21	49	17	7	7	4	17	9	7	16	17	9	9	15	30	12	13	11	9	28	6	3
FPLL01006912.10.1487	4	1	4	4	0	0	0	0	2	2	2	2	3	1	4	0	2	2	0	1	0	1	3	0	2	3	5	3	0	0	0	3	0	0	0	0	0	1	0	0	0	1	0	0	1	2	0	1	0
JN023532.1.1492	36	19	33	68	3	59	80	26	36	25	8	86	19	4	26	9	60	27	12	39	42	57	79	0	20	49	111	96	1	18	35	20	12	118	17	7	9	25	15	17	49	6	21	5	7	39	45	19	2
EU223953.1.1454	0	1	0	1	0	6	0	0	1	1	1	0	4	0	3	1	1	4	0	2	1	1	1	0	1	0	4	3	0	0	1	1	0	1	0	0	0	3	0	1	0	1	2	1	0	1	1	0	0
HE653820.1.1505	0	0	3	0	1	2	0	0	0	0	0	0	0	0	0	0	0	0	0	0	0	0	0	0	1	0	0	0	0	0	0	0	0	1	0	0	0	0	0	0	0	0	1	0	0	0	2	0	2
KC554739.1.1472	0	0	0	0	0	0	0	0	0	0	0	0	4	0	0	0	3	1	0	0	0	1	0	0	1	1	5	2	1	0	0	0	0	1	0	0	0	2	0	0	0	0	0	0	0	0	0	0	0
HM061965.1.1472	2	0	0	1	0	0	0	0	0	0	1	2	0	0	0	0	1	1	1	0	1	0	0	0	0	0	0	0	0	0	0	1	1	0	0	0	0	0	0	0	0	0	1	0	0	1	1	0	1
FPLP01011862.9.1490	0	0	0	1	0	0	0	0	0	0	0	0	0	0	0	0	0	0	0	0	0	0	0	1	0	0	0	0	0	0	0	0	0	0	0	0	0	0	0	0	0	0	0	0	0	0	0	0	0
KC172303.1.1454	2	2	0	8	2	2	1	3	1	3	0	0	5	0	2	2	4	0	3	5	2	9	4	0	6	2	7	5	4	2	2	5	0	2	4	1	6	1	0	4	0	4	4	7	4	1	2	1	0
KC172286.1.1444	0	0	0	0	0	0	0	0	0	0	2	0	0	0	0	0	0	0	0	0	0	0	0	0	0	0	0	0	0	0	0	0	0	0	0	0	0	0	0	0	0	0	0	0	0	0	0	0	0
FPLS01006644.21.1526	45	24	17	15	16	27	19	31	26	17	12	41	40	21	21	14	17	22	8	16	13	45	17	9	29	23	93	35	55	18	24	17	9	25	15	11	39	39	20	11	23	29	34	17	17	15	22	26	11
HQ729836.1.1475	0	0	0	0	0	0	0	0	2	0	0	0	0	0	0	0	0	0	0	0	0	0	0	0	0	0	0	0	0	0	0	0	0	0	0	0	0	0	0	0	0	0	0	0	0	0	0	0	0
AJ519658.1.1283	3	0	0	0	0	0	0	0	0	1	0	2	0	0	0	0	0	0	0	0	0	0	1	0	0	1	2	0	2	4	0	0	0	0	0	0	0	0	2	1	1	0	0	0	3	0	0	1	0
FPLS01010037.14.1544	1	0	1	0	24	0	0	1	0	3	0	2	0	0	0	0	0	2	0	1	0	2	4	0	2	2	3	0	3	4	0	1	0	0	0	2	3	0	0	0	0	1	0	0	0	0	0	2	2
AX153766.1.1299	4	1	4	4	1	1	7	5	1	5	3	9	3	0	7	7	0	1	1	4	5	14	4	5	6	6	17	8	8	5	1	5	0	4	1	2	2	4	1	3	2	2	2	5	1	0	11	5	4
EF019134.1.1375	0	0	4	1	2	0	3	2	1	1	3	1	2	0	0	1	2	0	0	1	4	0	1	5	0	2	3	1	2	1	0	0	0	0	0	2	0	1	0	0	1	0	1	0	1	0	4	0	1
FPLS01020659.15.1519	9	3	10	4	6	9	6	3	6	8	9	8	6	6	2	7	9	8	1	9	4	6	3	15	8	8	10	9	29	1	8	3	4	6	3	6	3	7	2	0	4	3	7	4	3	1	10	9	9
AY752132.1.1427	6	0	5	6	5	2	11	6	3	6	8	8	3	6	3	2	2	3	1	2	4	9	19	11	4	7	12	12	6	1	8	5	3	6	4	3	3	4	1	3	5	9	2	7	3	5	6	6	5
LN571539.1.1316	0	0	1	0	0	0	0	0	0	0	1	0	0	0	0	0	0	0	0	0	0	1	0	0	3	0	0	0	0	0	2	0	0	0	0	1	0	0	0	0	0	0	0	0	0	0	0	0	0
KC541192.1.1519	0	1	1	0	0	0	0	0	0	0	3	0	0	0	0	0	0	0	1	0	0	1	1	0	0	0	2	2	2	1	1	0	0	2	0	0	0	0	0	0	2	0	0	1	0	0	2	0	0
FPLS01020697.2.1273	0	0	0	0	1	0	0	0	0	0	0	0	0	0	0	0	0	0	0	0	0	0	0	0	0	0	0	0	0	0	0	0	0	0	0	0	0	0	0	0	0	0	0	0	0	0	0	0	1
FPLS01003291.16.1486	0	1	2	0	0	0	1	1	2	1	1	1	0	0	0	2	2	2	2	0	3	0	1	0	1	1	5	2	0	0	1	1	2	1	0	0	0	3	1	2	1	0	0	6	0	0	0	2	0
JF496561.1.1465	0	17	0	0	0	0	0	8	13	0	16	0	0	0	17	20	1	3	0	3	13	0	3	0	0	0	14	0	0	0	10	0	5	0	0	0	6	0	0	0	0	0	0	0	62	14	4	6	0
DQ092757.1.1482	0	0	0	3	0	0	0	0	0	0	0	1	0	0	0	0	2	0	7	1	0	0	0	0	0	0	0	0	0	0	0	0	0	3	0	31	0	2	0	0	0	0	0	0	0	0	0	0	0
JQ923935.1.1515	0	0	0	0	0	0	0	0	0	2	0	0	0	0	0	0	1	0	0	2	0	1	2	0	0	1	0	0	0	0	0	0	0	0	0	1	0	0	0	0	0	0	0	0	0	1	0	1	0
JQ311854.1.1454	8	5	6	8	12	16	11	15	5	11	16	25	19	12	9	7	8	16	8	8	10	7	24	24	16	16	28	12	15	7	10	5	4	19	15	17	4	12	1	15	4	8	14	21	7	16	18	9	18
EU132818.1.1372	0	0	0	0	0	0	0	0	0	0	0	0	0	0	0	0	0	0	0	0	0	0	0	0	0	0	0	0	0	0	0	0	0	0	0	0	0	3	0	0	0	0	0	0	0	0	0	0	0
FPLS01030595.5.1509	0	0	0	0	0	0	0	0	0	0	0	0	0	0	0	0	0	0	0	0	0	0	0	0	0	0	0	0	0	0	0	0	0	0	0	0	0	0	0	0	0	0	0	0	0	0	0	0	0
HQ119947.1.1455	0	0	0	0	0	0	0	3	0	0	0	0	0	0	0	0	0	0	0	0	0	0	0	0	0	0	0	0	0	0	0	0	0	1	0	0	0	0	0	0	0	0	0	0	0	0	0	0	0
HQ190453.1.1516	0	0	0	0	0	0	0	1	0	0	4	0	0	0	0	0	0	0	0	1	0	0	0	0	0	0	4	0	1	0	0	2	0	0	0	1	1	0	0	0	0	0	0	0	0	0	1	2	1
KX753126.1.1443	0	0	0	0	1	0	0	0	0	0	0	0	0	0	0	0	0	0	0	0	0	0	0	0	0	0	1	0	0	2	0	0	0	0	0	0	0	1	0	0	0	1	1	0	0	0	0	2	0
JF183228.1.1323	0	0	0	0	0	0	0	0	0	0	0	0	0	2	0	0	0	0	0	2	0	0	0	0	0	2	1	0	0	0	0	0	0	0	0	1	0	0	1	0	0	0	0	0	2	0	2	0	0
KY190698.1.1476	0	0	0	0	1	0	0	0	0	0	0	0	0	0	0	0	0	0	0	0	0	0	0	0	0	0	0	0	0	0	0	0	0	0	0	0	0	0	0	0	0	0	0	1	0	0	0	0	0
EU132390.1.1375	0	0	0	0	0	0	0	0	0	0	0	0	0	0	0	2	0	0	1	0	0	0	0	0	2	2	0	1	0	1	0	0	0	1	0	0	0	1	0	1	0	0	1	0	3	0	0	0	0
JQ738718.1.1511	5	9	6	13	17	13	5	6	5	16	4	10	12	3	3	2	5	16	2	10	10	15	20	24	8	16	53	12	29	9	3	8	1	4	4	8	4	3	2	5	8	17	2	8	9	7	6	5	5
JN417544.1.1480	0	0	1	0	0	0	0	0	0	1	5	1	2	0	0	0	0	0	0	0	0	0	0	0	0	1	0	0	4	1	2	0	0	0	0	0	0	1	0	0	3	2	0	0	0	0	3	0	0
JF706662.1.1467	0	0	1	0	0	0	0	0	0	3	3	0	0	0	1	0	1	0	1	0	0	0	0	0	1	0	0	2	0	0	0	0	0	0	0	0	0	0	0	0	0	1	0	0	0	0	0	0	0
FJ901680.1.1367	0	0	0	1	0	0	0	0	0	0	1	0	0	0	1	0	0	0	0	0	0	1	0	0	0	0	1	0	0	0	1	0	0	0	1	1	0	0	0	0	0	0	0	0	0	0	1	0	2
AM991172.1.1444	0	0	0	0	0	0	0	0	0	0	0	0	0	0	0	0	0	0	0	0	1	0	0	0	0	1	0	0	0	0	0	0	0	0	0	0	0	0	0	0	0	0	0	0	0	2	0	0	0
HE818627.1.1450	9	5	5	17	4	11	8	19	8	17	25	33	12	6	15	18	13	8	3	29	3	12	18	17	15	15	25	16	16	6	7	5	5	7	10	11	6	16	4	10	3	10	9	9	2	6	26	16	14
JQ801180.1.1495	0	0	0	0	0	0	0	0	0	0	0	0	2	0	0	0	0	0	0	0	0	0	0	0	0	2	0	0	0	0	0	0	0	0	0	0	0	0	0	0	0	0	0	0	0	0	0	0	0
FJ936941.1.1518	0	2	3	0	0	0	1	0	1	1	6	2	0	1	3	0	0	0	2	4	1	2	4	11	3	1	1	1	4	0	0	0	2	2	0	2	2	1	0	0	1	4	2	1	0	5	0	3	1
FJ625345.1.1535	1	2	0	0	1	2	0	0	0	1	2	1	1	0	0	1	1	1	0	0	1	0	2	2	0	1	1	4	1	0	0	0	1	0	2	1	2	0	0	2	1	1	0	2	0	0	0	0	0
EU133643.1.1358	0	0	0	0	0	0	0	0	0	1	0	0	0	0	0	0	0	0	0	0	0	0	0	0	0	0	4	0	0	0	0	0	0	0	0	0	0	1	0	0	0	0	0	0	0	3	0	0	0
FJ432470.1.1211	0	0	0	0	0	1	0	0	0	1	0	0	0	0	0	0	0	0	0	0	1	2	0	0	1	0	0	1	0	1	0	1	0	0	0	0	0	0	0	1	0	0	2	1	0	0	0	1	0
LMFB01000027.423.1955	223	377	130	91	0	171	241	75	143	267	99	201	214	61	439	226	85	206	89	117	83	148	420	2	515	148	440	398	0	426	99	44	120	112	130	70	158	120	162	284	201	96	135	163	308	164	135	100	1
JF266496.1.1361	0	0	0	0	0	1	0	0	0	0	0	1	0	0	0	0	2	0	0	0	0	0	0	0	0	0	0	0	0	0	0	0	0	0	0	0	0	0	0	0	0	0	0	0	0	0	0	0	0
DQ128633.1.1442	0	0	1	0	4	0	0	0	1	1	0	1	0	0	0	0	2	1	0	2	0	1	2	1	0	3	2	0	0	1	0	0	1	0	0	1	1	1	0	0	1	1	1	0	1	0	2	1	1
FJ719076.1.1384	1	0	2	0	1	0	0	0	0	0	0	0	0	0	0	0	0	0	0	0	0	0	0	0	0	0	1	0	1	0	0	0	0	1	0	0	0	0	2	0	0	0	0	1	0	1	0	0	0
FPLS01044933.16.1482	0	1	0	0	0	0	1	0	0	0	1	4	0	0	1	0	0	0	0	1	0	0	0	0	1	0	0	0	0	1	1	1	0	0	2	0	0	0	1	2	0	0	2	0	1	0	0	0	0
KM019916.1.1466	3	0	0	0	0	1	0	0	0	0	0	0	0	2	0	0	0	3	0	0	0	0	0	0	0	1	0	0	1	0	0	0	0	0	0	0	0	0	1	0	0	0	0	0	0	0	0	0	0
FPLL01004576.7.1530	1	0	5	0	0	0	2	2	0	2	3	2	1	0	0	1	0	0	0	0	0	1	0	1	0	1	2	5	4	0	0	2	1	0	0	2	2	2	3	0	0	0	1	0	1	0	3	1	0
AY212715.1.1486	0	0	2	5	0	1	1	3	2	0	0	22	6	6	5	2	0	12	0	3	5	0	11	0	24	0	3	4	1	8	1	13	10	0	0	0	2	0	0	1	7	1	0	0	1	3	0	0	11
JF429136.1.1504	1	0	2	4	10	0	0	2	5	5	0	1	1	3	1	1	5	2	3	13	4	4	3	1	3	4	13	1	5	3	1	2	1	0	2	2	5	0	3	3	0	1	3	8	6	5	4	1	0
EU335287.1.1456	0	0	0	0	0	0	0	0	0	0	0	0	0	0	0	0	0	0	0	0	0	0	0	0	0	0	0	0	0	0	0	0	0	0	0	0	0	0	0	0	0	0	0	0	0	0	0	0	0
EU134209.1.1343	2	0	0	2	2	2	0	1	2	3	2	1	2	2	0	1	2	0	0	0	2	3	2	7	2	3	10	0	11	1	1	2	1	1	2	3	7	1	0	0	1	1	2	0	0	1	3	2	2
EF693739.1.1395	0	0	0	0	0	0	0	0	0	0	0	0	1	0	1	0	0	3	0	0	0	1	0	0	0	0	0	0	0	2	0	0	0	0	0	0	0	0	0	2	0	0	1	3	0	0	0	15	0
JF176263.1.1374	0	0	0	0	0	0	0	0	0	0	0	0	0	0	0	0	0	0	0	0	0	0	0	0	0	0	0	0	0	0	0	0	0	0	0	0	0	0	0	0	0	0	0	0	0	0	1	0	0
FPLL01000745.10.1558	0	0	0	2	0	0	1	0	1	0	1	0	0	0	3	1	2	1	1	1	1	1	0	0	0	0	0	0	0	1	0	1	0	3	0	0	0	0	0	0	2	1	0	1	0	1	0	0	0
GBGR01024531.3.1247	40	41	24	29	6	23	8	13	15	18	38	31	24	7	24	24	12	26	14	40	14	24	24	4	30	39	54	49	8	25	44	13	10	6	14	10	12	33	14	17	6	15	22	14	19	19	31	10	13
EU861852.1.1513	24	22	38	30	85	16	42	28	29	32	45	42	8	7	15	19	25	24	24	56	30	57	41	130	25	50	72	35	86	19	12	10	18	26	19	24	25	28	14	20	27	36	38	13	14	21	47	20	52
EU135001.1.1336	2	0	0	0	2	0	1	3	0	1	0	0	2	1	1	0	0	1	0	0	0	0	2	1	1	1	4	0	0	3	1	0	0	0	4	0	1	0	0	0	0	3	3	2	0	0	1	0	0
GQ461668.1.1350	1	1	0	0	0	0	0	3	0	1	1	0	0	2	3	2	0	1	0	1	0	2	0	0	0	1	6	3	1	3	1	0	1	0	0	1	0	2	1	2	0	1	1	0	4	0	0	1	0
EU861906.1.1464	2	1	0	0	2	0	5	2	4	1	0	4	0	4	2	4	1	0	0	0	2	2	0	0	2	1	1	3	1	0	0	2	0	2	0	3	3	0	0	1	2	0	1	0	2	1	3	1	0
EU104100.1.1451	4	0	2	5	0	1	5	1	2	5	1	8	7	0	5	1	7	7	0	2	2	7	6	0	3	5	4	7	2	1	6	3	8	3	0	0	0	1	0	3	3	1	4	0	4	1	6	1	0
EU132985.1.1368	0	0	0	0	0	0	0	1	0	0	0	0	0	0	0	0	1	0	0	0	0	1	0	0	1	0	1	0	0	0	0	0	1	0	0	0	0	0	0	0	0	1	0	0	1	0	0	0	0
HM749709.1.1346	1	1	3	1	0	4	1	3	1	1	3	2	7	0	2	0	1	0	0	0	0	4	3	1	0	1	0	1	1	1	2	0	0	1	1	1	1	0	2	3	0	1	0	0	1	0	2	2	0
KT835490.1.1495	0	0	0	0	0	1	0	0	2	0	0	0	1	0	0	0	0	0	0	0	0	0	0	0	0	0	0	0	0	1	0	0	0	0	1	0	0	0	0	0	0	0	0	0	0	0	0	0	1
EF516002.1.1431	0	0	0	0	0	0	0	0	0	0	0	0	0	0	0	0	0	0	0	0	0	0	0	0	0	0	1	0	0	0	0	0	0	0	0	0	0	0	0	0	0	1	0	0	0	0	0	0	0
HQ166688.1.1518	20	25	31	27	27	30	33	27	33	18	24	49	10	9	40	22	41	16	24	30	24	22	54	77	27	19	91	34	86	27	28	28	15	31	22	35	32	29	25	21	25	26	31	41	24	33	43	24	31
EF516172.1.1475	3	8	4	5	0	5	0	0	5	0	8	8	1	0	1	2	4	1	0	10	1	4	4	3	1	4	5	11	0	1	7	2	5	3	0	2	1	2	4	0	0	0	0	1	0	1	5	3	0
EU440702.1.1412	0	0	0	0	0	0	0	0	0	0	0	0	0	0	0	0	0	0	0	0	0	0	0	0	0	0	0	0	0	0	0	0	0	0	0	0	0	0	0	0	0	0	0	1	0	0	0	0	0
KU221443.1.1447	1	0	0	0	0	0	0	1	0	0	0	0	0	0	0	0	0	0	1	0	0	1	0	0	0	0	1	0	0	0	0	1	0	0	0	0	0	0	0	0	0	0	0	0	0	0	0	0	0
JN023777.1.1440	0	0	0	0	0	0	0	0	1	0	0	0	0	0	0	0	0	0	0	0	1	0	0	0	0	0	0	0	0	0	0	0	0	0	0	1	2	0	0	0	0	0	0	0	0	0	0	0	0
AJ534631.1.1323	0	0	0	1	0	0	0	0	0	0	4	0	0	3	0	0	1	0	0	0	1	0	0	0	0	1	4	0	0	1	0	1	0	0	2	0	0	0	1	0	2	0	0	0	0	1	2	0	0
EU135566.1.1411	179	105	153	159	237	111	288	195	207	166	302	180	89	146	200	150	97	140	121	246	150	261	211	480	140	261	449	243	408	219	191	166	127	185	183	167	198	208	126	118	117	197	216	146	178	193	376	122	219
GQ264178.1.1424	1	8	9	3	21	2	10	7	8	10	7	10	5	5	3	4	19	4	4	2	6	6	6	14	2	7	22	12	28	7	6	7	2	5	4	6	4	6	0	4	8	11	6	10	5	4	13	5	4
JX882682.1.1460	1	0	1	1	0	0	1	1	0	1	1	2	1	1	1	0	0	0	1	2	1	0	0	2	0	0	3	3	2	1	0	1	1	0	0	3	0	2	0	1	0	2	2	0	1	0	0	0	1
EU542532.1.1482	0	0	0	3	0	0	0	0	1	2	2	0	0	0	2	0	0	0	0	0	0	0	0	1	0	0	1	1	1	1	0	0	0	0	1	1	0	0	0	0	0	1	1	0	0	1	0	0	0
CP000245.566088.567610	0	0	0	0	0	0	0	0	0	0	0	0	0	0	0	1	0	1	0	1	0	0	0	0	0	0	0	0	1	0	0	0	0	0	0	1	0	0	1	0	0	0	2	0	2	0	1	0	0
JX225871.1.1514	0	0	0	0	0	0	0	0	0	0	0	0	0	0	0	0	0	0	0	0	0	1	1	1	0	1	0	0	2	0	0	0	0	0	0	0	0	0	0	0	0	0	0	0	0	0	0	0	0
EF019087.1.1378	1	0	0	0	0	1	1	1	1	2	0	0	0	0	0	0	0	1	1	0	0	1	1	1	0	0	0	0	1	0	0	0	0	2	0	0	0	0	2	0	0	0	0	0	0	1	0	0	0
JN801074.1.1318	35	31	19	26	5	29	9	20	25	26	29	20	91	14	45	33	18	31	20	10	27	39	24	4	64	34	41	36	31	21	35	29	6	15	10	22	29	15	10	15	15	24	24	33	32	15	22	10	6
EU335404.1.1465	1	0	5	1	4	2	2	0	2	2	3	5	1	3	2	1	4	0	2	0	7	1	2	5	5	4	8	3	9	1	3	3	3	3	0	1	1	5	1	0	2	1	0	3	3	3	7	0	1
GU444093.1.1521	15	11	16	3	17	9	19	11	13	11	2	15	7	7	12	15	13	6	6	30	13	13	28	28	8	10	25	13	39	25	3	5	8	10	10	16	14	14	14	11	19	16	3	13	7	17	15	7	12
EU808659.1.1311	0	0	0	0	0	0	0	1	0	1	0	1	0	0	1	0	0	0	0	0	0	1	3	0	0	0	0	1	0	0	0	0	0	0	0	0	1	1	0	0	0	0	0	0	0	0	0	1	0
JF171462.1.1344	7	1	6	20	0	6	17	4	3	0	4	5	8	1	4	4	5	7	1	13	12	1	12	1	2	1	5	4	0	1	10	8	0	18	5	1	0	4	13	3	9	3	3	0	5	6	13	1	0
AB240301.1.1433	1	2	9	6	0	7	2	4	10	9	1	10	10	4	5	6	2	3	2	8	3	5	7	1	7	2	12	5	6	3	6	3	1	5	4	0	3	6	4	9	7	2	2	6	4	6	0	8	2
HQ697378.1.1492	15	2	6	13	14	7	10	2	0	16	8	19	13	5	10	9	11	1	5	4	11	8	14	15	6	19	21	5	12	13	2	6	7	8	3	4	15	6	3	3	5	11	17	6	1	3	8	10	7
HQ597960.1.1479	0	0	3	3	0	0	1	0	0	0	1	2	0	0	3	0	1	0	1	1	0	1	0	0	0	0	1	0	2	0	1	1	0	0	0	0	2	0	0	0	0	1	0	0	0	0	0	2	2
FPLS01029228.9.1525	8	4	3	21	0	3	15	7	7	8	2	14	2	0	2	5	5	5	2	5	14	10	26	0	1	8	32	8	0	2	11	2	4	11	0	0	1	11	5	1	3	0	13	0	2	1	17	4	3
HQ674846.1.1508	0	0	0	0	1	0	0	0	0	1	0	0	0	0	0	1	0	0	0	0	0	0	0	0	0	0	1	0	2	1	0	0	0	0	0	0	0	0	0	0	0	0	0	1	0	0	1	0	0
JQ278960.1.1295	0	0	0	0	0	0	0	0	0	2	0	1	0	0	0	0	0	0	0	0	0	0	0	0	0	0	0	0	2	0	0	0	0	0	0	0	0	0	0	0	0	0	0	0	0	0	0	0	0
KY559046.1.1448	0	0	0	0	1	0	1	0	0	0	0	2	2	0	0	0	0	0	0	0	1	0	1	1	1	3	4	2	2	0	0	0	0	0	0	1	0	0	0	0	0	0	0	0	0	0	0	0	0
FM253600.1.1447	40	24	3	5	0	20	9	3	15	12	0	16	7	1	0	5	7	4	1	11	26	2	6	0	3	27	53	12	2	10	34	3	14	12	13	0	11	17	27	1	5	2	5	6	5	0	8	7	1
FPLS01012215.27.1537	0	0	0	0	0	0	0	0	0	0	1	0	0	0	0	0	0	0	0	0	0	0	0	0	1	0	1	0	0	0	0	0	0	0	0	0	0	0	0	0	0	0	0	0	0	0	0	0	0
EU431779.1.1483	0	2	0	0	0	1	0	0	0	1	0	1	0	0	1	0	1	0	0	0	0	0	1	0	0	0	0	0	0	0	0	2	0	0	0	0	0	0	0	0	0	0	0	0	0	1	0	0	0
KC554608.1.1542	4	2	2	1	10	5	4	2	0	4	4	4	5	1	4	4	4	2	1	15	10	8	8	14	8	6	19	11	15	7	2	7	0	0	4	4	6	1	3	1	5	8	8	6	0	4	7	1	10
EF516364.1.1456	5	0	0	2	0	1	2	0	4	1	1	2	4	0	3	2	3	1	0	0	0	4	3	0	2	1	4	3	3	0	0	3	0	0	0	0	3	1	1	2	0	5	2	2	4	0	0	1	0
FPLS01060518.17.1498	1	0	1	0	0	0	0	0	1	1	0	3	1	0	0	0	0	0	0	0	0	2	1	1	0	0	1	2	1	0	0	0	2	0	0	1	1	0	2	0	0	0	0	0	1	0	2	0	1
KC820652.1.1221	0	0	0	0	0	0	0	0	0	0	0	0	0	0	1	1	0	0	1	0	0	0	0	0	0	1	1	1	0	0	0	0	0	0	0	0	0	0	0	0	0	0	0	0	0	0	0	0	0
FOXQ01000003.275613.277143	5	3	7	1	5	6	4	7	3	3	1	5	4	10	0	2	6	1	2	10	5	6	4	9	3	1	18	4	6	4	6	1	1	7	1	8	8	1	3	3	8	14	9	7	1	5	1	3	2
FPLS01002889.1.1240	0	2	0	0	0	0	1	1	0	3	0	6	0	0	0	0	0	0	1	0	0	0	2	0	0	2	3	1	0	0	0	0	1	2	0	0	0	5	0	0	0	0	0	0	4	0	1	0	0
KJ081639.1.1528	37	46	54	76	0	120	32	76	21	74	45	58	70	35	97	92	66	68	45	71	46	75	127	7	80	64	182	115	11	45	42	47	19	81	34	28	84	75	40	79	55	169	32	144	50	47	73	59	8
LN570786.1.1391	1	0	4	0	5	0	2	0	0	3	3	7	0	0	2	0	0	1	2	2	5	6	3	22	0	6	7	2	8	1	2	1	1	6	2	2	1	1	0	0	1	2	2	0	0	0	3	0	7
FPLS01057231.9.1513	7	0	3	0	0	0	3	4	4	0	3	2	0	1	2	2	4	1	0	7	2	2	3	5	2	1	7	2	3	1	3	0	1	0	0	1	3	3	3	1	0	2	1	1	12	3	7	0	1
DQ814490.1.1466	0	0	0	0	0	0	0	0	0	0	0	0	0	0	0	0	0	0	0	0	0	0	0	0	0	1	0	0	0	0	0	0	0	0	0	0	0	0	0	0	0	0	0	0	0	0	0	0	0
GQ339145.1.1515	27	6	7	15	17	14	21	22	11	14	36	16	7	16	12	18	18	7	10	11	15	24	22	27	28	20	58	23	32	15	20	15	6	15	10	9	20	18	1	4	8	9	38	10	18	7	14	10	11
EU132017.1.1300	0	0	0	0	0	0	0	0	0	0	0	0	0	0	1	0	1	0	0	0	0	0	0	0	0	0	0	0	1	0	0	0	0	0	0	0	0	0	0	0	0	0	0	0	0	0	0	0	0
CU922901.1.1335	0	0	0	0	0	0	0	0	0	0	0	0	0	0	0	0	0	0	0	0	0	0	0	0	0	0	0	0	0	0	0	0	0	0	0	0	0	0	0	0	1	0	0	0	0	0	0	0	0
FPLS01024228.17.1353	0	0	6	16	0	55	1	19	0	0	7	24	21	0	1	0	8	4	0	3	13	44	1	0	2	6	5	0	0	9	1	25	0	45	1	0	0	3	1	14	5	0	1	0	74	17	3	3	0
FJ479202.1.1460	5	2	3	2	2	0	2	5	2	2	1	3	5	0	4	6	3	14	0	3	2	2	6	0	6	7	21	2	1	3	14	1	0	2	2	2	2	2	2	3	4	3	5	0	4	3	10	0	0
KJ808092.1.1512	0	0	0	1	0	0	0	0	1	0	0	0	0	0	0	0	0	0	0	0	1	0	0	0	1	0	0	0	0	1	0	0	0	0	0	0	0	0	0	0	0	0	0	0	0	0	0	0	0
AB748637.1.1456	0	0	0	0	0	0	0	0	0	0	0	0	0	0	0	0	0	0	0	0	0	0	0	0	0	0	0	0	0	0	0	0	1	0	0	0	0	0	0	0	0	0	1	0	0	0	0	0	0
HM638229.1.1388	0	0	0	0	0	0	0	1	3	0	0	0	0	1	0	1	1	0	0	0	0	4	1	0	3	0	2	0	2	1	0	0	0	0	0	0	1	0	0	0	1	0	0	0	1	0	1	0	0
AB536958.1.1298	0	0	0	1	0	0	0	1	0	0	0	0	0	0	0	0	0	0	0	0	0	0	1	0	0	0	0	0	0	0	0	0	0	0	0	0	0	0	0	0	0	0	0	0	0	0	0	0	0
EF111096.1.1279	0	0	0	0	0	0	0	0	2	0	0	0	0	0	0	0	0	0	0	0	1	0	0	0	0	0	0	0	0	0	0	0	0	0	0	0	0	0	0	0	0	0	0	0	0	0	0	0	0
KP687112.1.1445	0	0	0	0	0	0	1	0	0	0	0	0	0	0	0	1	0	0	0	0	0	2	2	0	1	0	4	0	0	1	0	0	0	0	0	0	0	0	0	0	0	0	0	2	0	0	0	1	0
EF018830.1.1337	2	0	3	1	2	1	1	3	0	2	2	3	3	0	0	1	1	0	2	6	0	0	4	1	1	1	8	0	5	3	4	0	0	0	1	0	2	0	3	0	0	0	0	1	2	1	1	2	1
[truncated: 9,214 more rows]
[truncated: 28 more columns]

## Sheet: ws3
# Constructed from biom file
#OTU ID	M	N	Bulk	C2	C1	D2	D1
D_0__Archaea;D_1__Diapherotrites	9.83114e-07	1.75848e-06	1.01284e-05	0	2.13579e-06	0	1.32037e-06
D_0__Archaea;D_1__Euryarchaeota	6.48855e-05	5.53921e-05	0.000651596	7.03464e-05	4.37836e-05	0.000114679	0.000109591
D_0__Archaea;D_1__Nanoarchaeaeota	2.94934e-06	1.05509e-05	6.75229e-05	4.01979e-06	2.13579e-06	4.00043e-06	8.5824e-06
D_0__Archaea;D_1__Thaumarchaeota	0.0235033	0.0344697	0.0395684	0.0324086	0.0333557	0.0352411	0.0364686
D_0__Bacteria;D_1__Acidobacteria	0.100015	0.115771	0.184466	0.121705	0.114311	0.132079	0.12475
D_0__Bacteria;D_1__Actinobacteria	0.0954014	0.0907736	0.0547138	0.0803547	0.0804636	0.0556886	0.0763702
D_0__Bacteria;D_1__AncK6	0	0	6.75229e-06	1.00495e-06	0	0	0
D_0__Bacteria;D_1__Armatimonadetes	0.00286676	0.00276081	0.00358884	0.00316659	0.00287157	0.0034617	0.00304477
D_0__Bacteria;D_1__BRC1	0.000498439	0.000511718	0.000266715	0.000507499	0.000432497	0.000456049	0.000501741
D_0__Bacteria;D_1__Bacteroidetes	0.143661	0.140781	0.0817465	0.130289	0.13737	0.147916	0.13815
D_0__Bacteria;D_1__Chlamydiae	2.94934e-05	4.48412e-05	0.000111413	2.71336e-05	4.16478e-05	5.6006e-05	4.35722e-05
D_0__Bacteria;D_1__Chloroflexi	0.0221496	0.0240833	0.0403955	0.0295716	0.0274822	0.0298685	0.0339903
D_0__Bacteria;D_1__Cyanobacteria	0.000889718	0.000815935	0.000550311	0.00068638	0.000609767	0.00114412	0.000802785
D_0__Bacteria;D_1__Deinococcus-Thermus	0.00106963	0.000259376	3.03853e-05	0.000104515	0.000253091	0.00170952	0.000279918
D_0__Bacteria;D_1__Dependentiae	0.000342124	0.000341145	0.000803522	0.000344697	0.000341726	0.000338703	0.000450246
D_0__Bacteria;D_1__Elusimicrobia	0.000754048	0.000691083	0.00375427	0.000805969	0.000799852	0.00104011	0.00100612
D_0__Bacteria;D_1__Entotheonellaeota	7.47167e-05	9.67164e-05	0.000327486	9.54701e-05	9.39746e-05	7.73416e-05	0.000103649
D_0__Bacteria;D_1__FBP	0.000193673	0.00011606	9.4532e-05	7.53711e-05	7.15489e-05	0.000150683	0.000101668
D_0__Bacteria;D_1__FCPU426	0.00034409	0.000399175	0.00296425	0.000628093	0.000549965	0.000730745	0.000657544
D_0__Bacteria;D_1__Fibrobacteres	0.00115024	0.000768456	7.42751e-05	0.00119991	0.00105188	0.000989439	0.000809387
D_0__Bacteria;D_1__Firmicutes	0.00529702	0.00850049	0.0031128	0.00885058	0.0051921	0.00662071	0.00838765
D_0__Bacteria;D_1__GAL15	1.47467e-05	5.27544e-06	6.75229e-06	1.60792e-05	4.27157e-06	1.33348e-05	9.90277e-06
D_0__Bacteria;D_1__Gemmatimonadetes	0.041048	0.0373897	0.0853084	0.0473341	0.044937	0.0400669	0.0360857
D_0__Bacteria;D_1__Halanaerobiaeota	3.93246e-06	4.3962e-06	3.37614e-06	3.01485e-06	0	1.33348e-06	3.96111e-06
D_0__Bacteria;D_1__Hydrogenedentes	4.03077e-05	8.00108e-05	0.00014855	7.63761e-05	7.58204e-05	8.1342e-05	0.000132697
D_0__Bacteria;D_1__Kiritimatiellaeota	9.83114e-06	7.03392e-06	1.35046e-05	1.00495e-05	5.33947e-06	5.3339e-06	9.90277e-06
D_0__Bacteria;D_1__Latescibacteria	0.0122073	0.0115928	0.0364623	0.0154863	0.0146654	0.0172218	0.0150931
D_0__Bacteria;D_1__Nitrospirae	0.00239192	0.00260079	0.0113303	0.00288018	0.00285341	0.00318567	0.00346597
D_0__Bacteria;D_1__Omnitrophicaeota	8.45478e-05	0.000109905	0.000823779	0.000125619	0.000126011	0.000128014	0.000199376
D_0__Bacteria;D_1__PAUC34f	9.83114e-07	0	0	0	0	0	6.60185e-07
D_0__Bacteria;D_1__Patescibacteria	0.000898566	0.00063569	0.00113101	0.000926562	0.000607631	0.000680073	0.000636418
D_0__Bacteria;D_1__Planctomycetes	0.037962	0.0436393	0.0759835	0.0480436	0.0467919	0.0505494	0.0511742
D_0__Bacteria;D_1__Proteobacteria	0.439749	0.411289	0.263326	0.395866	0.408909	0.387155	0.38479
D_0__Bacteria;D_1__Rokubacteria	0.00869368	0.0082798	0.0263677	0.0118514	0.00995704	0.0119346	0.0123065
D_0__Bacteria;D_1__Spirochaetes	5.80037e-05	3.69281e-05	6.41467e-05	5.52722e-05	6.94131e-05	0.000113345	9.24259e-05
D_0__Bacteria;D_1__Tenericutes	9.83114e-07	0	0	1.00495e-06	1.06789e-06	2.66695e-06	1.32037e-06
D_0__Bacteria;D_1__Verrucomicrobia	0.0581718	0.0626625	0.0799842	0.0659729	0.0651233	0.0706822	0.0694528
D_0__Bacteria;D_1__WPS-2	5.89868e-06	1.14301e-05	3.37614e-06	4.01979e-06	1.06789e-05	2.26691e-05	1.51843e-05
D_0__Bacteria;D_1__WS2	5.50544e-05	8.00108e-05	0.000114789	6.33117e-05	0.000100382	7.86751e-05	7.79018e-05
D_0__Bacteria;D_1__Zixibacteria	0.000293951	0.000322681	0.00162392	0.00038791	0.000422886	0.000390708	0.000414596

## Sheet: ws4
Sample.ID	D_0__Archaea;D_1__Diapherotrites	D_0__Archaea;D_1__Euryarchaeota	D_0__Archaea;D_1__Nanoarchaeaeota	D_0__Archaea;D_1__Thaumarchaeota	D_0__Bacteria;D_1__Acidobacteria	D_0__Bacteria;D_1__Actinobacteria	D_0__Bacteria;D_1__AncK6	D_0__Bacteria;D_1__Armatimonadetes	D_0__Bacteria;D_1__BRC1	D_0__Bacteria;D_1__Bacteroidetes	D_0__Bacteria;D_1__Chlamydiae	D_0__Bacteria;D_1__Chloroflexi	D_0__Bacteria;D_1__Cyanobacteria	D_0__Bacteria;D_1__Deinococcus-Thermus	D_0__Bacteria;D_1__Dependentiae	D_0__Bacteria;D_1__Elusimicrobia	D_0__Bacteria;D_1__Entotheonellaeota	D_0__Bacteria;D_1__FBP	D_0__Bacteria;D_1__FCPU426	D_0__Bacteria;D_1__Fibrobacteres	D_0__Bacteria;D_1__Firmicutes	D_0__Bacteria;D_1__GAL15	D_0__Bacteria;D_1__Gemmatimonadetes	D_0__Bacteria;D_1__Halanaerobiaeota	D_0__Bacteria;D_1__Hydrogenedentes	D_0__Bacteria;D_1__Kiritimatiellaeota	D_0__Bacteria;D_1__Latescibacteria	D_0__Bacteria;D_1__Nitrospirae	D_0__Bacteria;D_1__Omnitrophicaeota	D_0__Bacteria;D_1__PAUC34f	D_0__Bacteria;D_1__Patescibacteria	D_0__Bacteria;D_1__Planctomycetes	D_0__Bacteria;D_1__Proteobacteria	D_0__Bacteria;D_1__Rokubacteria	D_0__Bacteria;D_1__Spirochaetes	D_0__Bacteria;D_1__Tenericutes	D_0__Bacteria;D_1__Verrucomicrobia	D_0__Bacteria;D_1__WPS-2	D_0__Bacteria;D_1__WS2	D_0__Bacteria;D_1__Zixibacteria
Hv737	0	69	15	2208	8837	2495	0	203	23	4254	10	2191	47	7	31	248	8	2	191	6	390	1	4305	0	10	0	1823	542	112	0	83	4569	13984	1412	2	0	4475	0	13	91
Hv738	3	51	4	2551	16178	3934	2	257	15	6912	11	3545	44	1	80	236	26	5	224	9	177	0	6769	0	16	0	3280	1141	66	0	72	6643	21885	2976	7	0	5704	1	8	190
Hv739	0	39	1	1385	9398	2675	0	223	14	4318	7	2073	9	0	47	313	14	5	182	3	86	1	4524	0	6	0	2028	800	30	0	118	3624	15199	979	7	0	5046	0	5	74
Hv740	0	34	0	5576	20225	7102	0	380	27	8729	5	4156	63	1	80	315	49	16	281	4	269	0	9670	1	12	4	3669	873	36	0	62	7670	26928	2443	3	0	8466	0	8	126
Hv696	1	2	0	4066	9879	3559	0	335	31	10852	0	2306	26	23	25	74	10	6	31	100	158	0	3836	0	5	1	1197	246	8	0	21	4057	29290	1034	19	0	6042	0	5	37
Hv697	0	2	0	1560	9006	9695	0	152	28	9256	4	2425	37	0	33	53	8	9	34	38	224	0	3978	0	4	1	1314	169	11	0	126	3645	32976	1024	1	0	4365	0	10	30
Hv698	0	2	0	3521	10613	11306	0	295	93	13435	1	2544	85	91	21	72	10	16	31	148	313	0	3722	0	8	0	1222	222	8	0	89	4814	44328	768	1	0	6158	0	7	39
Hv678	0	1	0	1992	7134	2695	0	251	41	7900	3	1909	28	0	12	33	8	3	40	208	176	1	2855	0	4	0	1021	146	4	0	18	2496	26727	635	22	0	3742	3	1	19
Hv679	0	5	0	2731	6873	5684	0	221	12	12882	2	1765	98	3	29	57	5	2	41	144	918	0	4275	0	4	0	1128	216	13	0	67	2866	37770	770	6	0	4963	2	7	43
Hv680	0	8	0	1672	10219	7268	0	173	24	9566	5	2288	59	8	29	96	5	2	78	42	689	1	2833	0	6	1	1560	339	19	0	45	4058	28778	824	1	1	5415	0	7	37
Hv681	0	8	0	1989	9509	5629	0	238	21	10752	3	1976	40	29	33	84	8	7	29	42	516	0	3073	0	6	1	1287	246	16	0	31	4021	27253	699	5	0	5456	0	14	36
Hv682	1	5	1	2846	11323	6700	0	257	53	12625	5	3040	48	5	25	81	3	7	111	127	601	0	3332	0	9	0	1550	268	18	0	43	4946	37200	887	3	0	6305	1	18	38
Hv683	0	2	0	2850	9101	6939	0	272	32	17273	6	1726	47	75	29	42	12	9	10	30	294	0	2906	0	7	0	611	268	5	0	36	3533	39543	565	1	0	5748	0	12	14
Hv687	0	6	1	4003	10765	9761	0	243	32	12846	8	2784	67	3	49	96	9	5	52	52	561	2	4213	0	10	1	1349	305	12	0	53	5092	39603	754	1	0	7093	0	6	53
Hv688	0	0	0	2674	6612	3526	0	132	17	5862	2	1689	20	0	15	31	4	1	37	19	211	0	3694	0	6	0	881	128	3	0	35	2233	18752	714	1	0	2920	3	4	33
Hv689	0	0	0	1331	6009	2586	0	120	21	5387	0	1283	16	0	20	30	6	0	21	35	201	0	3363	0	2	0	613	119	1	0	5	2056	20692	650	4	0	2776	1	3	17
Hv648	0	3	1	1635	6633	3212	0	181	16	7625	1	1552	36	0	17	67	4	5	42	46	348	2	1783	0	7	0	887	172	9	0	12	2406	24868	634	3	0	4008	0	0	15
Hv649	0	2	1	3183	10588	4993	0	232	31	8041	2	2240	22	1	24	62	8	1	74	28	1258	0	2355	0	8	1	1343	180	13	0	44	3666	25756	994	2	1	4699	0	7	30
Hv650	0	11	1	2868	11763	4541	0	279	44	9908	3	2943	41	6	43	98	9	5	63	25	852	3	4265	1	6	0	1709	404	21	0	55	5950	27472	1107	4	0	6182	0	14	57
Hv702	0	5	0	3074	9172	11167	0	460	44	15174	4	2938	88	3	17	69	11	17	25	388	208	2	3828	0	0	4	869	277	3	0	70	4193	39353	704	9	0	5293	0	3	13
Hv703	0	1	0	2041	10561	5454	0	200	39	10502	0	2265	19	6	16	35	16	3	13	62	85	1	5208	0	3	0	1237	126	3	0	46	3704	29489	1100	7	0	4033	0	0	27
Hv704	0	8	0	1441	5604	4065	0	132	9	7642	3	1380	50	10	27	65	3	6	65	57	1219	1	2294	0	7	0	846	204	13	0	50	2160	19835	634	6	0	3280	0	4	36
Hv690	0	2	0	2005	6502	9595	0	137	12	7358	1	1806	8	8	9	17	6	2	15	9	427	0	4238	0	2	0	955	67	0	0	169	2484	25334	828	0	0	2973	0	3	13
Hv691	0	13	0	3980	11027	8497	0	283	25	15164	3	2376	55	18	34	64	10	6	32	68	2409	0	3544	0	4	2	1154	191	5	0	217	3879	37719	701	3	0	7537	1	6	32
Hv692	0	0	0	3150	6694	6027	1	216	26	8970	2	3088	19	23	27	24	7	9	5	81	258	3	5214	0	0	1	1010	151	5	0	142	2807	44122	1040	0	0	4356	0	2	27
Hv711	0	7	1	3563	14279	8122	0	348	57	13534	5	3554	88	3	48	140	14	6	187	218	738	0	4559	0	9	0	1973	465	25	0	60	6418	40228	1149	12	0	9220	0	15	32
Hv712	0	12	0	2889	15134	6332	0	335	140	12678	2	2634	184	24	36	54	5	5	67	135	391	3	3531	2	9	2	1694	189	5	0	24	5231	39625	1359	9	0	7343	0	3	42
Hv713	0	6	0	2420	13149	7954	0	348	62	13051	1	2650	73	2	45	107	2	10	37	77	614	1	6282	0	21	0	1733	440	23	0	33	4909	40116	1543	0	0	6724	3	6	62
Hv600	0	8	1	2821	12157	8396	0	208	42	12868	3	2519	26	5	26	60	7	2	61	26	1560	0	2717	0	20	0	1058	221	11	0	28	4190	33202	981	0	0	4781	0	7	26
Hv601	0	3	1	3496	11155	4799	0	238	106	10106	4	2743	53	3	34	62	9	6	44	112	677	0	1916	0	3	0	1323	208	9	0	41	3598	33049	858	0	0	5985	0	7	19
Hv602	0	2	1	1572	5996	1660	0	216	22	8582	2	1296	54	23	13	63	1	20	23	82	102	0	1307	0	4	0	848	210	13	0	10	2496	20225	573	5	0	4719	5	4	15
Hv612	0	17	0	4230	19197	7423	0	483	39	11673	4	4930	75	18	82	107	6	9	145	109	1518	2	4981	2	17	1	2427	480	15	0	144	6995	40339	2060	6	0	8715	0	14	50
Hv613	0	12	0	3508	11194	6409	0	279	52	12546	2	4083	62	66	49	90	15	6	102	111	533	1	2627	0	4	2	1228	201	9	0	75	4687	28879	1064	20	0	5973	0	7	30
Hv614	0	10	2	5903	12602	7470	0	379	64	17002	7	4189	164	36	40	111	18	13	92	85	323	2	3840	0	19	2	1858	343	19	0	74	6147	45362	1374	16	2	8552	3	11	57
Hv615	1	33	2	10971	31937	22441	0	665	113	34103	6	11123	173	11	116	313	31	17	225	136	763	1	8513	0	17	2	3950	887	39	1	146	15092	97378	3632	45	0	16113	0	13	77
Hv616	1	5	0	1980	11312	12773	0	245	63	8120	4	3861	101	101	41	91	25	19	36	40	682	0	3221	1	3	1	1091	254	14	0	63	4959	34135	842	18	0	5250	0	6	25
Hv617	0	4	1	3410	12329	5937	0	245	21	12834	6	2773	150	2	43	83	9	6	35	8	1716	2	2756	0	13	0	1586	363	14	0	75	5213	31521	1454	5	0	6830	0	7	32
Hv621	0	9	1	1185	6023	5337	0	111	26	9744	5	1849	74	2	30	88	6	14	51	88	1516	1	2103	0	7	3	1000	249	30	0	66	2593	29670	515	2	0	4234	0	9	38
Hv622	0	8	0	4735	12639	7495	0	331	46	16637	6	3121	39	13	43	81	9	7	35	97	348	0	4520	1	25	0	1699	414	22	0	85	5810	44964	1150	0	0	8742	1	7	59
Hv623	0	21	1	4451	14100	7073	0	272	33	13965	4	2811	56	0	62	125	6	5	38	37	1127	4	5111	0	30	0	1757	445	57	0	36	5411	35600	1638	2	0	7574	2	7	91
Hv610	0	25	1	1645	15996	5826	0	643	67	22026	6	3518	124	136	44	139	13	18	45	251	804	2	5904	0	17	3	1645	469	36	0	35	5755	52521	1488	19	0	9788	12	11	59
Hv611	0	9	2	5333	12325	12641	0	297	66	19053	7	2670	65	8	59	111	2	12	64	44	1036	0	5144	2	22	1	1392	506	14	0	86	4569	56007	1012	2	0	7946	0	8	50
Hv606	0	1	1	3548	10552	5737	0	286	34	11327	5	2367	82	789	38	65	12	22	32	105	428	1	3082	0	4	0	916	189	5	0	49	4097	40094	646	8	0	4954	0	5	12
Hv607	0	17	0	2559	11804	4380	0	280	50	10602	1	2443	80	114	30	92	3	1	74	89	890	2	3521	0	9	0	1591	276	10	0	57	4533	32925	942	15	1	6048	0	7	21
Hv608	0	7	0	2097	17998	3615	0	468	69	13961	0	3128	110	39	29	94	7	11	141	122	484	0	3376	0	11	0	2375	302	10	0	28	5538	40125	2009	16	1	8362	1	10	41
Hv633	0	16	0	2526	9768	3021	0	255	26	7442	10	1666	168	17	31	117	12	14	61	15	699	0	3283	0	3	0	1192	446	24	0	28	3173	22729	853	4	0	4323	1	6	55
Hv634	0	10	0	3835	8461	2018	0	205	31	6353	3	2277	46	55	18	63	5	17	41	11	575	2	2282	0	13	2	1209	260	13	0	46	3430	13797	956	3	0	4176	0	8	30
Hv635	0	4	0	2578	8564	3002	0	151	27	6250	0	2518	201	5	19	50	5	7	49	5	852	0	3799	0	5	0	1232	187	9	0	37	3423	19270	918	6	0	3282	0	8	32
Hv636	0	18	0	3626	10367	4921	0	322	46	18026	1	2662	71	72	33	96	6	12	51	172	186	3	2998	1	9	2	1444	258	10	0	52	5152	39491	970	20	0	8184	11	5	34
Hv637	0	6	0	2606	10880	5996	0	271	27	16498	3	2532	54	189	23	82	4	13	61	90	345	1	3754	0	2	0	1710	204	9	0	98	4519	37169	951	9	0	6181	0	1	33
Hv638	0	7	2	3053	10655	9072	0	358	32	20466	19	2806	46	2	33	121	4	16	38	133	506	1	3952	0	5	0	1246	267	6	0	115	4043	44735	705	4	0	7496	4	9	35
Hv725	0	3	1	1559	4804	3846	0	173	22	8394	3	1114	40	280	15	53	6	29	27	94	224	0	1674	2	3	1	701	181	4	0	32	1974	23545	448	2	0	2984	0	3	21
Hv727	0	6	0	1385	8954	4754	0	189	64	10899	4	2333	68	20	29	45	2	10	23	75	268	0	2159	0	1	1	1124	157	9	0	31	3894	31363	859	3	0	5670	1	7	21
Hv728	0	2	0	1445	6732	8067	0	238	53	10967	2	1291	19	13	26	43	6	27	27	131	431	0	2803	0	1	1	702	181	12	0	40	2527	32768	540	3	0	3799	0	4	30
Hv729	0	5	1	1478	7859	9336	0	190	40	8979	1	1524	46	38	25	77	2	12	29	46	515	2	4955	0	5	0	964	162	6	0	94	2789	29621	630	0	0	3807	0	1	19
Hv730	0	4	0	1475	7742	7110	0	212	24	9115	2	1926	42	1	32	46	6	10	19	42	412	0	3434	0	3	2	949	139	3	0	120	3102	31119	678	6	1	3680	0	5	15
Hv717	0	0	0	263	1158	1146	0	42	16	1681	0	218	8	1	3	11	0	1	3	17	101	0	442	0	0	0	89	18	0	0	11	375	4863	62	0	0	647	0	1	3
Hv718	0	8	0	4237	13957	15635	0	618	71	26147	3	3503	148	655	66	120	14	36	53	323	597	6	5942	1	5	2	1732	378	7	0	246	5515	68726	1167	3	0	8827	0	10	46
Hv719	0	6	0	3251	10188	11093	0	196	37	15787	5	2029	46	3	29	88	9	11	36	47	883	1	3986	0	6	1	1264	232	7	0	53	3870	45093	910	1	0	5347	0	5	38
Hv720	0	10	0	2213	10862	12713	0	283	53	14214	7	2347	64	9	47	92	7	18	31	67	678	3	4183	0	6	2	1430	343	7	0	141	3800	53440	987	3	0	5906	0	0	44
Hv721	0	4	0	2350	7782	2316	0	170	31	6725	0	1271	253	12	23	29	6	3	16	100	260	1	1820	0	5	0	713	150	4	0	18	2607	19399	576	1	0	3991	1	7	9
Hv722	1	11	0	854	4109	3726	0	168	26	8874	0	1119	71	13	11	56	3	3	35	152	358	0	2333	0	2	0	726	103	9	1	23	1603	29781	391	30	0	3726	4	2	12
Hv723	0	0	1	2007	9191	7140	0	257	32	13035	2	1770	61	40	16	59	8	23	24	42	217	1	3352	1	1	0	982	245	9	0	41	3381	38354	793	4	0	5654	0	6	13
Hv724	0	7	0	1390	8395	10158	0	180	38	11312	1	2085	39	3	26	48	7	14	27	34	444	1	4670	0	3	0	1041	144	9	0	64	3177	39230	802	3	0	5133	0	5	28
Hv654	0	12	1	1581	10647	10342	0	197	42	12882	5	2557	39	15	30	72	22	8	29	57	1056	0	3570	0	16	0	1004	327	18	0	83	4219	42075	915	0	0	6430	1	2	54
Hv655	0	0	0	4460	11808	9805	0	197	33	6918	2	2512	30	1	31	27	12	4	23	16	607	3	3512	0	7	1	1274	150	4	0	33	3978	31762	1058	0	0	4345	0	13	23
Hv656	0	9	0	2701	10067	6519	0	245	42	14455	6	2369	62	4	41	104	8	10	53	122	688	0	3274	0	6	3	1225	293	20	0	113	4014	31586	661	5	0	5969	3	11	43
Hv657	0	0	0	3561	10947	10093	0	259	65	13571	1	2106	65	23	24	51	3	12	12	68	376	1	3536	0	7	1	896	177	3	0	55	3742	47137	722	0	0	5235	0	3	17
Hv658	0	9	0	2974	12005	15851	0	238	22	12040	5	2376	231	9	52	81	12	6	43	13	1813	1	4448	0	1	2	1586	339	7	0	77	4202	41722	870	0	0	5056	0	7	45
Hv659	0	7	0	2960	10606	5663	0	231	26	15386	2	2160	63	24	27	56	11	16	49	202	341	0	3885	0	10	0	1366	222	6	0	59	3904	38085	954	3	0	5102	0	4	21
Hv642	0	2	4	2552	10154	3144	0	219	66	8097	2	2250	52	61	36	53	2	10	88	42	802	1	3114	1	5	0	1280	177	12	0	36	3681	30954	955	7	0	5664	1	10	23
Hv643	0	6	1	3982	11998	9839	0	266	57	18387	6	2614	84	0	48	82	14	5	43	67	931	0	4007	0	8	0	1211	282	3	0	93	4773	47284	782	6	0	6854	0	7	40
Hv644	2	5	2	3045	8177	5722	0	395	63	22490	11	1850	119	66	14	77	6	12	54	119	1052	0	2598	2	6	0	683	264	11	0	59	3860	42620	403	21	0	9011	7	8	34
Hv675	0	1	4	1983	10209	10666	0	332	58	13433	1	1844	76	59	20	85	4	27	16	29	487	0	4055	0	2	0	749	195	12	0	60	4379	41960	497	0	0	5283	0	6	14
Hv676	0	10	0	4456	11506	10378	0	339	41	15730	5	1746	49	30	27	65	7	13	21	111	775	0	4015	1	12	1	913	293	17	0	27	4166	45356	874	0	0	6073	0	10	29
Hv677	0	2	0	4949	13548	5219	0	222	67	6728	5	3007	58	3	38	33	9	9	23	28	740	0	2511	1	11	0	998	239	12	0	28	4715	27237	726	0	0	6247	1	10	24

## Sheet: ws5
	otu.names	W_stat	detected_0.9	detected_0.8	detected_0.7	detected_0.6
1	D_0__Archaea.D_1__Euryarchaeota	33	TRUE	TRUE	TRUE	TRUE
8	D_0__Bacteria.D_1__Bacteroidetes	24	FALSE	FALSE	FALSE	TRUE
7	D_0__Bacteria.D_1__BRC1	24	FALSE	FALSE	FALSE	TRUE
12	D_0__Bacteria.D_1__Deinococcus.Thermus	24	FALSE	FALSE	FALSE	TRUE
13	D_0__Bacteria.D_1__Dependentiae	22	FALSE	FALSE	FALSE	TRUE
14	D_0__Bacteria.D_1__Elusimicrobia	28	FALSE	FALSE	TRUE	TRUE
17	D_0__Bacteria.D_1__FCPU426	28	FALSE	FALSE	TRUE	TRUE
18	D_0__Bacteria.D_1__Fibrobacteres	34	TRUE	TRUE	TRUE	TRUE
19	D_0__Bacteria.D_1__Firmicutes	24	FALSE	FALSE	FALSE	TRUE
21	D_0__Bacteria.D_1__Gemmatimonadetes	22	FALSE	FALSE	FALSE	TRUE
25	D_0__Bacteria.D_1__Latescibacteria	25	FALSE	FALSE	TRUE	TRUE
26	D_0__Bacteria.D_1__Nitrospirae	28	FALSE	FALSE	TRUE	TRUE
27	D_0__Bacteria.D_1__Omnitrophicaeota	28	FALSE	FALSE	TRUE	TRUE
30	D_0__Bacteria.D_1__Proteobacteria	24	FALSE	FALSE	FALSE	TRUE
31	D_0__Bacteria.D_1__Rokubacteria	23	FALSE	FALSE	FALSE	TRUE
36	D_0__Bacteria.D_1__Zixibacteria	28	FALSE	FALSE	TRUE	TRUE
5	D_0__Bacteria.D_1__Actinobacteria	21	FALSE	FALSE	FALSE	FALSE
33	D_0__Bacteria.D_1__Verrucomicrobia	20	FALSE	FALSE	FALSE	FALSE
4	D_0__Bacteria.D_1__Acidobacteria	19	FALSE	FALSE	FALSE	FALSE
6	D_0__Bacteria.D_1__Armatimonadetes	19	FALSE	FALSE	FALSE	FALSE
10	D_0__Bacteria.D_1__Chloroflexi	19	FALSE	FALSE	FALSE	FALSE
15	D_0__Bacteria.D_1__Entotheonellaeota	17	FALSE	FALSE	FALSE	FALSE
29	D_0__Bacteria.D_1__Planctomycetes	17	FALSE	FALSE	FALSE	FALSE
11	D_0__Bacteria.D_1__Cyanobacteria	16	FALSE	FALSE	FALSE	FALSE
22	D_0__Bacteria.D_1__Halanaerobiaeota	16	FALSE	FALSE	FALSE	FALSE
9	D_0__Bacteria.D_1__Chlamydiae	14	FALSE	FALSE	FALSE	FALSE
23	D_0__Bacteria.D_1__Hydrogenedentes	14	FALSE	FALSE	FALSE	FALSE
3	D_0__Archaea.D_1__Thaumarchaeota	13	FALSE	FALSE	FALSE	FALSE
35	D_0__Bacteria.D_1__WS2	12	FALSE	FALSE	FALSE	FALSE
34	D_0__Bacteria.D_1__WPS.2	11	FALSE	FALSE	FALSE	FALSE
28	D_0__Bacteria.D_1__Patescibacteria	10	FALSE	FALSE	FALSE	FALSE
16	D_0__Bacteria.D_1__FBP	9	FALSE	FALSE	FALSE	FALSE
20	D_0__Bacteria.D_1__GAL15	7	FALSE	FALSE	FALSE	FALSE
24	D_0__Bacteria.D_1__Kiritimatiellaeota	5	FALSE	FALSE	FALSE	FALSE
2	D_0__Archaea.D_1__Nanoarchaeaeota	1	FALSE	FALSE	FALSE	FALSE
32	D_0__Bacteria.D_1__Spirochaetes	1	FALSE	FALSE	FALSE	FALSE

## Sheet: ws6
#OTU ID	Hv737	Hv738	Hv739	Hv740	Hv696	Hv697	Hv698	Hv678	Hv679	Hv680	Hv681	Hv682	Hv683	Hv687	Hv688	Hv689	Hv648	Hv649	Hv650	Hv702	Hv703	Hv704	Hv690	Hv691	Hv692	Hv711	Hv712	Hv713	Hv600	Hv601	Hv602	Hv612	Hv613	Hv614	Hv615	Hv616	Hv617	Hv621	Hv622	Hv623	Hv610	Hv611	Hv606	Hv607	Hv608	Hv633	Hv634	Hv635	Hv636
FN667230.1.1466	0	0	0	0	0	0	0	0	0	0	0	0	0	0	0	0	0	0	0	0	0	0	0	0	0	0	0	0	1	0	0	0	0	0	0	0	0	0	0	0	0	0	0	0	0	0	0	0	0
FN667410.1.1464	0	0	0	1	0	0	0	0	0	0	0	0	0	0	0	0	0	0	0	0	0	0	0	0	0	0	0	0	0	0	0	0	0	0	0	0	0	0	0	0	0	0	0	0	0	0	0	0	0
JX843684.1.1493	0	0	0	0	0	0	0	0	0	0	0	0	0	0	0	0	0	0	0	0	0	0	0	0	0	0	0	0	0	0	0	0	0	0	0	0	0	0	0	0	0	0	0	0	0	0	0	0	0
LN879430.700557.702077	0	0	0	0	0	0	0	0	0	0	0	0	0	0	0	0	0	0	0	0	0	0	0	0	0	0	0	0	0	0	0	0	0	0	0	0	0	0	0	0	0	0	0	0	0	0	0	1	0
AB522125.1.1449	0	1	0	0	0	0	0	0	0	0	0	0	0	0	0	0	0	0	0	0	0	0	0	0	0	0	0	0	0	0	0	0	0	0	0	0	0	0	0	0	0	0	0	0	0	0	0	0	0
EU777715.1.1407	0	0	0	0	0	0	0	0	0	0	0	0	0	0	0	0	0	0	0	0	0	0	0	0	0	1	0	0	0	0	0	0	0	0	0	0	0	0	0	0	0	0	0	0	0	0	0	0	0
FJ470415.1.1512	0	0	0	0	0	0	0	0	0	0	0	0	1	0	0	0	0	0	0	0	0	0	0	0	0	0	0	0	0	0	0	0	0	0	0	0	0	0	0	0	0	0	0	0	0	0	0	0	0
EU939415.1.1523	0	0	1	0	0	0	0	0	0	0	0	0	0	0	0	0	0	0	0	0	0	0	0	0	0	0	0	0	0	0	0	0	0	0	0	0	0	0	0	0	0	0	0	0	0	0	0	0	0
KJ842101.1.1460	0	0	0	0	0	0	0	0	0	0	0	0	0	0	0	0	0	0	0	0	0	0	0	0	0	0	0	0	1	0	0	0	0	0	0	0	0	0	0	0	0	0	0	0	0	0	0	0	0
KJ923771.1.1694	0	0	0	0	0	0	0	0	0	0	0	0	0	0	0	0	0	0	0	0	0	0	0	0	0	0	0	0	0	0	0	0	0	0	0	0	0	0	0	0	0	0	0	0	0	0	0	0	0
AB199593.1.1492	0	0	0	2	0	0	0	0	0	0	0	0	0	0	0	0	0	0	0	0	0	0	0	0	0	0	0	0	0	2	0	0	0	0	0	0	0	0	0	0	0	0	0	0	0	0	0	0	0
AM910323.1.1515	0	0	0	0	0	0	0	0	0	1	0	0	0	0	0	0	0	0	0	0	0	0	0	0	0	0	0	0	0	0	0	0	0	0	0	0	0	0	0	0	0	0	0	0	0	0	0	0	0
AM493669.1.1377	0	0	0	0	0	0	0	0	0	0	0	0	0	0	0	0	0	0	0	0	0	0	0	0	0	0	0	0	0	0	0	0	0	0	0	0	0	0	0	0	0	0	0	0	0	0	0	0	0
KM978280.1.1548	0	0	0	0	0	0	0	0	0	0	0	0	0	0	0	0	0	1	0	0	0	0	0	0	0	0	0	0	0	0	0	0	0	0	0	0	0	0	0	0	0	0	0	0	0	0	0	0	0
MATO01000051.44.1606	0	0	0	0	0	0	0	0	0	0	0	0	0	0	0	0	0	0	0	0	0	0	0	0	0	0	0	0	0	0	0	0	0	0	0	0	0	0	0	0	0	0	0	0	0	0	0	0	0
EU466870.1.1381	0	0	0	0	0	0	0	0	0	0	0	0	0	0	0	0	0	0	0	0	0	0	0	0	0	0	0	0	0	0	0	0	0	0	0	0	0	0	0	0	0	0	1	0	0	0	0	0	0
FOUN01000042.1.1556	0	0	1	0	0	1	0	0	0	1	0	0	0	0	0	0	0	0	0	0	0	0	0	0	0	0	0	0	0	0	0	0	0	0	0	0	0	0	0	0	0	0	0	0	0	0	0	0	0
JX222125.1.1513	0	0	0	0	0	0	0	0	0	0	0	0	0	0	0	0	0	0	0	0	0	0	0	0	0	0	0	0	0	0	0	0	1	0	0	0	0	0	0	0	0	0	0	0	0	0	0	0	0
JX223259.1.1511	2	0	0	0	0	0	0	0	0	0	0	0	0	0	0	0	0	0	0	0	0	0	0	0	0	0	0	0	0	0	0	0	0	0	0	0	0	0	0	0	0	0	0	0	0	0	0	0	0
JX133348.1.1518	0	0	0	0	0	0	0	0	0	0	0	0	0	0	0	0	0	0	0	0	0	0	0	0	0	0	0	0	0	0	0	0	0	0	0	1	0	0	0	0	0	0	0	0	0	0	0	0	0
KM200405.1.1522	0	0	0	0	0	0	0	0	0	0	0	0	0	0	0	0	0	0	0	0	0	0	0	0	0	0	0	0	0	0	0	0	0	0	0	0	0	0	0	0	0	0	0	0	0	0	0	0	0
KR088588.1.1220	0	1	1	0	0	0	0	0	0	1	0	0	0	0	0	0	0	1	0	3	0	0	0	0	0	2	1	0	1	0	0	0	0	0	0	0	0	0	0	0	0	0	0	0	0	0	1	0	0
KP100329.1.1506	0	0	0	0	0	0	0	0	0	0	0	0	0	0	0	0	0	0	0	0	1	0	0	0	0	0	0	0	0	0	0	0	0	0	0	0	0	0	0	0	0	0	0	0	0	0	1	0	0
KJ600977.1.1521	0	0	1	0	0	0	0	0	0	0	0	0	0	0	0	0	0	0	0	0	0	0	0	0	0	0	0	0	0	0	0	0	0	1	0	0	0	0	0	0	0	0	0	0	0	0	0	0	0
KM823734.1.1548	0	0	0	0	1	0	0	0	0	0	0	0	0	0	0	0	0	0	0	0	0	0	0	0	0	0	0	0	0	0	0	0	0	0	0	0	0	0	0	0	0	0	0	0	0	0	0	0	0
AB490786.1.1488	0	0	0	0	0	0	0	1	0	0	0	0	0	0	0	0	0	0	0	0	0	0	0	0	0	0	0	1	0	0	0	1	0	0	0	1	0	0	0	1	0	0	1	0	0	0	0	0	0
GQ249489.1.1524	0	0	0	0	0	0	0	0	0	0	0	0	0	0	0	0	0	0	0	0	0	0	0	0	0	0	0	0	0	0	0	0	0	0	0	1	0	0	0	0	0	0	0	0	0	0	0	0	0
FJ802351.1.1231	0	0	0	0	0	0	0	0	0	0	0	0	0	0	0	0	0	0	0	1	0	0	0	0	0	0	0	0	0	0	0	0	0	0	0	0	0	0	0	0	0	0	2	0	0	0	0	0	0
EU775579.1.1383	2	1	2	0	1	0	0	0	0	0	2	0	0	0	0	0	0	0	0	4	1	1	4	2	3	1	1	1	1	3	1	1	1	0	0	1	0	0	0	0	1	2	1	0	0	0	0	0	0
FJ665184.1.1490	0	0	3	0	0	0	0	0	0	0	0	0	0	0	0	0	0	0	0	0	0	0	0	0	0	0	0	0	0	0	0	0	0	0	0	0	0	0	0	0	0	0	0	0	0	0	0	0	0
JX073561.1.1412	0	0	0	0	0	0	0	0	0	0	0	0	0	0	0	0	0	0	0	0	0	0	0	1	0	0	0	0	0	0	0	0	0	0	0	0	0	0	0	0	0	0	0	0	0	0	0	0	0
AF143692.1.1483	0	0	0	0	0	0	0	0	0	0	0	0	0	0	0	0	0	1	0	0	0	0	0	0	0	0	0	0	0	0	0	0	0	0	0	0	0	0	0	0	0	0	0	0	0	0	0	0	0
LWAE01000001.134952.136451	0	0	0	0	0	0	0	0	0	0	0	0	0	0	0	0	0	0	0	0	0	0	0	0	0	0	0	0	0	0	0	0	0	0	0	0	0	0	0	0	0	0	0	0	0	0	0	0	0
FJ679686.1.1404	0	0	0	0	1	0	0	0	0	0	0	0	0	0	0	0	0	0	0	0	0	0	0	0	0	0	0	0	0	0	0	0	0	0	0	0	0	0	0	0	0	0	0	0	0	0	0	0	0
LC020496.1.1473	0	0	0	0	0	0	0	0	0	0	0	0	0	0	0	0	0	0	0	0	0	0	0	0	0	0	0	0	0	0	0	0	0	0	0	0	0	0	0	0	0	0	0	0	0	0	1	0	0
DQ248295.1.1465	0	0	0	0	0	0	0	0	1	0	0	0	0	0	0	2	0	0	0	0	0	0	1	1	0	0	0	0	0	0	0	0	0	0	0	0	0	0	0	0	0	0	0	0	0	0	0	0	0
GQ006259.1.1327	0	0	0	0	0	0	0	0	0	0	0	0	0	0	0	0	0	0	0	0	0	0	0	0	0	0	0	0	0	0	0	1	0	0	0	0	0	0	0	0	0	0	0	0	0	0	0	0	0
EU089965.1.1471	0	0	0	0	0	0	0	0	0	0	0	0	0	0	0	0	0	0	0	0	0	0	0	0	0	0	0	0	0	0	0	0	0	0	0	0	0	0	0	0	1	0	0	0	0	0	0	0	0
JQ515754.1.1470	0	0	0	0	0	0	0	0	0	0	0	0	0	0	0	0	1	0	0	0	0	0	0	0	0	0	0	0	0	0	0	0	0	0	0	0	0	0	0	0	0	0	0	0	0	0	0	0	0
EF586032.1.1453	0	0	0	0	0	0	0	0	0	0	0	0	0	0	0	0	0	0	0	0	0	0	0	0	0	0	0	0	0	0	0	0	0	0	0	0	0	0	0	0	0	0	0	0	1	0	0	0	0
AY945890.1.1459	0	1	0	0	0	0	0	0	0	0	0	0	0	0	0	0	0	0	0	0	0	0	0	0	0	0	0	0	0	0	0	0	0	0	0	0	0	0	0	0	0	0	0	0	0	0	0	0	0
JQ769690.1.1442	1	1	0	0	0	0	0	0	0	0	0	0	0	0	0	0	0	0	0	0	0	0	0	0	0	0	0	0	0	1	0	0	0	0	0	0	0	0	0	1	1	0	0	0	0	0	0	0	0
HM444941.1.1302	0	0	0	0	0	0	0	0	0	0	0	0	0	0	0	0	0	0	0	0	0	0	0	0	0	0	0	0	0	0	0	0	0	1	0	0	0	0	0	0	0	0	0	0	0	0	0	0	0
JN615834.1.1321	0	0	0	0	0	0	0	0	0	0	0	0	0	0	0	0	0	0	0	0	0	0	0	0	0	1	0	0	0	0	0	0	0	0	0	0	0	0	0	0	0	0	0	0	0	0	0	0	0
EU134277.1.1361	0	0	0	0	0	0	0	0	0	0	0	0	0	0	0	0	0	0	1	0	0	0	0	0	0	0	0	1	0	0	0	0	0	1	0	0	0	0	0	0	0	0	0	0	1	0	0	0	0
HM445484.1.1352	0	1	0	0	0	0	0	0	0	0	0	0	0	0	0	0	0	0	0	0	0	0	0	0	0	0	0	0	0	0	0	0	0	0	0	0	0	0	0	0	0	0	0	0	0	0	0	0	0
GQ389121.1.1480	0	0	0	0	0	0	0	0	0	0	0	0	0	0	0	0	0	0	0	0	0	0	0	0	0	0	0	0	0	0	0	1	0	0	0	0	0	0	0	0	1	0	0	0	0	0	1	0	0
AY328558.1.1479	0	0	0	0	0	0	0	0	0	0	0	0	0	0	0	0	0	0	0	0	0	0	0	0	0	0	0	0	0	0	0	0	0	0	0	0	0	0	0	0	0	0	0	0	0	0	0	1	0
KT581999.1.1268	0	0	0	0	0	0	0	0	0	0	0	0	0	0	0	0	0	0	0	0	0	0	0	0	0	0	0	0	0	0	0	0	0	0	0	0	0	0	0	0	0	0	0	0	0	0	0	0	1
EF516003.1.1428	0	0	0	1	0	0	0	0	0	0	0	0	0	0	0	2	0	0	0	0	0	1	0	3	0	0	1	0	0	1	0	0	0	0	0	0	0	0	0	0	0	0	0	0	0	0	0	0	0
FPLL01006141.11.1501	0	0	0	0	0	0	0	0	0	1	0	0	0	0	0	0	0	0	0	0	0	0	0	0	0	0	0	0	0	0	0	0	0	0	0	0	2	0	0	0	0	0	0	0	0	0	0	0	0
JQ919739.1.1312	0	0	0	0	0	0	0	0	0	0	0	0	0	0	3	0	0	0	0	0	0	0	0	0	0	0	0	0	0	0	0	0	0	0	0	0	0	0	0	0	0	0	0	1	0	0	0	0	0
HQ120985.1.1488	0	0	0	0	0	0	0	0	0	0	1	0	1	2	0	0	0	0	0	3	0	1	0	1	0	0	12	0	0	0	0	0	0	3	2	0	0	0	2	0	0	0	0	0	0	0	1	0	0
JN409206.1.1438	0	0	0	0	0	0	0	0	1	0	0	0	0	0	0	0	0	0	0	0	0	0	0	0	0	0	0	0	0	0	0	0	0	0	0	0	0	0	0	0	0	0	0	0	0	0	0	0	0
LAPX01000026.3741.5234	0	0	0	0	0	0	0	0	0	0	0	0	0	0	0	0	0	0	0	0	0	0	0	0	0	0	0	0	0	1	0	0	0	0	0	0	0	0	0	0	0	0	0	0	0	0	0	0	0
EF516022.1.1396	0	0	0	0	0	0	0	0	0	0	0	0	0	0	0	0	0	0	0	0	0	0	0	0	0	0	0	0	0	0	0	0	0	1	0	0	0	0	0	0	0	0	0	0	0	0	1	0	0
EU134278.1.1340	0	0	0	0	0	1	6	1	1	2	2	3	1	0	0	0	2	0	4	1	0	4	0	4	0	2	5	7	1	1	2	3	2	6	3	4	11	5	0	0	5	1	3	1	6	24	4	1	3
FR687506.1.1481	3	0	0	4	0	0	0	0	5	1	2	3	0	1	1	0	1	0	0	0	0	0	0	1	0	3	1	1	0	0	0	1	2	1	2	0	1	1	1	0	3	0	1	4	3	1	1	0	0
EU134282.1.1336	0	0	0	0	0	1	0	0	0	0	0	2	0	1	0	0	0	0	0	1	0	0	0	0	0	0	2	0	0	0	0	0	0	0	0	0	1	1	0	0	0	0	0	0	0	0	0	0	3
AF445677.1.1445	0	0	0	0	0	0	0	0	1	0	0	0	0	0	0	0	0	0	0	0	0	0	0	0	0	0	0	0	0	0	0	0	0	0	0	0	0	0	0	0	0	0	0	0	0	0	0	0	0
JN409019.1.1341	0	0	0	0	0	0	0	0	0	0	0	0	0	0	0	0	0	0	0	0	0	0	0	0	0	0	0	0	0	2	0	0	0	0	0	0	0	0	0	0	0	0	0	0	0	0	0	0	0
JQ687330.1.1286	0	0	0	0	0	0	0	0	0	0	0	0	0	0	0	0	0	0	0	0	0	0	0	0	0	0	0	0	0	0	0	0	0	0	0	0	0	0	0	0	0	0	0	0	0	0	0	0	0
JQ769631.1.1460	0	0	0	0	0	0	0	0	0	0	0	0	0	0	0	0	0	0	0	0	0	0	0	0	0	0	2	0	0	0	0	0	0	0	0	0	0	0	0	0	0	0	0	0	0	0	0	1	0
KX508717.1.1450	0	0	0	0	0	0	0	0	0	0	0	0	0	0	0	0	0	0	0	0	0	0	0	0	0	0	0	0	0	0	0	0	0	0	0	0	0	0	0	0	0	0	0	0	0	0	0	0	0
AB630678.1.1413	0	0	0	0	0	0	0	0	0	0	0	0	0	0	0	0	0	0	0	0	0	0	0	0	0	0	0	0	0	0	0	0	0	0	0	0	0	0	0	0	0	0	0	0	0	0	0	0	0
KC463191.1.1489	0	0	0	0	0	0	0	0	0	0	0	0	0	0	0	0	0	0	0	0	0	2	0	1	0	0	0	0	0	0	0	0	0	0	0	0	0	0	0	0	0	0	0	0	4	0	0	1	0
KX508362.1.1486	0	0	0	0	0	0	1	0	0	0	0	0	0	0	0	0	0	0	0	0	0	0	0	0	0	0	1	0	0	0	2	0	0	1	0	0	0	0	0	0	2	0	0	0	0	0	0	8	0
HQ189065.1.1332	0	0	0	0	0	0	0	0	0	0	0	0	0	0	0	0	0	0	0	0	0	0	0	0	0	0	0	0	0	0	0	0	0	0	0	0	0	0	0	0	0	0	0	0	0	0	0	0	0
EF522323.1.1311	0	0	0	0	0	0	0	0	0	0	0	0	0	0	0	0	0	0	0	0	0	0	0	0	0	0	0	0	0	0	0	0	0	0	0	0	0	0	0	0	0	0	0	0	0	0	0	0	0
EU022706.1.1481	0	0	0	0	0	0	0	0	0	0	0	0	1	0	0	0	0	0	0	0	0	0	0	0	0	0	0	0	0	0	0	1	0	0	0	0	0	0	0	0	0	0	0	0	1	0	0	0	0
AM711529.1.1462	1	0	0	1	0	0	0	2	1	0	0	0	0	0	0	0	0	0	0	0	0	0	0	0	0	0	0	0	0	0	0	0	0	3	0	0	0	0	0	0	0	0	0	0	0	0	0	0	0
HQ700835.1.1224	1	0	0	0	0	0	0	0	0	0	0	0	0	0	0	0	0	0	0	0	0	0	0	0	0	0	0	0	0	0	0	0	0	0	0	0	0	0	0	0	0	0	0	0	0	0	0	0	0
AF132789.1.1410	1	0	0	0	0	0	0	0	2	0	0	0	0	0	0	0	0	0	0	0	0	0	0	0	0	0	0	0	0	0	0	0	0	0	1	0	0	0	0	0	0	0	0	0	0	0	0	2	3
EU282432.1.1450	0	0	0	1	0	0	0	0	1	0	0	0	0	0	0	0	0	0	0	0	0	0	0	0	0	1	0	0	0	0	1	0	0	1	0	0	0	0	0	0	0	0	1	0	1	0	0	0	1
AF062638.1.1481	0	0	0	0	1	0	1	0	0	0	0	0	0	0	2	0	0	0	0	0	0	0	0	0	0	0	0	0	0	0	0	0	0	0	0	0	0	0	0	0	0	0	0	0	0	0	0	0	0
AY328899.1.1374	0	0	0	0	0	0	0	0	0	0	0	0	0	0	0	0	0	0	0	0	0	0	0	0	0	0	0	0	0	0	1	0	0	1	0	0	0	0	0	0	0	0	0	0	0	0	1	0	0
EF032663.1.1445	0	2	0	0	1	0	0	0	1	0	0	0	0	1	0	0	1	0	0	0	0	0	0	0	0	0	0	0	0	0	0	0	0	0	0	0	0	0	0	0	0	0	0	0	0	0	2	0	0
AY151731.1.1401	0	0	0	0	0	0	0	0	0	0	0	0	0	0	0	0	0	0	0	0	0	0	0	0	0	0	0	0	0	0	0	0	0	0	0	0	0	0	0	0	0	0	0	0	0	0	0	30	0
AY326585.1.1472	0	0	0	0	0	0	0	0	0	0	0	0	0	0	0	0	0	0	0	0	0	0	0	0	0	0	0	0	0	0	0	0	0	0	0	2	0	0	0	0	0	0	0	0	0	0	0	0	0
AB672229.1.1478	0	1	1	1	0	0	1	2	0	0	0	0	2	0	0	0	1	0	0	0	0	2	0	0	0	1	1	0	0	2	0	0	1	2	0	0	0	1	2	0	0	2	0	1	1	0	0	0	1
JQ675524.1.1329	2	0	0	0	0	1	0	0	0	0	0	0	0	0	0	0	0	0	0	0	0	0	0	0	0	0	0	0	0	0	0	0	0	0	0	0	0	0	0	0	0	0	0	0	0	0	0	0	0
FJ535070.1.1409	0	0	0	0	0	0	0	0	0	0	0	0	1	0	0	0	0	0	0	1	0	0	0	0	0	0	0	0	0	0	0	0	0	0	0	0	0	0	0	0	0	0	0	0	0	0	0	0	0
JQ675517.1.1377	0	0	0	0	0	0	0	0	0	0	0	0	1	0	0	0	0	0	0	0	0	0	0	0	0	0	0	0	0	0	0	0	0	0	0	0	0	0	0	0	0	0	0	0	0	0	0	0	0
FPLS01058135.1.1364	0	0	0	0	0	0	0	0	0	0	0	0	0	0	0	0	0	0	0	0	0	0	0	0	0	0	0	0	0	0	0	0	0	0	0	0	0	1	0	0	0	0	0	0	0	0	0	0	0
FPLS01054955.17.1552	0	0	0	0	0	0	0	0	0	0	0	0	0	0	0	0	0	0	0	0	0	0	0	0	0	0	0	0	0	0	0	0	0	0	0	0	0	0	0	0	0	0	0	0	0	0	1	0	0
HM241096.1.1477	4	5	7	0	0	0	0	0	0	1	0	0	0	0	0	0	3	1	0	0	0	0	0	0	0	2	0	0	0	0	0	0	0	0	0	0	0	0	0	0	0	0	0	2	0	0	0	0	1
AY289453.1.1312	2	0	1	0	0	0	0	1	0	0	0	0	0	0	0	0	0	0	0	0	0	0	0	0	0	0	0	0	0	0	0	0	0	0	0	1	0	0	0	0	0	0	0	0	0	0	0	0	0
LN562775.1.1390	0	0	0	1	0	0	0	0	0	0	0	0	0	0	0	0	0	0	0	0	0	0	0	0	0	0	0	0	0	0	0	0	0	0	0	0	0	0	0	0	0	0	0	0	0	0	0	0	0
HM262791.1.1374	0	0	1	0	0	0	0	0	0	0	0	0	0	0	0	0	0	1	0	0	0	0	0	0	0	0	0	0	0	0	0	0	0	0	0	0	0	0	0	0	0	0	0	0	0	0	0	0	0
JF703299.1.1443	0	0	0	0	0	0	0	0	0	0	0	0	0	0	0	0	0	0	0	0	0	0	0	0	0	0	0	0	0	0	0	0	0	0	0	0	2	0	0	0	0	0	0	0	0	0	0	0	0
FQ659405.1.1371	0	0	0	0	0	0	0	0	1	0	0	0	0	0	0	0	0	0	0	0	0	0	0	0	0	0	0	0	0	0	0	0	0	0	0	0	0	0	0	0	0	0	0	0	0	0	0	0	0
FPLS01032280.1.1410	0	0	0	0	0	0	0	0	0	0	0	1	0	0	0	0	0	0	0	0	0	0	0	0	0	0	0	0	0	0	0	0	0	0	0	0	0	0	0	0	1	0	0	0	0	0	0	0	0
AB630788.1.1474	0	0	0	0	0	0	0	0	0	0	0	0	0	0	0	0	0	0	0	0	0	0	0	0	0	0	0	0	0	0	0	0	0	0	0	1	0	0	0	0	0	0	0	0	0	0	0	0	0
FJ478616.1.1509	0	0	0	0	0	0	0	0	0	0	0	0	0	0	0	0	0	0	0	0	0	0	0	0	0	0	0	0	0	0	0	0	0	0	0	0	0	0	0	0	0	0	0	0	0	1	0	0	0
JQ311858.1.1440	0	0	0	0	0	0	0	0	0	0	0	0	0	0	0	0	0	0	0	0	0	0	0	0	0	0	0	0	0	0	0	0	1	0	0	0	0	0	0	0	0	0	0	0	0	0	0	0	0
AF148941.1.1380	0	0	0	0	1	0	0	0	0	0	0	0	0	0	0	0	0	0	0	0	0	0	0	0	0	0	0	0	0	0	0	0	0	0	0	0	0	0	0	0	0	0	0	1	0	0	0	0	0
KM016277.1.1429	0	0	0	0	0	0	0	0	0	0	0	0	0	0	0	0	0	0	0	0	1	0	0	0	0	0	0	0	0	0	0	0	0	0	0	0	0	0	0	0	0	0	0	0	0	0	0	0	0
HQ681965.1.1478	0	0	0	0	0	0	0	0	0	0	0	0	0	0	0	0	0	0	1	0	0	0	0	0	0	0	0	0	0	0	0	0	0	1	0	0	0	0	0	0	0	0	0	0	0	0	0	0	0
FPLL01003112.8.1500	0	0	0	0	7	2	4	1	8	7	6	3	14	16	4	8	5	10	6	4	1	4	0	5	2	6	5	11	2	8	8	3	8	8	13	7	8	4	12	13	10	17	4	17	4	3	8	4	9
JN409037.1.1434	0	0	1	0	0	0	0	0	0	0	0	0	0	0	0	0	0	0	0	0	0	0	0	0	0	0	0	0	0	0	0	1	0	0	0	0	0	0	0	0	0	0	0	0	0	1	1	0	0
FPLP01008813.96.1588	0	0	0	0	0	0	0	0	0	0	0	0	0	0	0	0	0	0	0	0	0	0	0	0	0	0	0	0	0	0	0	0	0	0	0	0	0	0	0	1	0	0	0	0	0	0	0	0	0
FPLS01008845.15.1506	0	0	0	0	0	3	5	0	2	4	0	3	5	16	1	0	0	0	5	1	0	6	1	1	2	3	4	1	5	8	4	0	7	1	5	4	5	1	7	6	3	6	8	3	4	6	1	3	2
FPLP01010190.2.1263	0	1	0	0	0	0	0	0	0	0	1	0	0	2	0	0	0	2	4	2	2	0	0	1	0	0	1	1	0	0	1	0	0	0	1	1	0	0	2	2	0	1	0	1	0	0	0	1	1
FPLS01022123.17.1392	0	0	0	0	0	6	5	3	5	2	4	3	5	21	5	4	2	2	26	1	1	5	4	10	8	10	2	2	0	5	3	2	3	1	7	0	19	8	6	5	3	1	10	7	10	7	2	12	8
FM201057.1.1314	0	0	0	0	0	0	0	0	0	0	0	0	0	0	0	0	0	1	0	0	0	0	0	0	0	0	0	0	0	0	0	0	0	0	0	0	0	0	0	0	0	0	0	0	0	0	0	0	0
AY662018.1.1497	0	0	0	0	0	0	3	0	0	0	1	1	0	1	1	0	0	0	0	1	1	0	0	0	0	0	0	0	0	0	1	0	1	0	1	0	0	0	0	0	1	0	2	1	1	0	0	0	0
AY294215.1.1407	0	0	0	0	2	0	0	0	0	0	0	0	0	0	0	0	0	0	0	0	1	0	0	0	0	0	0	0	0	0	2	1	0	0	0	0	0	0	0	0	0	0	2	0	0	0	0	0	0
KM016289.1.1434	0	0	0	0	0	0	0	0	0	0	0	0	0	0	0	0	0	0	0	0	0	0	0	0	0	0	1	0	0	0	0	0	0	0	0	0	0	0	0	0	1	0	0	0	0	0	0	0	1
FJ517700.1.1467	0	0	0	0	0	0	0	0	0	0	0	0	0	0	0	0	0	0	0	0	0	0	0	0	0	0	0	0	0	0	0	0	0	0	0	0	0	0	0	0	0	0	0	0	0	0	0	0	0
DQ302728.1.1433	0	0	0	0	4	0	1	0	1	0	1	4	0	0	1	0	4	6	0	3	0	3	2	5	1	0	0	1	3	0	9	0	0	19	7	0	0	3	7	0	0	0	6	0	2	5	0	0	18
EF111202.1.1252	0	0	0	0	0	0	0	0	0	0	0	0	0	0	0	0	0	0	0	0	0	0	0	0	0	0	0	0	0	0	0	0	0	1	0	0	0	0	0	0	0	0	0	0	0	0	0	0	0
DQ839503.1.1467	0	0	0	0	2	0	0	0	1	0	0	0	0	0	0	0	0	0	0	0	1	0	0	0	1	0	0	0	0	0	1	1	0	5	0	0	0	0	0	1	0	0	1	0	0	0	0	0	0
EU431706.1.1473	0	0	0	0	0	0	0	0	0	0	0	0	0	0	0	0	0	0	0	0	0	0	0	0	0	0	0	0	0	0	0	0	0	0	0	0	0	0	0	0	0	0	0	0	0	0	0	0	0
FPLS01060518.17.1498	0	0	0	0	0	0	0	0	0	0	0	0	0	0	0	0	0	0	0	0	0	0	0	0	0	0	0	0	0	0	2	0	0	0	0	0	0	0	0	0	0	0	0	1	0	0	0	0	0
CP003537.751710.753211	0	0	0	0	0	0	0	0	0	0	0	0	0	0	0	0	0	0	0	0	0	0	0	0	0	0	0	1	0	1	0	2	1	0	0	0	0	0	0	0	5	0	2	3	0	0	0	0	1
HQ114176.1.1473	0	0	0	0	0	0	0	0	0	0	2	0	0	0	0	0	0	0	0	0	0	0	0	0	0	0	0	1	0	0	0	0	0	0	0	0	0	0	0	0	0	0	0	1	0	0	0	1	0
HM069096.1.1494	0	1	5	1	0	0	0	0	0	0	0	0	0	1	0	0	0	0	0	0	0	0	0	0	1	0	1	0	0	0	0	0	0	0	0	0	0	1	0	0	0	0	0	0	0	0	0	0	0
KF911284.1.1436	0	0	1	0	0	0	0	0	0	0	0	0	0	0	0	0	0	0	0	0	0	0	0	0	0	0	0	0	0	1	0	0	0	0	0	0	0	0	0	0	0	0	0	0	0	0	0	0	0
AB294335.1.1422	1	0	0	0	0	0	0	0	0	0	0	0	0	0	0	0	0	0	0	0	0	0	0	0	0	0	0	0	0	0	0	0	0	0	0	0	0	0	0	0	0	0	0	0	0	0	0	0	0
FQ659935.1.1330	0	0	0	0	0	0	1	0	0	0	0	0	0	0	0	0	0	0	0	0	0	0	0	0	0	0	0	0	0	0	0	0	0	0	0	0	0	0	0	0	0	0	0	0	0	0	0	0	0
EF516218.1.1461	0	0	0	0	0	0	0	0	1	0	0	0	0	0	0	0	0	0	0	0	0	0	0	0	0	0	0	0	0	0	0	0	0	0	0	0	0	0	0	0	0	0	0	0	0	0	0	0	0
JF266205.1.1363	0	0	0	0	0	0	0	0	0	0	0	0	0	0	0	0	0	0	0	0	0	0	0	0	0	0	0	1	0	0	0	0	0	0	0	0	0	0	0	0	1	1	0	0	0	1	2	0	0
JF319240.1.1460	0	0	1	0	0	0	0	0	0	1	0	0	0	0	0	0	0	0	1	0	0	3	0	0	0	0	0	0	0	0	0	0	1	0	1	1	0	3	0	0	0	0	0	0	1	0	0	0	0
JX489852.1.1494	0	0	0	0	1	0	0	0	1	2	0	0	1	0	0	0	0	1	0	0	0	0	0	0	0	0	0	0	0	0	0	0	0	0	0	0	0	0	0	0	0	0	0	0	0	0	0	0	0
JN615918.1.1359	2	1	0	0	0	0	1	0	0	0	0	0	0	0	0	0	0	0	0	0	0	0	0	0	0	0	0	1	0	0	0	0	0	0	0	0	0	2	0	0	0	1	0	0	0	0	0	0	0
EU104230.1.1426	0	0	0	0	0	3	2	0	1	0	0	0	0	0	0	0	1	0	5	0	0	0	0	0	2	0	0	0	0	0	0	0	0	0	2	0	0	0	1	0	0	0	0	2	1	1	0	0	0
LN563595.1.1337	0	0	0	0	0	1	0	4	0	0	0	0	0	0	0	0	0	0	1	0	0	0	0	0	0	0	0	0	0	0	1	0	0	0	0	0	0	0	0	0	0	0	0	0	0	0	0	0	0
EU431813.1.1463	0	0	0	0	0	0	0	0	0	0	0	0	1	0	0	0	0	0	0	0	0	0	0	0	0	0	0	0	0	0	0	0	0	0	0	0	0	0	0	0	4	0	0	0	0	3	2	0	0
JF703516.1.1424	1	0	0	2	0	0	0	0	2	0	0	0	1	0	0	0	0	0	0	0	0	0	0	0	0	0	0	0	0	0	0	0	0	0	0	0	0	0	0	0	2	0	0	0	0	0	0	0	0
FJ542862.1.1481	2	0	0	1	0	0	1	1	0	0	0	0	1	0	0	0	0	0	0	0	0	1	0	0	0	0	0	1	0	0	1	0	0	0	0	0	0	1	0	0	0	0	1	0	1	0	0	0	0
LN564468.1.1352	0	0	0	1	0	0	0	0	0	0	0	0	0	0	0	0	0	0	0	0	0	0	0	0	0	0	0	0	0	0	0	0	0	0	0	0	0	0	0	0	1	0	0	0	0	0	0	0	0
EU134321.1.1355	1	0	0	0	0	0	0	0	0	1	0	1	0	0	0	0	0	0	0	0	0	0	0	0	0	0	0	0	0	0	0	0	2	0	0	2	0	0	0	0	2	0	0	0	0	2	0	0	0
JX898164.1.1512	0	0	0	0	0	0	0	0	0	0	0	0	0	0	0	0	0	0	0	0	0	0	0	0	0	0	0	0	0	0	0	0	0	0	0	0	0	0	0	0	0	0	0	0	0	0	0	0	0
JF265975.1.1342	0	0	0	0	0	0	0	0	0	0	0	0	0	0	0	0	0	0	0	0	0	2	0	0	0	0	0	0	0	0	0	0	0	0	0	0	0	0	0	0	0	0	0	0	0	0	0	0	0
AB511010.1.1440	0	0	1	0	0	0	0	2	0	1	0	0	0	0	0	1	0	0	1	0	0	0	0	0	0	1	0	0	0	0	1	2	0	0	0	0	0	0	0	0	0	1	0	0	0	0	0	0	0
LN567632.1.1352	0	0	1	0	0	0	0	0	0	0	0	0	0	0	0	0	0	0	1	0	0	0	0	0	0	0	0	0	0	0	0	0	0	0	0	0	0	2	0	0	0	0	0	0	0	0	0	0	0
FJ790560.1.1310	0	0	0	1	0	0	0	0	0	0	0	0	0	0	0	0	0	0	0	0	1	0	0	0	0	0	0	0	0	0	0	0	0	0	0	0	0	0	0	0	0	0	0	0	0	0	0	0	0
HQ118564.1.1489	0	0	0	0	0	0	0	0	0	0	0	1	0	0	0	0	0	0	0	0	0	0	0	0	0	0	0	0	0	0	0	0	0	0	0	0	0	0	0	0	0	0	0	0	0	0	0	0	0
JF429081.1.1502	0	1	0	0	0	0	0	0	0	0	0	0	0	0	0	0	0	0	0	0	0	0	0	0	0	0	0	0	0	0	0	0	0	0	0	0	0	0	0	0	0	0	0	0	0	0	0	0	0
HM276374.1.1339	0	0	0	1	0	0	0	0	0	0	0	0	0	0	0	0	0	0	0	0	0	0	0	0	0	0	0	0	0	0	0	0	0	0	0	0	0	0	0	0	0	1	0	0	0	0	0	0	0
DQ128336.1.1403	0	0	0	0	0	0	0	0	0	0	0	0	0	0	0	0	0	0	0	0	0	1	0	0	0	0	0	0	0	0	0	0	0	0	0	0	0	0	0	0	0	0	0	0	0	0	0	0	0
HJ352594.1.1416	1	0	0	0	0	0	1	0	0	0	0	0	1	1	0	0	0	0	0	1	0	1	0	0	0	0	0	0	0	1	1	0	0	0	0	0	0	0	0	0	0	0	0	0	0	0	0	0	1
FPLS01030188.19.1503	0	0	0	1	0	0	0	0	0	0	0	0	0	0	0	0	0	0	0	0	0	0	0	0	0	0	0	0	0	0	0	0	0	0	0	0	0	0	0	0	0	0	0	0	0	0	0	0	0
JF118256.1.1337	0	0	0	0	0	0	0	0	0	0	0	0	1	0	0	0	0	0	0	0	0	1	0	0	0	0	0	0	0	0	0	0	0	0	0	0	0	0	1	0	0	0	0	0	0	0	0	0	0
KF912967.1.1469	0	0	0	0	0	0	0	0	0	0	1	0	0	0	0	0	0	0	0	0	0	0	0	0	0	0	0	0	0	0	0	0	0	0	0	0	0	0	0	0	0	0	0	0	0	0	0	0	0
FPLS01055248.8.1489	0	0	0	0	0	0	0	0	0	0	0	0	0	0	0	0	0	0	0	0	0	0	0	0	0	0	0	0	0	0	0	0	0	0	0	0	0	0	0	0	0	0	0	0	0	0	0	0	0
MEPT01000090.2665.4173	0	0	0	0	0	0	0	0	0	0	0	0	0	0	0	0	0	0	0	0	0	0	0	0	0	0	1	0	0	0	0	0	0	0	0	0	0	0	0	0	0	0	0	0	0	0	0	0	0
AF385539.1.1474	0	0	0	0	0	0	0	0	0	0	0	0	0	0	1	0	3	1	0	0	0	0	0	0	0	0	0	3	0	0	0	0	1	0	0	0	0	0	0	0	1	0	0	0	0	0	0	0	1
EU134406.1.1394	0	0	0	0	0	0	0	0	0	0	1	0	0	0	0	0	0	0	0	0	0	0	0	0	0	0	1	0	0	1	0	0	0	0	0	0	0	0	0	0	0	0	0	0	0	0	0	0	0
EU133256.1.1353	0	0	0	0	0	0	0	0	0	0	0	2	0	0	0	0	0	0	0	0	0	0	0	0	0	0	0	0	0	0	0	0	0	0	0	0	0	0	0	0	0	0	0	0	0	0	0	0	0
AB630496.1.1457	0	0	0	0	0	0	0	0	0	0	0	0	0	0	0	0	0	0	0	0	0	0	0	0	0	0	0	1	0	0	0	0	0	0	0	0	0	0	0	0	0	0	0	0	0	0	0	0	0
FPLS01028723.16.1529	0	0	0	0	0	0	0	0	0	0	0	0	0	0	0	0	0	0	0	0	0	0	0	0	0	1	0	0	0	0	0	0	0	0	0	0	0	0	0	0	0	0	0	0	0	0	0	0	0
HQ118835.1.1249	0	0	0	0	0	0	0	0	0	0	0	0	0	0	0	0	0	0	0	0	0	0	0	0	0	0	0	0	0	0	0	0	0	0	0	0	0	0	0	0	0	0	0	0	0	0	0	0	0
HM274460.1.1355	0	0	0	0	0	0	0	0	0	0	0	0	0	0	0	0	0	0	0	0	0	0	0	0	0	0	0	0	0	0	0	0	0	0	0	0	0	0	0	0	0	0	0	0	0	0	0	0	0
JF181808.1.1354	0	0	0	0	0	0	0	0	0	0	0	0	0	0	0	0	0	0	0	0	0	0	0	0	0	0	0	0	0	0	0	0	1	0	0	0	0	0	0	0	0	0	0	0	0	0	0	0	0
HM565023.1.1496	1	0	0	0	0	0	0	0	0	0	0	0	0	0	0	0	0	0	0	0	0	0	0	0	0	0	0	0	0	0	0	0	0	0	0	1	0	0	0	0	0	0	0	0	0	0	0	0	0
BDFO01000001.6996028.6997540	0	0	0	0	1	0	0	0	0	0	0	0	0	2	0	0	0	0	0	0	0	0	0	0	0	0	0	0	0	2	0	0	0	0	1	0	0	2	0	0	0	0	0	0	0	0	0	0	0
KC357953.1.1282	0	0	0	0	0	0	0	0	1	0	1	0	0	0	0	0	0	0	1	0	0	0	0	0	0	2	0	0	0	0	1	0	0	0	0	1	1	0	0	0	1	0	0	0	0	0	0	0	0
FPLS01042048.17.1286	0	0	0	0	0	0	0	2	0	0	0	0	0	0	0	0	0	1	0	0	0	0	0	0	0	0	0	0	0	0	0	0	0	1	0	0	0	0	0	0	0	0	0	0	0	0	0	0	0
KC189665.1.1492	0	0	0	0	0	0	0	0	0	0	0	0	0	0	0	0	0	0	0	0	0	0	0	0	0	0	0	0	0	0	0	0	0	0	0	0	0	0	0	0	0	0	0	0	0	0	0	0	0
LN568830.1.1385	0	1	2	0	0	0	0	0	0	0	0	0	0	0	0	0	0	0	0	0	0	0	0	0	0	0	0	0	0	0	0	0	0	0	0	0	0	0	0	0	0	0	0	0	0	0	0	0	1
FPLS01010037.14.1544	1	0	2	0	0	0	0	0	0	0	0	0	0	0	0	0	0	0	0	1	0	0	0	0	0	0	0	0	0	0	0	0	0	1	0	0	0	0	0	0	0	0	0	0	0	0	0	0	0
FPLS01055632.8.1361	0	0	0	0	0	0	0	0	0	0	0	0	0	0	0	0	0	0	0	0	0	0	0	0	0	0	0	0	0	0	0	0	0	0	0	0	0	0	0	0	0	0	0	0	0	0	0	0	0
FPLP01009584.17.1246	0	0	0	0	0	0	0	0	0	0	0	0	0	0	0	0	0	0	0	0	0	0	0	0	0	0	0	0	0	0	0	0	0	0	0	0	0	0	0	0	0	0	0	0	0	0	0	0	0
EU134532.1.1380	0	0	1	0	0	0	0	0	0	0	0	0	0	0	0	0	0	0	0	0	0	0	0	0	0	1	0	1	0	0	0	0	1	0	0	0	0	0	0	0	0	0	0	0	0	0	0	0	0
JX898153.1.1535	0	0	1	0	0	0	3	1	0	1	0	1	1	0	0	0	0	0	0	2	0	0	0	1	0	1	1	2	0	0	0	0	1	0	0	0	0	1	0	0	0	0	2	0	0	1	0	1	0
FPLS01055774.8.1537	0	1	1	0	0	0	0	0	1	0	0	0	0	0	0	0	1	0	0	1	0	0	0	0	0	0	0	1	0	0	0	0	0	0	0	0	0	0	0	1	0	0	0	0	0	1	0	0	0
FPLS01061836.10.1536	0	0	0	0	1	0	0	0	0	0	0	0	0	0	0	0	0	0	0	0	0	0	0	0	0	0	0	0	0	0	0	0	0	0	0	0	0	0	0	0	0	0	0	0	0	0	0	0	0
JX280082.1.1509	0	0	0	0	0	0	0	0	0	0	0	0	0	0	0	0	0	0	0	0	0	0	0	0	0	0	0	0	0	0	0	1	0	0	0	0	0	0	0	0	0	0	0	0	0	0	0	0	0
FPLS01029504.16.1542	0	0	2	0	1	0	0	1	0	0	0	0	0	0	0	2	0	2	1	3	0	0	0	3	0	1	0	1	0	0	0	2	0	0	0	1	0	1	0	0	0	0	1	0	0	1	1	0	0
AB511011.1.1469	0	0	2	1	2	1	2	4	4	0	0	3	2	1	2	2	1	0	0	11	3	0	4	6	3	2	1	1	3	2	16	1	3	11	2	0	5	2	2	6	2	0	2	1	1	1	1	4	11
KU713365.1.1401	0	0	0	0	0	0	0	1	0	0	0	0	0	0	0	0	0	0	0	0	0	0	0	0	0	0	0	0	0	0	0	0	0	0	0	0	0	0	0	0	0	0	0	0	0	0	0	0	0
FPLS01024041.9.1534	0	0	0	0	3	2	0	3	3	0	0	1	0	0	0	0	0	0	0	3	2	3	0	0	3	1	1	0	0	1	1	1	4	1	0	0	1	0	2	0	1	0	3	2	1	0	0	0	1
FPLL01002915.11.1537	0	0	0	0	0	0	0	0	0	0	0	0	0	0	0	0	0	0	0	0	0	0	0	0	0	0	0	0	0	0	0	0	0	0	0	0	0	0	0	0	0	0	0	0	0	0	0	0	0
JN229898.1.1469	0	0	0	0	0	0	0	0	0	0	0	0	0	0	0	0	0	0	0	0	0	0	0	0	0	0	0	0	0	0	0	0	0	1	0	0	0	0	0	0	0	0	0	0	0	0	0	0	0
AY326616.1.1478	0	0	0	0	0	0	0	0	0	0	0	0	0	0	0	0	0	0	0	0	0	0	0	0	0	0	0	0	0	0	0	0	0	1	0	0	0	0	0	0	0	0	0	0	1	0	0	0	0
AACY020170993.10.1544	0	0	0	0	0	0	0	0	0	0	1	0	0	0	0	0	0	0	0	0	0	0	0	0	0	0	0	0	0	0	0	0	0	0	0	0	0	0	0	0	0	0	0	0	0	0	0	0	0
HM278651.1.1378	0	0	0	2	0	0	0	2	0	2	1	0	0	0	0	0	1	0	0	1	0	0	0	0	0	0	0	0	0	2	6	0	0	3	0	0	0	0	1	0	0	0	0	2	3	0	0	0	0
LN570914.1.1386	0	0	0	0	1	1	0	0	0	0	0	0	0	1	0	0	0	0	1	0	0	0	0	2	1	1	1	0	1	1	0	2	0	1	2	0	0	0	0	0	0	0	1	1	0	0	0	0	0
JQ923935.1.1515	0	0	0	0	0	0	0	0	0	0	0	0	0	1	0	0	0	0	0	0	0	0	0	0	0	0	0	0	0	0	0	0	0	0	0	0	0	0	0	0	0	0	0	0	0	1	0	0	0
HQ120933.1.1528	0	0	0	0	0	0	0	0	0	0	0	0	0	0	0	0	0	1	0	0	0	0	0	0	0	0	0	0	0	0	0	0	0	0	0	0	2	0	0	0	0	0	0	0	0	0	0	0	0
HM069109.1.1499	0	0	3	0	0	4	0	0	2	4	1	0	1	1	1	1	1	2	1	3	0	0	0	2	2	0	0	1	2	2	1	0	1	1	0	1	0	0	3	1	0	0	3	0	3	0	0	0	1
JQ978883.1.1516	0	0	0	0	0	0	0	0	1	0	0	0	0	0	0	0	0	0	0	0	0	0	0	0	0	0	0	0	0	0	0	0	0	0	0	0	0	0	0	0	0	1	0	0	0	0	0	0	0
FPLL01005955.9.1541	0	0	0	0	0	0	0	0	0	0	0	0	0	0	0	0	0	0	0	1	0	0	0	0	0	0	0	0	0	0	0	0	0	0	0	0	0	0	0	0	0	0	0	0	0	1	0	0	0
JX898159.1.1551	0	0	0	0	0	0	1	1	0	0	0	0	0	2	0	0	0	0	0	0	0	0	0	0	0	0	0	0	0	1	0	0	1	0	0	0	0	0	0	0	0	0	1	0	0	0	0	0	0
FPLS01057553.14.1547	0	0	0	0	0	0	0	0	0	0	0	0	0	0	0	0	0	0	0	0	0	0	0	0	0	0	0	0	0	0	0	0	0	0	0	0	0	0	0	0	0	0	0	0	0	0	0	0	0
FJ466056.1.1441	0	0	0	0	0	0	0	1	0	0	0	0	0	0	0	0	0	0	0	0	0	0	2	0	0	0	0	0	0	1	0	0	0	0	0	0	0	0	0	0	0	0	0	0	0	0	0	0	0
KF071177.1.1375	0	0	0	2	0	0	0	0	1	0	0	1	1	1	0	0	0	0	1	1	0	0	0	0	0	0	1	0	0	0	0	0	0	0	0	0	0	0	2	0	0	0	1	0	0	0	0	0	0
HE653848.1.1449	0	1	0	0	0	0	0	0	0	0	0	0	0	0	0	0	0	0	0	0	0	0	0	0	0	0	0	0	0	0	0	0	0	0	0	1	0	0	0	0	0	0	0	0	0	0	0	0	0
KP142249.1.1483	0	0	1	0	0	0	0	0	0	0	1	0	0	1	0	0	0	0	0	0	0	0	0	0	0	0	0	0	0	0	0	0	0	0	0	0	0	0	0	0	0	1	0	0	0	0	0	0	0
JF175210.1.1374	2	0	0	0	0	0	0	0	0	0	1	0	1	0	0	0	0	0	0	0	0	0	0	0	0	0	0	0	0	0	0	0	0	0	0	0	0	0	1	0	1	0	0	0	0	0	0	1	1
HQ661289.1.1478	0	2	0	0	0	0	0	0	0	0	0	0	0	0	0	0	0	0	0	0	0	0	0	0	0	0	0	0	0	0	0	0	0	0	1	0	0	0	0	0	0	0	0	0	0	0	0	0	0
HQ119740.1.1447	0	0	0	0	0	0	0	0	0	0	0	0	0	0	0	0	0	0	0	0	0	0	0	0	0	0	0	0	0	1	0	0	0	0	0	0	0	0	0	0	0	0	0	0	0	0	0	0	0
GQ339150.1.1519	0	0	0	0	0	0	0	0	0	0	0	0	0	0	0	0	0	0	1	0	0	0	0	0	0	1	0	0	0	0	0	0	0	0	0	0	0	0	0	0	1	0	0	0	0	0	0	0	0
KP728227.1.1516	0	0	0	0	0	0	0	0	0	0	0	1	1	0	0	0	0	0	0	0	0	0	0	0	0	0	0	0	0	0	0	0	0	0	0	0	0	0	0	0	0	0	0	0	0	1	1	0	0
KY190455.1.1477	0	0	1	0	1	0	0	0	1	0	0	0	0	0	1	0	0	0	0	0	0	0	0	1	0	1	0	0	0	0	1	0	0	0	0	1	0	0	1	0	1	0	0	0	0	0	0	0	0
HQ595219.1.1514	0	0	0	0	0	0	0	0	0	0	1	0	0	0	0	1	0	0	0	0	0	0	0	0	0	0	0	0	0	0	0	0	0	0	0	0	0	0	0	0	1	0	0	0	0	0	0	0	0
AB240523.1.1518	0	0	0	0	0	0	0	0	0	0	0	0	0	0	0	0	0	0	0	0	0	0	0	0	0	0	0	0	0	0	0	0	0	0	0	0	0	0	0	1	0	0	0	0	0	0	0	0	0
HQ119420.1.1526	0	1	0	0	0	1	1	0	0	0	0	0	0	1	0	1	0	0	1	0	0	4	0	0	1	0	0	0	0	0	0	0	0	0	0	0	0	0	1	1	1	2	0	0	0	0	0	0	0
EF516730.1.1475	0	0	0	0	0	0	0	0	0	0	0	0	0	0	0	0	1	0	0	0	0	0	0	0	0	0	0	0	0	0	0	0	0	0	0	0	0	0	0	0	0	0	0	0	0	0	0	0	0
EU803523.1.1518	0	0	0	0	0	0	0	0	0	0	0	0	0	0	0	0	0	0	0	0	0	0	0	0	0	0	0	0	0	0	0	0	0	0	0	0	0	0	0	0	0	1	0	0	0	0	0	0	0
AY326617.1.1581	0	0	3	0	0	0	2	0	0	0	0	0	0	0	1	0	0	2	0	0	0	0	0	0	0	0	0	0	0	0	1	0	0	0	0	1	0	0	0	0	0	0	0	0	0	0	0	0	0
HM438023.1.1457	1	0	8	6	0	0	0	0	0	0	1	0	0	0	0	0	0	1	2	0	0	0	0	0	0	1	0	0	0	0	0	0	0	1	0	0	0	0	0	0	0	0	0	0	1	1	1	0	0
FPLS01033015.16.1341	0	0	0	1	0	0	0	0	0	0	0	0	0	0	0	0	0	0	0	0	0	0	0	0	0	0	0	0	0	0	0	0	0	0	0	0	0	0	0	0	0	0	0	0	0	0	0	0	0
KY190665.1.1479	3	0	0	0	0	0	1	0	0	0	0	0	0	0	0	0	0	0	0	0	0	1	0	0	0	0	1	0	0	0	0	0	1	1	0	0	0	0	0	1	0	0	1	0	0	0	0	0	0
FPLS01025395.1.1289	0	0	0	0	0	0	0	0	0	0	0	0	0	0	0	0	0	0	0	1	0	0	0	0	0	0	0	0	0	0	0	0	0	0	0	0	0	0	0	0	0	0	0	0	0	0	0	0	0
JX133419.1.1519	0	0	0	0	0	0	0	0	0	0	0	0	0	0	0	0	0	0	0	0	0	0	0	0	0	0	0	0	0	0	0	0	0	0	0	0	0	0	0	0	0	0	0	0	0	0	0	0	0
FM209350.1.1508	0	0	0	0	0	0	0	0	0	0	0	0	0	0	0	0	0	0	0	0	0	0	0	0	0	0	0	0	0	0	0	0	0	0	0	0	0	1	0	0	0	0	0	0	0	0	0	0	0
FPLS01046945.16.1533	0	0	0	0	0	0	0	0	0	0	0	0	0	0	0	0	0	0	0	0	0	0	0	0	0	0	0	0	1	0	0	0	0	0	0	0	0	0	0	0	0	0	0	0	0	0	0	0	0
FPLS01042545.13.1546	0	0	0	0	2	0	0	2	0	0	0	0	3	0	0	0	0	0	0	1	1	0	0	0	0	0	0	1	0	0	2	0	1	1	1	0	0	1	3	0	0	0	0	0	0	0	0	0	1
HQ595217.1.1516	0	0	0	0	0	0	0	0	0	0	0	0	0	0	0	0	0	0	1	0	0	0	0	0	0	0	0	0	0	0	0	0	0	0	0	0	0	0	0	0	0	0	0	0	0	0	0	0	0
FJ592582.1.1411	0	0	0	0	0	0	0	0	0	0	0	0	0	0	0	0	0	0	0	0	0	0	0	0	0	0	0	0	0	0	0	0	0	1	0	0	0	0	0	0	0	0	0	0	0	0	0	0	0
JQ311876.1.1463	0	0	0	0	0	0	0	0	0	0	0	0	0	0	0	0	0	0	0	0	0	0	0	0	0	0	0	0	0	0	1	0	0	0	0	0	0	0	0	0	1	0	0	0	0	0	1	0	0
FPLS01041347.11.1545	0	0	1	0	0	0	0	0	0	0	0	0	0	0	0	0	0	0	0	0	0	0	0	0	0	0	0	0	0	0	0	0	0	0	0	0	0	0	0	0	0	0	0	0	0	0	0	0	0
JX505426.1.1478	0	0	1	1	1	0	1	0	1	0	0	0	0	0	2	1	0	1	0	0	1	1	0	0	0	0	0	0	0	0	0	0	0	0	2	0	0	0	0	1	0	0	2	0	0	0	0	0	0
FPLS01060328.1.1333	0	0	0	0	0	0	0	0	0	0	0	0	0	0	0	0	0	0	0	0	0	0	0	0	0	0	0	0	0	0	0	0	0	0	0	0	0	0	0	1	0	0	0	0	0	0	0	0	0
FRDC01000228.3264.4796	0	0	2	0	0	0	0	0	0	0	0	0	0	0	0	0	0	0	0	0	0	0	0	0	0	0	0	0	0	0	0	0	0	0	0	0	0	0	0	0	0	0	0	0	0	0	0	0	0
JX098519.1.1373	0	0	0	0	0	0	0	0	0	0	0	0	1	0	0	0	0	0	0	0	0	0	0	0	0	0	0	0	0	0	0	0	0	0	0	0	0	0	0	0	0	0	0	0	0	0	0	0	0
EU134440.1.1386	0	0	0	0	0	0	0	1	0	0	0	1	0	0	0	0	0	0	0	1	0	0	0	1	0	0	0	1	0	0	1	0	0	2	0	0	0	0	1	0	0	1	0	2	0	0	0	0	2
JN038860.1.1509	0	0	0	0	0	0	0	0	0	0	0	0	1	0	0	0	0	0	0	0	0	0	0	0	0	0	0	0	0	0	0	0	0	0	0	0	0	0	0	0	0	0	1	0	0	0	0	0	0
HQ114171.1.1446	0	0	0	1	0	0	0	0	0	0	0	0	0	0	0	0	0	0	0	0	0	0	0	0	0	0	0	0	0	0	1	0	0	0	0	0	0	0	0	0	0	0	0	0	0	0	0	0	0
HM262121.1.1338	1	0	0	0	0	0	0	0	0	1	0	0	0	0	0	0	0	0	0	0	0	0	0	0	0	0	0	0	0	0	0	0	0	0	0	0	0	0	0	0	0	0	0	0	0	0	0	0	0
LN571582.1.1350	0	0	0	0	0	0	0	0	0	0	0	0	0	0	0	0	0	0	0	0	0	0	0	0	0	0	0	0	0	0	0	0	0	0	0	0	0	0	0	0	1	0	0	0	0	0	0	0	0
KJ192012.1.1480	0	0	0	0	0	0	0	0	0	0	0	0	0	0	0	0	0	0	0	0	0	0	0	0	0	0	0	0	0	0	0	0	0	0	0	1	0	0	0	0	0	0	0	0	0	0	0	0	0
JX223496.1.1423	0	0	0	0	0	0	0	0	0	0	1	0	0	0	0	0	0	0	0	1	0	0	0	0	0	0	0	0	0	0	0	0	0	0	0	1	0	0	0	0	0	0	0	0	0	0	0	0	1
JX224310.1.1482	0	0	0	0	0	0	0	1	0	1	3	0	0	0	0	0	0	0	0	0	0	0	0	0	0	0	1	0	0	0	0	0	0	0	0	0	0	0	0	0	0	0	0	0	0	0	0	0	0
JX223779.1.1506	0	0	0	0	0	0	0	0	0	0	0	0	0	0	0	0	0	0	0	0	1	0	0	0	0	0	0	0	0	0	0	0	0	0	0	0	0	0	0	0	0	0	0	0	0	0	0	0	0
JX225871.1.1514	0	0	0	0	0	0	0	0	0	0	0	0	0	0	0	0	0	0	0	0	0	0	1	0	0	0	0	0	0	0	0	0	0	0	0	0	0	0	0	0	0	0	0	0	0	0	0	0	0
AB504913.1.1503	0	0	0	0	0	0	0	0	0	0	0	1	0	0	0	0	0	0	0	0	0	0	0	0	0	0	0	0	0	0	0	0	0	0	0	0	0	0	0	0	0	0	0	0	0	0	0	1	0
EF192881.1.1552	0	1	0	0	0	0	0	0	0	0	0	0	0	0	0	0	0	0	0	0	0	0	0	0	0	0	0	0	0	0	0	0	0	0	0	0	0	0	0	0	0	0	0	0	0	0	0	0	0
JX225998.1.1517	0	0	0	0	0	0	0	0	0	0	0	0	0	0	0	0	0	0	0	0	0	0	0	0	0	0	0	0	0	0	0	0	0	0	0	0	0	0	0	0	0	1	0	0	0	0	0	0	0
EU134327.1.1378	0	0	0	0	0	0	0	0	0	0	0	0	0	0	0	0	0	0	0	0	0	0	0	0	0	0	0	0	0	0	0	0	0	0	0	0	0	0	0	0	0	0	0	0	0	1	0	0	0
EF014495.1.1526	0	0	0	0	0	0	0	0	0	0	0	0	1	0	0	0	0	0	0	0	0	0	0	0	0	0	0	0	0	0	0	0	0	0	0	0	0	0	0	0	0	0	0	0	0	0	0	0	0
HE804272.1.1477	0	1	0	0	0	0	0	0	0	1	1	0	0	0	0	0	0	0	0	0	0	0	0	0	0	0	0	0	0	0	0	0	0	0	0	0	0	0	0	0	0	0	0	0	0	1	0	0	0
EF018967.1.1402	1	0	0	0	0	0	0	0	0	0	0	0	0	0	0	0	0	0	0	0	0	0	0	0	0	0	0	0	0	0	0	0	0	0	0	0	0	0	0	0	0	0	0	0	0	1	0	0	0
JX222840.1.1516	0	0	0	1	0	0	0	0	0	0	0	0	0	0	0	0	0	0	1	0	0	0	0	0	0	3	0	0	0	0	0	0	1	0	0	1	0	0	0	0	0	0	0	0	0	0	1	0	0
KC358386.1.1274	0	0	1	1	0	0	0	0	0	0	0	0	0	0	0	0	0	0	0	0	0	0	0	0	0	0	1	0	0	0	0	0	0	0	0	0	0	0	0	0	0	0	0	0	0	0	0	0	0
FJ444760.1.1698	4	2	1	2	0	0	0	0	2	0	2	0	0	0	0	2	1	1	1	0	0	2	0	1	0	1	0	0	1	0	0	2	0	2	0	0	0	1	0	1	0	1	0	0	0	1	0	0	1
KX504969.1.1523	0	0	1	0	0	0	0	0	0	0	0	0	0	0	0	0	0	0	0	0	0	0	0	0	0	0	0	0	0	0	0	0	0	0	0	0	0	0	0	0	0	0	0	0	0	0	0	0	0
FJ479195.1.1520	0	0	0	0	0	0	0	0	0	0	0	0	0	0	0	0	0	0	0	0	0	0	0	0	0	0	0	0	0	0	0	0	0	2	0	0	0	0	0	0	0	0	0	0	0	0	0	1	0
FPLS01049854.19.1546	0	0	0	0	1	1	0	0	3	0	0	3	0	1	0	0	0	3	0	0	0	0	0	0	0	0	2	7	0	0	1	0	2	1	0	2	0	3	0	0	1	3	0	0	0	6	4	0	6
KR110064.1.1513	0	0	0	0	0	0	0	0	0	0	0	0	0	0	0	0	0	0	0	0	0	0	0	0	0	0	0	1	0	0	0	0	0	0	0	0	0	0	0	0	2	0	0	0	0	0	0	0	0
JF231813.1.1371	0	0	0	1	0	0	0	0	0	0	0	0	0	0	0	0	0	0	0	0	0	0	0	0	0	0	0	0	0	0	0	0	1	0	0	0	0	0	0	0	0	0	0	0	0	0	0	1	0
EU665106.1.1462	2	1	1	1	0	0	0	0	0	0	1	0	0	0	0	0	0	0	0	0	0	0	0	0	0	0	0	0	0	0	1	0	0	0	1	0	0	0	0	0	0	0	0	0	0	0	0	0	0
FPLS01008945.16.1464	0	3	0	1	0	0	0	0	2	0	0	1	0	0	2	2	0	2	0	0	0	0	0	0	0	0	0	0	0	0	0	0	0	1	0	0	0	0	0	0	0	0	0	1	0	0	0	0	0
FM200902.1.1416	3	0	15	1	0	1	2	0	0	1	0	0	0	1	1	1	3	0	1	2	2	2	1	2	1	1	3	0	1	1	0	2	3	0	1	3	1	1	0	0	1	0	0	3	1	2	0	0	0
DQ228369.1.1519	0	0	0	0	1	0	0	0	0	1	0	0	0	0	0	0	0	0	1	0	0	0	0	0	0	0	0	0	1	0	0	0	1	0	0	0	0	0	0	1	0	0	0	0	0	0	0	0	0
FJ444759.1.1517	0	0	0	0	0	0	0	0	0	0	0	1	0	0	0	0	0	0	0	0	0	0	0	0	0	0	0	0	0	0	0	0	0	0	0	0	0	0	0	0	0	0	0	0	0	0	0	0	0
JQ798442.1.1518	0	0	0	0	0	0	0	0	0	0	0	0	0	0	0	0	1	0	0	0	0	0	0	0	0	0	0	0	0	0	0	0	0	0	0	0	0	0	0	0	0	0	0	0	0	0	0	0	0
JF130608.1.1376	0	0	0	0	0	0	0	0	0	0	0	0	0	0	0	0	0	0	0	0	0	0	0	0	0	0	0	0	0	0	0	0	0	0	0	0	0	0	0	0	0	0	0	0	0	0	0	0	0
CP011125.8618261.8619812	0	0	0	0	0	0	0	0	0	0	0	0	0	0	0	0	0	0	0	0	0	1	0	0	0	0	0	0	0	0	0	0	0	0	0	0	0	0	0	0	0	0	0	0	0	0	0	0	0
FPLS01039589.11.1546	0	0	0	1	0	0	0	0	0	0	0	0	0	0	0	0	0	0	0	0	0	0	0	0	0	0	0	0	0	0	0	0	0	0	0	1	0	0	0	0	2	0	0	0	0	0	0	0	0
FPLL01000513.11.1549	0	0	0	0	0	0	1	0	0	0	0	0	0	0	0	0	0	0	0	0	0	0	0	0	0	0	0	0	0	0	0	0	0	0	0	0	0	0	0	0	0	0	0	0	0	0	0	1	0
LN570805.1.1388	0	0	0	0	0	0	0	0	0	0	0	0	1	0	0	0	1	0	0	0	0	0	0	0	0	0	0	0	0	0	0	0	0	0	0	0	0	0	0	0	0	0	0	0	0	0	0	0	0
FPLS01009173.11.1540	0	0	0	0	1	0	0	0	0	0	0	0	0	0	0	0	0	0	0	0	0	0	0	0	0	0	0	0	0	0	0	0	0	0	0	0	0	0	0	0	0	0	0	0	0	0	0	0	0
JF319187.1.1477	6	3	6	4	1	1	0	0	0	3	1	0	0	1	0	1	0	2	1	1	0	2	0	1	0	0	1	2	1	0	2	4	1	0	0	1	4	2	0	1	0	3	1	0	0	0	1	0	0
KY287384.1.1520	7	3	7	2	0	0	0	1	1	4	1	0	1	2	0	0	1	1	0	0	0	0	0	0	1	3	0	0	0	0	0	1	0	0	0	1	0	0	0	3	1	1	0	0	3	1	1	0	0
FPLS01049802.13.1546	0	1	0	2	0	0	0	0	0	0	0	0	1	0	0	0	1	0	0	0	0	0	0	2	0	1	0	0	0	0	1	0	1	0	0	0	0	0	0	0	1	0	0	0	0	0	0	0	0
FPLS01051478.1.1434	0	1	1	0	0	0	0	0	0	0	0	0	0	0	0	0	0	0	2	0	0	0	0	0	0	0	0	0	0	0	0	0	0	0	1	0	0	0	0	0	0	0	0	0	0	0	0	0	0
FPLS01048115.7.1391	0	0	1	0	0	0	0	0	0	0	0	0	0	0	0	0	0	1	0	0	0	0	0	0	0	0	0	0	0	0	0	0	0	0	0	0	0	0	0	0	0	0	0	0	0	0	0	0	0
AB862895.1.1506	0	0	0	0	0	0	0	0	0	0	0	0	0	0	0	0	0	0	0	0	0	0	0	0	0	0	0	0	0	0	0	0	0	0	0	0	0	1	0	0	0	0	0	0	0	0	0	0	0
KC961271.1.1519	0	0	0	0	0	0	0	0	0	0	0	0	0	0	0	0	0	0	0	0	0	0	0	0	0	0	0	0	0	0	3	0	0	0	0	0	0	0	0	1	0	0	0	0	0	0	0	0	0
FPLS01040294.17.1548	0	0	0	0	0	0	0	0	0	0	0	0	0	0	0	0	0	0	0	0	0	0	0	0	0	0	0	0	0	0	0	0	1	0	0	0	0	0	0	0	0	0	0	0	0	0	0	0	0
JQ427690.1.1507	0	0	0	0	0	0	0	0	0	0	0	0	0	0	0	0	0	0	0	0	0	0	0	0	0	0	0	0	0	0	0	0	0	0	0	0	0	0	0	0	0	0	0	0	1	0	0	0	0
FPLL01005326.16.1547	0	0	0	0	0	0	0	0	0	0	0	0	0	1	0	0	0	0	0	0	0	0	0	0	0	0	0	0	0	0	0	0	0	0	0	0	0	0	0	0	0	0	0	0	0	0	0	0	0
FJ444747.1.1507	0	0	0	1	0	0	0	0	0	1	0	0	0	0	0	0	0	0	0	0	0	0	0	0	0	0	0	0	0	0	0	0	0	0	0	0	0	0	0	0	0	0	0	0	0	0	1	0	0
EU134552.1.1376	0	0	0	0	0	0	0	0	0	0	0	0	0	0	0	0	0	0	0	0	0	0	0	0	0	0	0	0	0	0	0	1	0	0	0	0	0	0	0	0	0	0	0	0	0	0	0	0	0
FPLL01000238.16.1522	0	0	0	0	0	0	0	0	0	0	0	0	0	0	0	0	2	0	0	0	0	0	0	0	0	0	0	0	0	0	0	0	0	0	0	0	0	0	0	0	0	0	0	0	0	0	0	0	0
FPLL01005813.8.1517	0	0	0	0	0	0	1	0	0	0	0	0	0	0	0	0	0	0	0	0	0	0	0	0	0	0	0	0	0	0	0	0	0	0	0	0	0	0	0	0	0	0	0	0	0	0	0	0	0
FPLS01021527.5.1367	0	0	1	0	0	0	0	0	0	0	0	0	0	0	0	0	0	0	0	0	0	0	0	0	0	1	0	0	0	0	0	0	0	0	0	0	1	0	0	0	2	0	0	0	0	0	0	0	0
FPLS01037710.13.1394	0	0	0	0	0	0	0	0	0	0	0	0	0	3	0	0	0	0	0	0	0	0	0	0	0	0	0	2	0	0	0	0	0	0	0	0	0	1	0	0	0	0	0	0	0	0	0	0	0
FQ660107.2.1366	1	0	0	0	0	0	0	0	0	0	0	0	0	0	0	0	1	0	0	0	0	0	0	0	0	0	0	0	0	0	0	0	1	0	0	0	0	0	0	0	0	0	0	0	0	0	0	0	0
HM318308.1.1370	0	0	0	0	0	0	0	0	0	0	0	0	0	0	0	0	0	0	0	0	0	0	0	0	0	0	0	0	0	0	0	0	1	0	0	0	0	0	0	0	0	0	0	0	0	0	0	0	0
JX133603.1.1494	0	2	0	0	0	0	0	0	0	0	0	0	0	0	0	0	0	1	0	0	0	0	0	0	0	0	0	0	0	0	0	1	0	0	0	0	0	0	0	0	0	0	1	0	3	1	0	2	0
JX898100.1.1540	0	0	0	0	0	0	0	0	0	0	0	0	0	0	0	0	0	0	0	0	0	0	0	0	0	0	0	0	0	1	0	1	0	0	0	1	0	0	0	0	1	0	0	0	0	0	0	0	0
HQ166661.1.1514	0	0	0	1	2	2	0	0	2	3	2	1	0	1	0	0	0	1	0	2	1	0	0	3	0	1	0	4	1	0	3	0	2	2	1	2	0	1	0	0	3	0	0	1	1	1	1	1	2
FPLS01048030.18.1552	0	0	0	1	1	1	0	1	1	1	1	4	0	2	1	0	2	3	1	1	0	1	2	2	0	4	4	1	0	3	1	3	0	1	0	2	0	2	1	0	1	0	2	2	0	3	0	0	0
KF712888.1.1522	0	1	0	1	0	0	0	0	0	1	0	0	0	1	0	0	1	1	0	0	0	0	0	0	0	0	0	1	0	0	0	1	0	0	0	0	0	0	0	0	0	2	0	0	1	0	0	0	0
JN367230.1.1462	0	0	0	0	0	1	2	2	11	5	5	3	4	0	1	1	3	1	3	3	2	4	2	1	2	5	2	5	2	2	4	3	0	7	6	1	3	5	4	5	7	13	4	4	2	1	1	3	1
HM186718.1.1384	0	0	0	0	0	0	0	0	0	0	0	0	1	0	0	0	0	0	0	0	0	0	0	0	0	0	0	0	0	0	0	0	0	0	0	0	0	0	0	0	0	0	0	0	0	0	0	0	0
EF018337.1.1401	0	0	0	0	0	1	1	0	0	2	0	1	1	0	0	1	0	0	1	1	1	0	1	0	0	2	1	0	0	0	0	1	0	0	0	0	0	1	1	0	0	0	0	1	0	0	0	0	0
KM200385.1.1519	0	0	0	0	0	0	0	0	2	0	0	0	0	0	0	0	0	0	0	0	0	0	0	0	0	0	1	0	0	0	0	0	0	0	0	0	0	0	0	0	0	0	0	0	0	0	0	0	0
JF319226.1.1475	0	0	1	1	2	5	16	0	6	12	5	5	2	7	9	6	12	10	3	2	5	0	9	9	4	8	6	6	2	11	3	1	4	5	2	7	2	4	6	7	4	9	6	15	1	1	1	1	2
JN391699.1.1514	0	0	0	0	0	0	0	0	0	0	0	0	0	0	0	0	0	0	0	0	0	0	0	0	0	0	0	0	0	1	0	0	0	0	0	0	0	0	0	0	0	0	0	0	0	0	0	0	0
FJ444704.1.1516	0	1	0	1	2	0	0	0	1	0	0	2	1	0	0	0	0	0	0	0	0	0	0	0	0	2	0	0	3	0	1	0	1	0	0	0	1	0	2	0	1	2	0	3	1	0	1	1	0
FJ660554.1.1516	1	0	0	0	0	0	0	0	0	0	0	0	0	0	0	0	0	0	0	0	0	0	0	0	0	0	0	0	0	0	0	0	0	0	0	0	0	1	0	0	0	0	0	0	0	0	0	0	0
KR560011.1.1485	0	0	1	0	0	0	0	0	0	0	0	0	0	0	0	0	0	0	0	0	2	0	0	0	0	0	0	0	0	0	0	0	0	0	0	0	0	0	0	0	0	0	0	0	0	0	0	0	0
HQ385545.1.1411	0	0	2	0	0	0	0	0	0	0	0	0	0	0	0	0	0	0	0	0	0	0	0	0	0	0	0	0	0	0	0	0	0	0	0	0	0	0	0	0	0	0	0	0	0	0	1	0	0
KJ808092.1.1512	0	0	0	0	0	0	1	0	0	0	0	0	0	0	0	0	0	0	0	0	0	0	0	0	0	0	0	0	0	0	0	0	0	0	0	0	0	0	0	0	0	0	0	0	0	0	0	0	0
KC331295.1.1522	0	0	0	0	4	1	1	2	1	1	0	0	1	0	0	1	0	0	0	0	2	0	0	0	0	0	0	0	0	1	3	1	1	0	2	0	0	0	1	0	1	0	0	0	0	0	0	0	2
KC331460.1.1502	0	3	2	1	1	0	1	0	0	1	0	1	0	1	0	0	0	0	2	0	0	0	0	0	0	1	0	2	1	0	1	0	1	1	1	0	0	2	0	0	0	0	0	1	0	0	1	0	0
EU134452.1.1417	0	0	0	0	0	0	0	0	0	0	0	0	1	0	0	0	0	0	0	0	0	0	0	0	0	0	1	0	0	0	0	0	0	0	0	0	0	1	0	0	1	0	0	0	0	0	0	0	0
HQ697548.1.1524	0	0	0	0	1	0	0	2	3	1	0	1	1	1	0	0	1	0	0	0	1	0	0	0	0	1	0	0	1	0	0	2	0	0	2	0	0	0	3	0	8	0	0	0	0	0	0	0	0
FPLL01001182.17.1555	0	0	0	0	0	0	0	2	2	0	0	0	1	0	0	0	0	1	0	0	0	0	0	0	0	0	1	0	1	0	2	0	0	0	0	0	0	0	1	0	1	0	0	0	0	0	0	0	1
EU979074.1.1525	0	0	0	0	0	0	0	0	0	0	0	0	0	0	0	0	0	0	0	0	0	0	0	0	0	2	0	0	0	0	0	0	0	0	0	0	0	0	0	0	0	0	0	0	3	0	0	0	0
HE647655.1.1375	0	0	0	0	0	0	0	1	0	0	0	0	0	0	1	0	0	0	0	0	0	0	0	0	0	0	0	0	0	0	0	0	0	0	0	0	0	0	0	0	0	0	0	0	0	0	0	0	0
HQ450133.1.1482	2	1	0	0	3	0	2	7	1	0	0	0	1	2	0	3	1	4	2	1	1	2	1	0	2	0	1	3	0	0	13	1	3	2	1	0	3	0	3	0	1	1	0	2	10	3	0	0	4
FPLP01013074.17.1553	0	0	0	0	0	0	0	0	1	0	0	0	0	0	0	0	0	0	0	0	0	0	0	0	0	0	0	0	0	0	0	0	0	0	0	0	0	0	0	0	0	0	0	0	0	0	0	0	0
JN038772.1.1515	0	1	1	0	0	1	1	0	0	1	0	1	0	1	0	0	0	0	1	0	0	0	1	0	0	0	0	4	1	0	0	0	0	0	0	2	2	2	1	0	0	1	0	0	0	1	1	0	0
FPLS01038347.11.1547	0	0	0	0	0	0	0	0	0	0	0	0	0	0	0	0	0	0	0	0	0	0	0	0	0	0	0	0	0	0	0	0	0	0	0	1	0	0	0	1	0	0	0	0	0	0	0	0	1
JQ311834.1.1457	0	0	0	0	0	0	0	0	0	0	0	0	0	0	0	0	0	0	0	0	0	0	0	0	0	0	0	0	0	0	0	0	0	0	1	0	0	1	1	0	0	0	0	0	0	0	0	0	0
FPLS01056817.19.1556	0	0	0	0	0	0	0	0	0	0	0	0	0	0	0	0	0	0	0	0	0	0	0	0	0	0	1	0	0	0	0	0	0	0	0	0	0	0	0	0	0	1	0	0	0	0	0	0	0
EU881332.1.1520	1	0	0	0	0	0	0	0	0	0	0	0	0	0	0	0	0	0	0	0	0	0	0	0	0	0	0	0	0	0	0	0	0	0	0	0	0	0	0	0	0	0	0	0	0	0	0	0	0
EU134538.1.1464	1	0	1	2	0	0	1	0	0	0	0	0	0	0	0	2	0	0	0	2	1	0	0	0	0	0	0	0	0	0	0	0	1	1	1	0	0	0	0	0	1	0	0	2	0	0	0	0	0
FPLS01008889.16.1552	0	3	0	0	0	0	0	1	0	0	0	0	0	0	0	1	1	0	0	1	0	0	0	0	0	0	0	2	0	0	4	0	1	0	0	0	0	0	0	0	4	0	4	0	0	1	0	0	1
EF018417.1.1402	0	0	2	0	0	0	0	0	0	0	0	0	0	0	0	1	0	0	0	0	0	0	0	0	0	0	0	0	0	0	0	0	0	0	0	0	0	0	0	0	0	0	0	0	0	0	0	0	0
GU249609.1.1548	0	1	0	1	6	0	2	5	1	0	1	0	3	2	0	1	2	2	0	8	3	1	0	0	0	0	2	4	1	0	2	1	0	2	4	1	0	0	3	0	3	3	2	1	3	0	0	1	1
FPLS01037440.16.1551	0	0	0	0	0	0	0	0	0	1	1	0	0	0	0	0	0	0	0	3	0	0	0	0	0	1	0	1	0	1	0	1	0	2	1	0	0	0	0	1	0	0	0	0	1	0	0	0	0
FPLS01013235.1.1489	0	2	0	0	0	0	0	0	0	0	0	1	0	0	0	0	0	0	0	0	0	0	0	0	0	0	2	0	0	0	0	0	0	0	0	0	1	0	0	0	1	0	0	0	0	0	0	0	0
CP016211.14024321.14025871	0	0	0	1	0	0	0	0	0	0	0	0	0	0	0	0	0	0	0	0	0	0	0	0	0	0	0	0	0	0	0	0	0	0	0	0	0	0	0	0	0	0	1	0	0	0	0	0	2
FPLP01006742.17.1552	0	0	0	0	0	0	0	0	0	0	0	0	0	0	0	0	0	0	0	0	0	0	0	0	0	0	0	0	0	0	0	0	0	0	0	0	0	0	0	1	0	0	0	0	0	0	0	0	0
EU545827.1.1539	0	0	0	0	0	0	2	0	0	0	0	0	0	0	0	0	0	0	0	0	0	0	1	0	0	0	0	0	0	0	1	0	0	0	0	1	1	0	0	0	0	0	1	0	0	0	1	0	0
FPLL01006440.16.1552	0	0	0	0	0	1	0	0	3	3	1	2	1	0	0	0	1	0	1	0	0	0	0	0	0	0	1	0	0	0	0	0	0	0	0	0	0	0	3	0	1	1	0	2	0	0	0	0	1
M94280.1.1506	0	0	0	0	0	0	0	0	0	0	0	0	0	0	0	0	0	0	0	0	0	0	0	0	0	0	0	0	1	0	1	0	0	0	0	0	0	0	0	0	0	0	0	0	0	0	0	0	0
GU207880.1.1552	0	0	0	0	0	0	0	0	0	0	0	1	0	0	0	0	0	0	0	0	0	0	0	0	0	0	0	0	0	0	1	0	0	0	0	0	0	0	0	0	0	0	0	0	0	0	0	0	0
FJ479176.1.1517	0	0	0	0	0	0	0	0	0	0	0	0	0	0	0	0	0	0	0	0	1	0	0	0	0	0	0	0	0	0	0	0	0	0	0	0	0	0	0	0	0	0	0	0	0	0	0	0	0
EU545486.1.1464	0	0	0	0	96	9	20	267	62	4	14	36	34	9	5	12	30	21	2	48	25	21	21	86	212	82	32	83	5	7	159	13	63	73	70	4	7	24	63	58	118	30	153	19	72	27	1	4	119
KF037634.1.1519	0	0	0	0	0	0	0	0	0	0	0	0	0	0	0	0	0	0	0	0	0	0	0	0	0	0	0	0	0	0	1	0	0	0	0	0	0	0	0	0	0	0	0	0	0	0	0	0	0
FPLS01001412.12.1545	1	0	0	0	0	1	2	3	1	1	1	1	0	0	0	6	2	0	0	1	0	0	0	0	0	1	1	0	0	1	1	0	0	0	0	1	0	0	1	0	1	1	1	0	0	0	0	0	0
EF018713.1.1399	0	0	0	0	0	0	0	0	0	0	0	0	0	0	0	0	0	0	0	0	0	0	0	0	0	0	0	0	0	0	0	0	0	0	0	0	0	1	0	0	0	0	0	0	0	0	0	0	0
KC331299.1.1509	0	0	0	0	0	0	0	0	0	0	0	0	0	0	0	0	0	0	0	0	0	0	0	0	0	0	0	0	0	0	0	0	0	1	0	0	0	0	0	0	0	0	0	0	0	0	0	0	0
EF632908.1.1545	0	0	0	0	0	0	0	0	0	0	0	0	0	0	0	0	0	0	0	0	0	0	0	1	0	0	0	0	0	0	0	0	1	0	0	0	0	0	0	0	0	0	0	1	0	0	0	0	0
AB672305.1.1475	0	0	0	0	0	0	0	0	0	0	0	0	0	0	0	0	1	0	0	0	0	0	0	0	0	0	0	0	1	0	0	0	0	0	0	0	0	0	0	0	0	1	0	0	0	0	0	0	0
EF018454.1.1401	0	0	1	0	0	0	0	0	0	0	0	0	0	0	0	0	0	0	0	0	0	0	0	0	0	0	0	0	0	0	0	0	0	0	0	0	0	0	0	0	0	0	0	0	0	0	0	0	0
AJ318128.1.1479	4	0	24	3	2	1	3	1	2	2	3	2	0	1	2	1	4	5	1	2	1	3	1	5	1	7	2	0	0	4	3	4	4	3	1	1	1	7	3	5	3	0	3	9	2	0	3	5	3
EU669621.1.1517	2	0	0	1	1	1	2	0	3	3	1	1	1	0	1	1	2	0	0	1	1	1	1	0	1	0	3	3	1	2	4	1	2	1	3	3	2	1	5	0	3	7	2	3	1	1	0	0	1
JX095839.1.1429	0	0	0	0	0	0	0	0	0	0	0	0	0	0	0	0	0	0	0	0	0	0	0	0	0	0	0	0	0	0	0	1	0	0	0	0	0	0	0	0	0	0	0	0	0	0	1	0	0
JQ798486.1.1517	2	9	5	4	0	1	1	1	1	1	0	0	2	0	0	0	5	2	0	3	0	3	0	2	1	1	1	1	0	4	1	1	2	3	0	4	5	0	3	1	0	1	1	3	0	0	0	0	1
EF516312.1.1477	0	0	0	0	0	0	0	0	0	0	0	0	0	0	0	0	0	0	0	0	0	0	0	2	0	0	0	0	0	0	0	0	0	0	0	0	1	0	0	0	0	0	0	0	0	2	0	0	0
KX753142.1.1508	0	0	0	0	0	0	0	0	0	0	0	0	0	1	0	0	0	0	0	0	0	0	0	0	0	2	0	0	0	0	0	0	0	0	0	0	0	0	0	0	0	1	0	0	0	1	0	0	0
FJ479126.1.1516	0	0	0	0	0	1	0	0	0	0	0	2	0	0	0	0	0	0	0	0	0	0	1	0	0	0	1	0	0	1	0	0	0	0	0	0	0	0	0	0	1	0	0	0	0	0	0	0	0
JF135705.1.1377	0	0	0	0	0	0	0	0	0	0	0	0	0	0	0	0	0	0	0	0	0	1	0	0	0	0	0	0	0	0	0	0	0	0	0	0	0	0	0	0	0	0	0	0	0	0	0	0	0
HM113065.1.1390	0	0	0	0	0	0	0	0	0	0	0	0	0	0	0	0	0	0	0	0	0	0	0	0	0	0	0	0	2	0	0	0	0	0	1	0	0	0	0	0	0	1	0	0	0	0	1	0	0
EU589312.1.1526	0	0	0	0	1	1	0	0	0	0	1	0	0	1	0	3	0	0	0	4	0	0	0	0	0	0	0	0	1	1	1	0	1	0	2	0	0	0	0	1	0	3	0	0	2	0	0	1	0
DQ676313.1.1450	4	6	5	3	2	0	1	0	0	1	1	0	1	1	1	0	0	3	2	0	0	2	0	0	0	3	5	1	0	1	5	1	1	1	2	1	2	0	2	3	3	4	0	1	5	2	5	0	0
EU134577.1.1380	0	0	0	0	0	0	0	0	0	0	0	0	0	0	0	0	0	0	1	0	0	0	0	0	0	0	0	0	0	0	0	0	0	0	0	0	0	0	0	1	1	1	0	0	0	0	0	0	0
FJ466202.1.1468	0	3	0	0	0	0	0	0	0	0	0	0	0	0	0	0	0	0	0	0	0	0	0	0	0	0	0	0	2	0	0	0	1	0	0	0	0	0	0	0	0	0	0	0	0	0	1	0	0
FPLP01006430.1.1324	0	1	1	1	0	1	0	0	0	0	0	0	0	0	1	1	3	0	0	0	0	1	0	3	0	0	0	0	1	0	0	0	0	0	0	0	0	0	0	0	0	1	0	0	0	0	0	0	0
JN023997.1.1510	0	0	0	1	0	0	0	1	0	0	0	0	0	0	0	0	0	0	0	0	0	0	0	0	0	0	0	0	0	1	0	1	0	0	0	0	0	0	0	0	0	0	0	0	0	0	0	0	0
KY992760.1.1516	1	0	1	4	0	0	0	0	2	0	0	1	0	0	0	0	1	0	0	0	0	0	0	0	0	0	1	0	0	1	1	1	0	0	0	1	0	0	0	0	0	0	0	2	0	0	0	2	0
CP012333.7911704.7913253	0	0	0	0	0	0	0	0	0	0	0	0	0	0	0	0	0	0	0	0	0	0	0	0	0	0	0	0	0	0	0	0	0	0	0	0	0	0	0	0	0	0	0	0	0	0	0	0	0
FM872981.1.1508	1	0	2	1	1	0	1	7	0	5	1	3	1	1	3	0	3	2	1	2	4	0	0	1	1	4	2	2	1	7	1	1	1	0	2	2	1	1	0	0	5	1	1	3	2	2	0	2	3
FPLS01002541.17.1552	0	0	1	0	0	1	0	0	0	0	0	1	0	0	0	0	1	0	0	0	0	0	0	0	0	0	0	0	0	0	1	0	1	0	0	0	0	0	0	0	0	0	0	0	0	0	0	0	1
AY395395.1.1471	0	0	0	0	0	0	0	0	0	0	0	0	0	0	0	0	0	0	0	0	0	0	0	0	0	0	0	0	0	0	0	1	0	0	0	0	0	0	0	0	0	0	0	0	1	0	0	0	0
GQ249356.1.1521	0	0	0	0	0	0	0	0	0	0	0	0	0	0	0	0	0	0	0	0	0	0	0	0	0	0	0	0	1	0	0	0	0	0	0	0	0	0	0	0	0	0	0	0	0	0	0	0	0
LN565849.1.1391	0	0	0	0	0	0	0	1	0	0	0	0	0	0	0	0	0	0	0	0	0	0	0	0	0	0	0	0	0	0	0	0	0	0	0	0	0	0	0	0	0	0	0	0	0	0	0	0	0
KJ782744.1.1517	0	1	5	2	0	0	0	3	0	2	1	1	0	1	1	0	0	1	5	1	0	2	0	0	1	1	2	1	0	0	1	3	2	2	1	2	2	1	1	0	0	2	0	0	1	2	2	1	1
EU134488.1.1353	0	0	0	0	2	0	0	0	0	0	0	0	0	0	0	0	0	0	0	0	0	0	0	0	0	0	0	0	0	0	0	0	0	0	0	0	0	0	0	0	0	0	0	0	0	0	0	0	0
FPLS01040841.11.1429	0	0	0	0	1	0	0	0	0	0	0	0	0	0	0	0	0	0	0	0	0	0	0	0	0	0	0	0	0	0	2	0	0	0	0	0	0	0	0	0	0	0	0	0	0	0	0	0	0
FPLS01002801.11.1547	0	0	0	0	1	0	0	6	0	0	2	0	0	0	0	0	0	2	0	0	0	0	0	0	0	0	3	0	0	0	0	0	0	0	1	0	0	0	0	0	0	0	0	0	1	0	0	0	0
FPLS01061423.1.1349	0	0	0	0	0	0	0	0	0	0	0	0	0	0	0	0	0	0	0	0	0	0	0	0	0	0	0	1	0	0	0	1	1	0	0	0	0	0	0	0	0	0	0	0	0	0	1	0	0
KC775444.1.1316	1	0	0	0	1	0	0	0	0	0	0	0	0	0	0	0	0	0	0	0	0	0	0	0	0	0	0	0	0	0	0	0	0	0	0	0	0	0	0	1	0	0	0	0	0	0	0	0	0
FPLS01021539.1.1352	1	1	0	2	0	0	1	0	0	0	0	1	0	0	0	0	2	2	0	1	0	0	0	1	0	0	2	1	0	0	0	1	0	3	0	0	0	1	0	1	2	0	0	2	2	0	0	0	0
KY190476.1.1480	4	3	1	1	10	19	18	13	10	11	5	11	18	11	5	2	10	12	5	11	16	12	9	5	10	11	27	15	17	16	10	2	12	16	19	5	6	13	21	6	19	15	4	10	22	10	4	1	19
EU431675.1.1517	0	1	0	0	0	1	1	0	0	2	1	0	2	1	0	0	0	1	1	1	0	1	0	0	0	2	0	1	2	1	2	0	0	1	0	0	0	0	1	0	0	0	0	1	0	0	0	0	1
GQ093820.1.1376	0	0	0	0	1	1	0	0	1	3	2	2	4	1	1	0	1	5	0	0	0	3	2	3	3	1	3	2	6	3	1	0	2	1	0	1	1	0	1	5	1	3	3	1	1	2	0	0	0
EU193073.1.1508	1	1	1	0	3	4	12	2	6	6	6	2	4	5	2	5	5	4	3	6	4	7	8	5	2	3	12	6	2	9	3	3	2	1	2	3	1	1	4	2	5	7	3	3	1	3	1	5	5
EF516185.1.1493	0	0	0	0	0	0	0	0	0	0	0	0	0	0	0	0	0	0	0	0	0	0	0	0	0	0	0	0	0	0	0	0	0	0	0	0	0	0	0	1	0	0	0	0	0	0	0	0	0
EU881089.1.1515	0	1	0	0	0	0	0	0	0	1	0	0	0	0	0	0	0	0	0	0	0	0	0	0	0	0	1	1	0	0	0	0	0	0	1	0	0	0	0	0	0	0	0	0	0	2	0	0	0
EU135405.1.1367	8	5	14	13	2	1	3	4	4	7	2	3	0	2	3	3	5	2	8	7	0	2	0	2	3	4	5	1	4	1	3	5	4	1	8	3	4	1	1	1	9	3	1	9	3	4	4	1	4
KJ410575.1.1418	9	18	11	11	2	2	2	2	1	2	2	0	1	2	0	0	0	0	1	1	0	1	2	0	1	3	1	2	0	2	0	2	4	1	1	0	2	0	1	3	2	0	1	1	2	6	1	0	0
JN615941.1.1379	0	0	0	0	0	0	0	0	0	0	0	0	0	0	0	0	0	0	0	0	0	0	0	0	0	0	0	0	0	0	0	0	0	0	0	0	1	0	0	0	0	0	0	0	0	0	0	0	0
EU134499.1.1347	6	11	3	3	1	1	0	0	5	0	0	0	0	4	2	0	1	7	7	0	0	2	0	4	0	0	0	2	1	2	0	1	0	4	1	2	0	0	1	2	2	2	3	3	1	4	1	0	0
GQ264089.1.1497	2	1	0	1	0	2	0	0	0	0	1	0	0	1	0	1	1	0	1	0	2	0	0	0	0	0	0	0	0	0	2	0	1	1	0	0	1	0	0	0	1	0	0	0	0	0	1	0	0
FPLL01000464.16.1551	1	0	0	1	0	0	1	6	0	2	0	0	0	0	0	0	0	1	0	2	2	1	0	0	0	0	12	0	0	0	0	0	2	0	2	0	1	2	0	0	1	0	0	1	1	0	0	0	0
JN409271.1.1478	0	1	1	4	0	1	0	1	2	1	0	0	0	1	1	0	1	1	0	2	0	1	0	1	0	1	1	2	1	0	0	0	2	0	1	0	0	0	2	2	0	0	0	0	1	1	0	0	1
EU134472.1.1466	11	8	4	7	7	1	1	2	4	3	9	1	5	2	1	2	1	2	5	1	2	2	2	1	2	2	1	1	3	0	2	8	2	3	2	6	6	1	0	4	2	4	0	2	1	5	1	3	5
FPLS01031079.18.1550	1	4	6	5	2	1	0	3	2	3	2	6	0	2	0	1	2	4	2	1	1	2	1	1	2	0	3	0	4	1	4	2	3	1	9	6	5	4	0	4	1	1	1	0	0	2	2	2	2
KP745047.1.1479	0	2	0	0	0	2	0	2	1	1	0	0	0	0	0	0	0	0	2	1	1	0	0	0	0	1	0	0	0	0	0	2	2	0	3	0	0	0	0	1	1	0	0	4	0	0	2	0	1
FPLL01007565.16.1550	0	2	3	0	2	0	0	1	0	0	3	0	0	0	0	0	0	0	0	1	0	0	0	0	0	0	0	0	0	0	1	0	1	1	0	0	1	0	0	1	0	1	0	0	0	1	0	0	0
LN570786.1.1391	0	1	0	1	0	0	0	0	0	0	0	0	0	0	0	0	0	0	0	0	0	0	0	0	0	0	2	0	0	1	0	0	1	0	1	0	0	0	0	1	0	1	0	0	0	3	0	0	0
KJ540794.1.1479	0	0	0	0	3	2	3	36	2	1	7	1	0	7	2	22	11	11	5	3	2	1	2	0	2	2	29	1	0	2	2	4	8	1	4	1	1	1	2	0	3	3	2	4	2	1	0	0	7
AM936268.1.1375	0	0	0	0	0	0	0	0	0	0	0	0	0	0	0	0	0	0	0	0	0	0	0	0	0	0	0	0	0	1	0	0	0	0	0	0	0	0	0	0	0	0	0	0	0	0	0	0	0
JQ427871.1.1509	0	3	0	2	9	3	5	6	7	1	2	3	0	3	1	6	2	2	1	3	2	1	1	1	1	4	4	3	3	3	5	1	3	1	0	1	1	1	6	1	1	3	2	3	3	4	0	0	6
JX001221.1.1476	5	5	3	1	395	371	383	614	235	233	239	304	315	165	133	469	209	212	65	299	230	168	82	90	415	176	386	361	177	244	443	168	287	437	89	70	92	141	343	151	336	341	336	230	300	98	62	51	496
FPLS01031613.16.1550	0	0	0	0	0	0	0	1	1	0	0	0	0	0	0	0	0	0	1	0	0	0	0	0	0	1	1	0	0	0	0	0	0	0	0	1	0	0	0	0	1	0	0	0	0	0	0	0	0
JQ426633.1.1511	3	1	1	1	0	0	0	0	0	1	1	2	0	0	0	0	0	0	0	0	0	1	0	0	0	0	0	0	0	0	0	0	0	0	1	0	0	1	0	0	0	0	2	0	0	0	0	0	1
EU134467.1.1363	0	0	0	0	0	0	0	0	0	0	0	0	0	0	0	0	0	0	0	0	0	0	0	0	0	0	0	0	0	0	0	0	0	1	0	0	0	0	0	0	1	0	0	0	0	0	0	0	0
FPLS01051710.11.1542	0	0	0	0	1	0	0	2	1	1	0	1	0	1	0	0	1	1	0	1	1	0	0	0	0	2	0	0	0	0	0	0	0	0	0	0	0	0	0	1	1	0	0	0	0	0	0	0	1
FPLS01010137.15.1493	0	0	1	0	0	0	0	0	0	0	0	0	0	1	0	0	5	0	0	0	0	0	0	0	0	0	0	0	1	4	0	1	2	1	2	7	0	2	0	0	0	0	1	0	0	3	0	3	0
AB821191.1.1503	27	4	5	7	2	2	1	3	4	3	3	2	0	2	2	0	1	3	0	0	1	3	0	2	0	1	0	6	3	0	2	3	1	2	1	1	1	3	4	6	1	1	2	1	1	8	1	1	0
EU881293.1.1522	8	17	16	18	6	1	4	0	2	6	3	2	4	3	1	0	4	8	6	0	0	2	0	1	0	11	7	8	4	5	3	4	3	8	2	4	5	4	6	9	3	4	2	2	2	10	8	6	5
FM872766.1.1509	1	2	7	0	0	3	1	0	2	0	1	1	0	0	1	0	0	0	3	3	2	0	1	0	2	0	0	1	0	0	2	1	1	0	1	1	2	0	1	0	2	1	0	0	0	0	2	0	0
LN570787.1.1395	0	0	1	0	0	0	0	0	0	0	3	0	0	0	0	0	0	0	0	0	0	0	0	0	0	0	0	0	0	0	0	0	0	0	0	0	0	0	0	0	0	0	0	0	0	0	0	0	0
EU193070.1.1507	0	6	5	2	1	0	0	0	0	1	0	0	0	0	0	1	1	0	1	0	0	3	0	0	0	0	0	2	0	0	1	1	0	0	1	1	0	1	0	1	0	0	0	0	0	0	2	1	0
JN559179.1.1519	0	0	0	0	0	0	0	0	0	0	0	0	0	0	0	0	0	0	0	0	0	0	0	0	0	0	0	0	0	0	0	0	0	0	0	0	0	0	0	0	1	0	0	0	0	0	0	0	0
FPLS01014419.18.1540	0	0	0	0	0	0	0	0	0	0	0	0	0	0	0	0	0	0	0	0	0	0	0	0	0	0	0	0	0	0	0	0	0	0	1	0	0	0	0	0	0	0	0	0	0	0	0	0	0
LN570780.1.1389	0	0	0	0	0	0	0	0	0	0	0	0	0	0	0	0	0	0	0	0	0	0	0	0	0	0	0	0	0	0	0	0	0	0	0	0	0	0	0	0	0	0	0	0	0	0	0	0	0
EF018374.1.1385	0	0	0	0	0	0	0	0	0	0	0	0	0	0	0	0	0	0	0	0	0	0	0	0	0	0	0	0	0	0	0	0	0	0	0	9	0	0	0	0	0	0	0	0	0	0	0	0	0
EF516705.1.1469	0	3	0	0	0	2	0	0	0	0	0	0	0	0	0	0	1	0	1	0	2	0	0	0	0	2	0	0	0	1	0	1	2	0	0	2	1	0	1	0	0	0	2	0	0	2	0	0	0
KC331356.1.1516	0	0	0	0	0	0	0	0	0	0	0	0	0	0	0	0	0	0	0	0	0	0	0	0	0	0	0	0	0	0	0	0	0	0	0	0	0	0	0	0	0	1	0	0	0	0	0	0	0
FJ004645.1.1335	0	0	0	0	0	0	0	0	0	0	0	0	0	0	1	0	0	0	0	0	0	0	0	0	0	0	0	0	0	0	0	0	0	0	0	1	0	0	0	0	0	0	0	0	0	0	0	0	0
FPLS01061640.10.1397	0	0	0	0	0	0	0	0	0	0	0	0	0	0	0	0	0	0	0	0	0	0	0	0	0	0	0	0	0	0	0	0	0	0	0	0	0	0	0	0	0	0	0	1	0	0	0	0	0
EU134519.1.1308	47	28	19	19	5	4	3	2	0	2	1	1	3	13	2	1	2	7	8	4	3	3	3	2	4	4	7	4	0	7	3	3	5	5	2	5	9	3	2	8	11	2	1	6	5	14	8	5	10
EF019799.1.1401	0	1	0	0	0	0	0	0	0	1	0	1	0	0	0	0	0	0	0	0	0	0	0	0	0	0	0	0	0	0	0	0	0	0	0	1	0	0	1	1	0	0	0	0	0	1	0	0	1
EF019268.1.1407	1	0	0	0	0	0	0	0	1	0	0	0	0	1	0	0	0	0	0	0	0	0	0	0	0	2	0	0	0	0	0	0	0	0	0	0	1	0	0	0	1	1	0	0	0	0	0	0	0
EF019439.1.1398	0	0	0	0	0	0	0	0	0	1	0	0	0	0	0	0	0	0	0	0	0	0	0	0	0	0	0	0	0	0	0	0	0	0	0	0	0	0	0	0	0	0	0	0	0	0	0	0	0
JN679172.1.1510	0	0	0	0	0	0	0	0	0	0	0	1	0	0	0	0	0	0	0	0	0	0	0	0	0	0	0	0	0	0	0	0	0	0	0	0	0	0	0	0	0	0	0	0	0	0	0	0	0
FJ516809.1.1510	0	0	0	0	0	0	0	0	0	0	0	0	0	0	0	0	0	0	0	0	0	0	0	0	0	0	0	0	0	0	0	0	0	0	0	0	0	0	0	0	0	0	0	0	0	0	0	0	0
FPLS01006895.21.1534	0	2	0	0	1	1	3	1	0	0	2	1	2	0	0	0	0	0	0	0	0	1	2	2	1	2	0	1	0	2	0	1	0	1	2	0	2	4	0	1	1	2	0	0	3	0	0	0	0
AY921891.1.1386	0	0	0	0	0	0	1	0	0	0	2	0	1	0	0	0	0	0	0	0	0	0	0	0	0	0	0	0	0	0	0	0	0	0	0	0	1	0	0	0	0	0	0	0	0	0	0	0	0
FPLS01031651.19.1527	0	0	0	0	0	0	0	0	0	0	0	0	0	1	0	0	0	0	0	0	0	0	1	0	0	0	0	1	1	0	0	0	0	0	0	0	0	0	0	0	0	0	0	0	0	0	0	0	0
GU207878.1.1524	0	0	0	0	2	0	0	9	0	1	0	2	1	0	0	1	0	5	0	1	6	1	0	0	3	2	1	1	0	0	11	1	4	0	2	0	3	9	2	3	1	0	6	0	1	0	0	2	2
FPLS01003576.8.1518	0	0	0	0	3	0	2	2	2	1	2	6	3	1	1	0	2	1	0	2	1	2	2	3	0	1	3	3	0	3	2	0	3	0	1	2	1	6	1	1	3	0	1	3	6	0	0	0	4
FPLP01001048.15.1523	0	0	0	0	0	0	0	0	0	0	0	0	0	0	0	0	0	0	0	0	0	0	1	0	0	0	0	0	0	0	2	0	0	0	0	3	0	1	0	0	0	1	1	0	0	0	0	0	0
AB696059.1.1477	2	1	0	1	0	0	0	0	1	0	0	0	0	0	0	0	0	1	0	0	0	1	0	0	0	0	0	0	0	0	0	0	0	0	0	0	0	0	0	0	1	0	0	2	0	0	0	0	0
KC854864.1.1479	1	0	0	1	0	0	0	0	0	0	0	0	0	0	0	0	0	0	0	0	0	0	0	0	0	0	0	0	0	0	0	0	0	0	0	0	0	0	0	0	0	0	0	0	0	0	0	0	0
GQ500880.1.1512	0	0	4	0	0	0	0	0	1	1	1	0	0	1	0	0	0	0	1	0	0	0	0	0	0	0	0	0	0	0	0	0	0	0	0	0	0	0	0	0	0	0	0	0	0	0	0	0	0
HQ118510.1.1513	2	0	0	0	0	0	0	0	0	1	0	0	0	0	1	0	0	0	0	1	0	0	0	0	0	1	0	0	0	0	0	0	0	0	1	0	0	0	0	0	0	0	0	1	0	0	0	1	0
JQ428688.1.1512	0	0	0	0	0	0	0	0	0	0	1	0	2	0	0	0	0	0	0	0	0	0	0	0	0	0	0	0	0	0	0	0	0	0	0	0	0	0	0	0	0	0	0	0	0	0	0	0	0
EU134338.1.1364	3	13	4	5	1	2	0	1	1	1	2	4	0	3	0	2	1	1	3	3	2	1	2	0	0	2	1	2	0	1	3	3	4	2	2	3	2	3	3	2	0	2	4	4	2	0	1	4	3
JQ427963.1.1512	23	29	3	28	5	3	2	1	3	5	4	4	5	6	4	7	5	2	6	2	1	4	6	0	3	7	4	5	1	0	7	11	3	6	3	3	2	5	5	10	1	2	2	2	3	5	3	7	6
HQ727625.1.1521	4	12	6	3	0	0	1	0	1	0	2	0	0	0	2	0	3	1	2	1	0	1	0	0	0	1	0	0	0	0	0	1	0	0	0	1	3	0	1	0	2	1	0	0	0	0	1	0	0
EU134535.1.1321	3	4	0	1	1	0	1	0	0	3	0	1	1	0	0	0	0	4	0	0	0	0	0	0	0	3	0	3	0	1	1	0	0	1	0	0	1	0	1	0	0	0	0	1	0	0	0	1	3
JQ426181.1.1501	1	1	1	0	0	0	1	1	1	0	0	0	0	0	1	1	0	0	0	1	1	1	0	1	0	1	1	1	2	0	2	0	0	2	0	1	0	0	0	2	2	3	1	2	4	0	1	0	0
KJ192031.1.1509	0	2	0	0	0	3	9	8	9	8	8	5	3	4	0	9	9	4	1	1	2	5	2	1	5	6	7	13	3	8	2	2	8	5	2	3	2	3	5	3	14	7	7	3	3	1	1	2	4
KF533766.1.1508	0	0	0	0	0	0	0	0	0	0	0	0	1	0	0	0	0	0	0	1	0	0	0	0	0	0	0	0	0	0	0	0	0	0	0	0	0	0	0	0	0	0	0	0	0	0	0	0	0
AJ534629.1.1291	6	2	2	4	1	0	0	0	1	3	0	0	0	1	0	0	1	2	0	4	0	0	0	0	0	0	1	0	1	1	1	0	0	0	1	1	0	0	0	1	0	1	1	13	2	0	1	2	0
EU449594.1.1457	2	2	2	3	7	1	6	3	3	3	0	2	2	3	0	1	2	0	0	1	2	3	0	0	0	1	6	2	0	2	4	0	0	1	6	2	1	2	4	3	3	5	1	3	4	0	2	0	6
KF515268.1.1509	8	8	18	5	6	3	3	2	5	1	1	4	0	1	3	6	1	4	2	3	1	0	0	2	2	3	4	4	1	2	3	1	2	4	2	1	1	1	3	4	0	1	1	5	3	4	2	2	3
EU881183.1.1514	16	12	20	10	1	1	3	0	1	1	6	3	0	2	2	2	2	2	7	1	2	1	0	3	0	6	1	2	3	2	2	5	3	4	2	3	1	0	1	12	2	2	0	5	3	3	3	0	0
FPLS01000825.1.1360	0	0	0	0	0	0	0	0	0	0	0	0	0	0	0	0	0	0	1	0	0	2	0	0	0	0	0	0	0	0	0	0	0	0	0	0	0	0	0	0	0	0	0	0	0	0	0	0	0
KM882755.1.1346	3	0	1	0	0	0	0	0	0	0	0	0	0	0	0	0	0	0	0	0	0	0	0	0	0	0	0	0	0	0	0	0	0	0	0	0	0	0	0	0	0	0	0	2	0	0	0	0	0
KC172331.1.1512	1	0	1	0	0	0	0	0	0	0	0	0	0	0	0	0	0	0	0	0	0	0	0	0	0	0	0	0	0	0	1	0	0	0	0	0	0	0	0	0	0	0	0	0	0	0	0	0	0
AJ581623.1.1457	0	0	0	0	0	0	0	0	0	0	0	0	0	0	2	0	0	0	0	0	0	0	0	0	0	0	0	0	0	0	0	0	0	1	1	0	0	0	0	0	3	0	0	0	0	1	0	0	0
JN868882.1.1541	5	0	4	2	0	0	0	0	8	3	0	3	3	1	2	0	0	1	4	4	2	1	1	0	0	5	6	7	0	6	5	4	1	7	0	1	1	2	2	1	4	2	1	3	1	5	2	1	0
LN562770.1.1383	0	0	1	0	0	0	0	0	0	0	0	0	0	0	0	0	0	0	0	0	0	0	0	0	0	0	0	0	0	0	0	0	0	0	0	0	0	0	0	0	0	0	0	0	0	0	0	0	0
LN564467.1.1383	0	0	1	0	0	0	0	0	0	0	0	0	0	0	0	0	0	0	0	0	0	0	0	0	0	0	0	0	0	0	0	0	0	0	0	0	0	0	0	0	0	0	0	0	0	0	0	0	0
KC358632.1.1281	0	0	0	0	0	0	0	0	0	0	0	0	0	0	0	0	0	0	0	0	0	0	0	0	0	0	0	0	0	0	0	0	0	0	0	0	0	0	0	0	1	0	0	0	0	0	0	0	0
KJ540660.1.1471	5	6	19	2	0	0	0	0	2	3	0	0	0	2	0	1	0	3	1	0	0	0	0	0	0	3	0	0	0	0	0	0	1	0	2	1	1	1	2	2	2	0	1	1	3	1	0	1	0
FJ902593.1.1407	0	0	0	0	0	0	0	0	0	0	0	0	0	0	0	0	0	0	0	0	0	1	0	0	0	0	0	0	0	0	0	0	0	0	0	0	0	0	0	0	0	0	0	0	0	0	0	0	0
HQ445781.1.1513	0	1	1	1	0	0	0	0	0	0	0	0	0	0	0	0	1	0	0	0	0	0	0	0	0	1	0	0	0	0	0	0	0	0	0	0	0	0	0	0	0	0	0	0	0	1	1	0	0
AY922085.1.1406	0	0	0	0	0	0	0	0	0	0	0	0	0	0	0	0	0	0	0	0	0	0	0	0	0	0	0	0	0	0	0	0	0	0	0	0	0	0	0	0	0	0	1	0	0	0	0	0	0
EF516060.1.1474	1	7	2	2	1	0	0	0	0	0	0	0	0	0	0	0	0	0	2	0	0	0	0	0	1	2	0	0	0	0	0	0	0	0	0	1	2	0	0	0	1	2	0	0	0	0	0	0	0
JQ426310.1.1502	0	0	0	0	0	0	0	0	0	0	0	0	0	2	0	0	0	0	0	0	0	0	0	0	0	0	0	0	0	0	0	0	0	0	0	0	0	0	0	0	0	0	0	0	0	0	0	0	0
JQ426524.1.1503	3	4	4	2	0	0	0	0	0	0	1	1	0	2	1	0	0	3	0	0	0	0	0	0	0	1	1	0	0	0	0	1	0	4	0	0	0	0	0	0	1	1	0	1	1	0	0	1	1
FPLS01040994.12.1539	1	2	0	0	0	0	0	0	0	0	0	0	0	0	0	0	0	0	0	0	0	0	0	0	0	0	0	1	0	0	2	0	0	0	0	0	0	0	0	1	1	0	0	0	0	1	0	0	0
FPLS01047536.8.1401	0	0	0	0	0	0	0	0	0	0	0	0	0	0	0	0	0	0	0	0	0	0	0	0	0	0	1	0	0	0	0	0	0	0	0	0	0	0	0	0	0	0	0	0	0	0	0	0	0
EF580963.1.1512	1	0	1	2	1	0	0	1	0	0	1	0	0	0	0	0	0	0	0	0	0	0	0	0	0	1	0	0	0	1	0	1	1	0	0	0	0	1	0	1	0	0	0	0	0	1	0	0	0
FPLS01031184.146.1560	0	0	0	0	0	0	0	0	0	0	0	0	0	0	0	0	0	0	0	0	0	0	0	0	0	0	0	0	0	0	0	0	0	0	0	0	0	0	0	0	0	1	0	1	0	0	1	0	0
KF494577.1.1514	0	0	0	0	0	0	0	0	0	2	0	0	0	0	0	0	0	0	0	0	0	0	0	0	0	0	1	1	0	0	0	0	1	1	0	0	0	0	0	0	0	1	1	0	0	1	0	1	0
KJ783052.1.1511	0	0	0	0	0	0	0	0	0	0	0	0	0	0	0	0	0	0	0	0	0	0	0	0	0	0	0	0	0	0	0	0	0	0	0	1	0	0	0	1	0	0	0	0	0	0	0	0	0
HQ118270.1.1521	0	0	0	0	0	0	0	0	0	0	0	0	0	0	0	0	0	0	0	0	0	0	0	0	0	1	0	0	0	0	0	0	0	0	0	0	0	0	0	0	0	0	0	0	0	0	0	0	0
FPLS01000657.15.1544	0	0	0	1	0	0	0	0	0	1	0	0	0	0	0	0	0	0	0	0	0	0	0	1	0	0	0	0	0	0	0	0	2	1	0	0	0	0	0	0	0	0	0	0	0	0	0	0	1
JQ428653.1.1502	0	0	3	0	0	0	0	0	0	0	0	0	1	0	0	0	0	0	0	0	0	0	0	1	0	1	0	0	0	2	0	0	0	0	0	0	1	0	0	0	0	0	0	0	0	0	0	0	0
KM200757.1.1510	3	8	4	21	2	0	1	0	2	2	0	0	0	0	4	1	4	0	4	4	0	1	0	0	1	0	0	1	0	0	1	1	2	0	0	3	1	2	0	2	0	0	2	0	0	0	0	0	3
AY622263.1.1471	0	0	0	0	0	0	0	0	0	0	0	0	0	0	0	0	0	0	0	0	0	0	0	0	0	2	0	0	0	0	0	0	0	0	0	0	0	0	1	0	0	0	0	0	0	0	0	0	1
AB179520.1.1509	0	1	0	0	0	0	0	0	0	0	0	0	0	0	0	0	0	0	0	0	0	0	0	0	0	0	0	0	0	0	0	0	0	0	0	0	0	0	0	0	0	0	0	0	0	0	0	0	0
EU223957.1.1518	0	0	0	1	0	0	0	0	0	0	0	0	0	0	0	0	0	0	0	0	0	0	0	0	0	0	0	0	0	0	0	0	1	0	0	0	0	0	0	0	0	0	0	0	0	0	0	0	0
HM332371.1.1371	4	3	4	4	0	1	3	4	4	5	4	3	4	2	3	7	7	2	0	5	2	7	1	8	3	7	6	3	6	3	6	3	4	3	3	7	2	0	0	8	5	4	1	2	5	3	1	4	5
FPLS01061188.8.1536	0	0	2	1	0	0	0	0	0	0	1	0	1	0	0	0	0	0	0	0	0	0	0	1	0	0	2	0	0	2	0	1	1	0	0	1	0	0	0	0	1	0	1	0	0	0	0	1	0
HQ119405.1.1525	7	0	25	6	0	1	2	1	4	3	1	1	0	0	0	2	0	2	1	2	1	3	2	1	0	3	3	1	0	2	1	0	2	0	0	2	2	0	1	0	0	0	1	6	1	3	0	2	0
FPLS01008969.8.1534	0	0	0	0	0	0	0	0	0	0	0	0	0	0	0	0	0	0	0	0	0	0	0	0	0	0	0	0	0	0	0	0	0	0	0	0	0	0	0	0	0	0	0	0	0	0	1	0	0
GU208500.1.1450	0	0	0	0	0	0	0	0	0	0	0	0	0	0	0	0	0	0	0	0	0	0	1	0	0	0	0	0	0	0	0	0	0	0	1	0	0	0	0	0	0	0	0	0	0	0	2	0	0
JX406207.1.1513	3	0	1	1	0	0	0	0	0	0	1	0	0	0	0	0	0	1	0	0	0	3	0	0	0	0	0	0	0	0	0	2	0	0	0	0	0	0	0	1	1	0	0	0	2	0	0	1	0
EU979075.1.1514	0	0	2	0	0	0	0	0	0	0	0	1	0	0	0	0	0	0	0	0	0	0	0	0	0	0	0	0	0	0	0	0	0	0	0	0	0	0	0	0	1	0	0	0	1	0	0	0	0
FPLL01007531.8.1528	0	0	0	0	0	0	0	0	0	0	0	0	0	0	0	0	0	0	0	0	0	0	0	0	0	0	0	0	0	0	0	0	0	0	0	0	0	2	0	0	0	0	0	0	0	0	0	0	0
EU861852.1.1513	14	20	24	10	0	1	4	3	4	4	2	9	1	7	2	0	1	5	5	4	0	8	3	0	2	4	4	8	3	0	4	4	4	4	1	1	2	7	1	5	4	8	2	3	2	8	2	4	4
FPLS01040399.9.1524	0	0	0	0	0	0	0	0	0	0	0	0	0	0	0	0	0	0	0	0	0	0	0	0	0	0	1	0	0	0	0	0	1	0	0	0	0	2	0	0	0	0	0	1	0	0	0	0	0
GQ203641.1.1360	0	0	0	0	0	0	0	2	0	0	0	0	1	0	0	0	0	0	0	0	0	0	0	0	0	0	0	0	0	0	0	0	0	0	1	0	0	1	1	0	1	1	1	0	0	0	0	0	0
EU937873.1.1500	0	0	0	0	0	0	0	0	0	0	0	0	0	0	0	0	0	0	0	0	0	0	0	0	0	0	0	0	0	0	0	0	0	0	0	0	0	0	0	0	0	0	0	0	0	0	0	0	0
AF234747.1.1524	0	0	0	0	0	0	0	0	0	0	0	0	0	0	0	0	0	0	0	0	0	0	0	0	0	0	0	0	0	0	0	0	0	0	0	0	0	0	0	0	0	0	0	0	0	0	0	0	0
FPLL01003210.22.1532	0	0	0	0	0	0	0	0	0	0	0	0	0	0	0	0	0	0	0	0	0	0	0	0	0	0	0	0	0	0	0	0	0	0	0	0	0	0	0	0	0	0	0	0	0	0	0	0	0
FPLS01054695.8.1524	2	2	1	1	0	0	0	0	0	1	0	0	1	0	0	3	0	0	1	0	1	0	0	0	0	0	0	1	0	0	0	0	0	0	0	0	1	0	0	0	0	0	0	0	0	0	2	1	0
HQ166702.1.1501	15	3	11	6	7	4	10	6	9	13	11	8	7	11	8	10	7	11	4	5	3	12	4	7	2	18	10	7	7	2	7	9	9	8	2	4	10	6	12	7	4	8	8	12	11	4	7	4	17
FJ889280.1.1491	0	2	1	1	0	0	0	0	0	0	1	0	0	0	0	0	0	0	0	0	0	0	0	0	0	0	0	0	0	1	0	1	0	0	0	0	0	0	0	0	0	0	0	0	0	0	0	0	0
HM007546.1.1529	0	1	1	0	1	0	0	0	0	0	0	0	0	0	0	0	2	0	0	1	0	2	0	0	0	0	0	2	0	0	0	0	0	1	0	0	0	0	1	0	0	4	0	0	0	0	0	0	0
FPLS01002396.11.1383	0	0	0	0	0	0	0	0	0	0	1	0	0	0	0	0	0	0	0	0	0	0	0	0	0	1	0	0	0	0	0	0	0	0	0	0	0	0	0	0	0	0	0	1	0	1	0	0	0
GQ472371.1.1511	2	2	1	5	0	1	2	0	0	0	1	0	1	0	0	0	0	0	1	0	0	4	0	1	0	0	2	1	1	0	0	2	2	0	1	0	0	0	3	1	1	1	0	0	0	0	1	0	1
FJ889283.1.1494	5	3	0	0	1	1	0	0	1	0	1	2	0	1	1	0	0	0	1	0	1	0	1	0	2	0	0	0	0	0	1	3	1	0	0	1	0	0	0	1	2	3	0	1	1	0	2	0	1
JF922471.1.1502	0	1	0	1	0	0	1	0	0	0	0	0	0	0	0	1	0	0	1	1	1	0	0	0	0	0	0	1	0	0	0	0	0	0	0	0	0	0	0	0	0	0	1	0	0	0	0	0	0
AJ519631.1.1376	0	0	0	0	0	0	0	1	0	0	0	2	0	0	0	0	0	0	0	0	0	0	0	0	0	0	0	0	0	0	0	0	0	0	0	0	0	0	0	0	0	0	0	0	0	0	0	0	0
JF220444.1.1376	0	0	0	0	0	0	0	0	0	0	0	0	0	0	0	0	0	0	0	0	0	0	0	0	0	0	0	0	0	0	0	0	0	0	0	0	0	0	0	0	0	0	1	0	1	0	0	0	0
AB672155.1.1477	0	0	0	0	0	0	0	0	0	0	0	0	0	0	0	0	0	0	0	1	0	0	0	0	0	0	0	0	0	0	0	0	0	0	0	0	0	0	0	0	0	0	0	0	0	0	0	0	0
EU134373.1.1384	4	2	4	3	4	1	0	1	0	2	1	0	0	4	1	2	0	2	3	1	0	1	0	1	2	2	3	3	1	1	2	3	2	2	2	3	4	0	2	8	4	4	0	3	2	2	4	0	1
EU335261.1.1517	1	2	1	0	0	0	0	0	0	0	0	0	0	1	0	0	2	0	2	0	0	0	0	0	0	1	0	0	1	0	0	0	0	2	0	2	0	2	0	1	0	0	1	0	0	1	0	0	0
AY923108.1.1218	13	8	4	2	3	1	0	1	2	1	2	2	0	1	1	0	2	1	3	1	1	0	1	0	0	0	1	1	0	1	2	0	0	0	1	2	1	0	1	3	0	1	1	2	1	0	0	1	0
EU669612.1.1504	0	0	2	2	0	0	0	0	0	0	0	0	0	0	0	0	0	0	0	0	0	0	0	0	0	0	0	0	0	0	0	0	0	0	0	0	0	0	0	0	0	0	0	0	0	0	0	0	0
JQ427231.1.1505	2	3	4	2	8	6	18	13	13	20	26	22	11	18	3	6	12	15	9	14	6	18	6	4	4	16	28	12	11	14	6	7	13	11	22	8	18	14	9	6	15	28	8	11	11	14	6	3	12
FPLL01008820.16.1547	0	0	1	0	0	1	3	0	0	1	6	2	0	2	3	0	3	0	1	6	1	0	0	0	0	2	2	1	0	0	0	2	3	0	2	2	0	0	1	0	2	2	3	0	2	2	0	0	2
FPLS01015916.16.1309	1	2	0	2	0	0	0	0	1	0	1	1	0	0	0	0	0	0	0	0	0	0	0	0	0	1	0	2	0	0	0	0	0	0	0	0	0	1	0	0	0	0	0	0	0	0	0	0	0
EU134533.1.1395	1	0	3	3	0	2	1	1	0	2	0	0	2	2	1	2	2	0	1	0	0	1	0	0	0	1	0	1	0	0	0	1	0	2	0	0	1	0	1	0	1	1	2	0	0	1	0	0	0
EU134515.1.1377	2	3	0	0	1	1	2	1	2	0	2	1	0	0	0	0	2	1	1	0	6	1	0	1	2	2	1	1	1	1	1	0	0	1	1	0	0	2	0	3	4	2	0	0	2	1	0	0	1
AB294333.1.1479	0	0	0	0	0	0	0	0	0	0	0	0	0	0	0	0	0	0	0	0	0	0	0	0	0	0	0	0	0	0	0	0	0	0	0	1	0	0	0	0	0	0	0	0	0	0	0	0	0
HQ114063.1.1518	0	1	0	0	0	0	0	0	0	0	0	0	0	0	0	0	0	0	0	0	0	0	0	0	0	0	0	0	0	0	0	0	0	0	0	0	0	0	0	0	0	0	0	0	0	0	0	0	0
AB630490.1.1479	0	0	0	0	0	0	0	0	0	0	0	0	0	0	0	0	0	0	0	0	0	0	0	0	0	0	0	0	0	0	0	0	0	0	0	0	0	0	0	0	0	0	1	0	0	0	0	0	0
AB286567.1.1458	0	0	0	0	1	0	0	0	0	0	0	0	0	0	0	0	0	0	1	0	0	0	0	0	0	0	0	0	0	0	1	0	0	0	0	0	0	0	0	0	0	0	0	0	0	0	0	0	0
FPLL01003335.16.1548	0	0	0	0	1	0	0	0	0	0	0	0	0	0	0	0	0	0	0	0	0	0	0	0	0	0	0	1	0	0	0	0	0	0	0	0	0	0	0	0	0	0	0	0	0	0	0	0	0
JN592671.1.1380	0	0	0	0	0	0	0	0	0	0	0	0	0	0	0	0	0	0	0	0	0	0	0	0	0	0	0	0	0	0	0	0	0	0	0	0	0	0	0	0	0	0	0	0	0	0	0	0	0
CU922386.1.1313	0	0	0	0	0	0	0	0	0	0	0	0	0	0	0	0	0	0	0	0	0	0	0	0	0	0	0	0	0	0	0	0	0	0	0	0	0	0	0	1	0	0	0	0	0	0	0	0	0
EF516802.1.1470	0	0	0	0	0	0	0	0	0	0	0	0	0	0	0	0	0	0	0	0	0	0	0	0	0	0	0	0	0	0	0	0	0	0	0	0	0	1	1	0	0	1	0	0	0	0	0	0	0
EU134548.1.1387	1	0	0	0	0	0	0	0	0	0	0	0	0	0	0	0	0	0	0	0	0	0	0	0	0	0	0	0	0	0	1	0	0	2	0	0	0	0	0	0	0	0	0	0	0	0	0	0	0
FPLP01000794.1.1381	0	0	0	0	0	0	0	0	1	1	0	0	0	0	0	0	0	0	0	0	0	0	0	0	0	0	0	0	0	0	0	0	0	0	0	0	0	0	0	0	0	0	0	0	0	0	0	0	0
FPLS01029258.22.1555	0	0	0	1	0	0	0	0	0	1	0	0	0	1	0	0	1	1	0	0	0	0	0	0	0	0	0	1	0	0	0	2	0	0	0	1	0	1	0	0	0	0	0	0	0	1	0	1	0
KJ191902.1.1519	0	1	0	0	0	0	1	0	0	0	1	0	0	0	0	0	0	0	0	0	0	0	0	0	0	0	1	0	0	0	0	0	0	0	0	0	0	0	0	0	0	0	0	0	0	0	0	0	0
JF833871.1.1522	0	0	0	0	0	0	0	0	0	0	0	0	0	0	0	0	0	0	0	0	0	0	0	0	0	1	0	0	0	0	0	0	1	0	0	0	0	0	0	0	0	0	0	0	0	0	0	0	0
AB806721.1.1479	1	0	0	0	0	0	0	0	0	0	0	0	0	1	0	0	0	0	0	0	0	0	0	0	0	0	0	0	0	0	0	0	0	0	0	0	0	0	0	0	0	0	0	1	0	1	0	0	0
JX505418.1.1479	0	0	0	0	0	0	0	0	0	0	0	0	0	0	0	0	0	0	0	0	0	0	0	0	0	0	0	0	0	0	0	0	0	0	0	0	0	0	0	0	1	0	0	0	0	0	0	0	0
HM445067.1.1377	0	2	0	1	0	0	0	0	0	0	0	0	0	0	2	1	0	0	1	0	0	0	0	1	0	0	2	0	1	0	0	0	0	0	0	0	0	0	0	0	0	0	0	1	0	0	0	0	0
EU134504.1.1429	1	2	2	0	0	0	1	0	0	0	0	0	0	0	0	0	0	0	0	0	0	0	0	0	0	0	0	0	0	0	1	0	0	0	0	0	1	2	0	1	0	0	0	1	0	0	0	0	0
FN811194.1.1520	1	5	2	0	0	0	0	0	0	0	0	3	1	3	2	0	0	2	3	0	0	0	0	0	1	0	0	4	1	0	0	0	0	0	0	0	0	0	0	2	0	3	1	1	1	1	0	0	0
FJ936969.1.1515	3	6	15	5	1	0	5	0	1	0	0	0	1	2	0	0	0	0	1	2	1	0	0	0	0	1	1	1	0	3	2	2	0	0	2	2	0	0	0	1	0	2	2	8	2	2	1	2	2
EF515967.1.1476	1	0	2	0	0	0	0	0	3	0	0	0	0	0	0	0	0	0	0	0	0	1	0	0	0	0	0	1	0	1	0	1	1	0	0	1	0	0	1	0	2	0	0	0	0	0	0	0	0
KJ191900.1.1520	0	0	0	1	0	0	0	0	0	0	0	0	0	0	0	0	0	0	0	0	0	0	0	0	0	0	0	0	0	0	0	0	0	0	0	0	0	0	0	0	0	0	0	0	0	0	0	0	0
HM445070.1.1381	0	0	0	0	0	0	0	0	0	0	0	0	0	0	0	0	0	0	0	0	0	0	0	0	0	0	0	0	0	0	0	0	0	0	1	0	0	0	0	0	0	0	0	0	0	0	0	0	0
FJ936878.1.1515	2	2	0	0	1	0	0	0	0	1	0	0	0	1	0	0	0	0	0	0	0	0	0	0	0	0	0	0	0	0	0	0	0	0	0	0	0	0	0	0	1	0	0	0	0	0	0	0	0
EU134402.1.1356	3	3	4	2	0	0	1	0	3	1	0	1	1	1	1	0	0	4	2	0	0	2	0	1	2	1	2	2	1	0	0	3	0	2	2	1	2	1	3	0	1	1	1	1	1	1	0	2	2
FPLS01003533.1.1257	0	2	0	0	0	0	0	0	0	0	0	0	0	0	0	0	0	0	0	0	0	0	0	0	0	0	0	0	0	0	0	0	0	0	0	0	0	0	0	0	0	0	0	0	0	0	1	0	0
EU134482.1.1349	0	0	0	0	0	0	0	0	0	0	0	0	0	0	0	0	0	0	0	0	0	0	0	0	0	0	0	0	0	0	0	0	0	0	0	1	0	0	0	0	0	0	0	0	0	0	0	0	0
EU134563.1.1349	1	1	0	4	0	0	0	0	0	0	0	0	0	0	0	1	0	0	1	0	0	0	0	0	1	1	0	0	0	0	0	0	0	0	2	2	0	0	1	1	1	0	1	0	0	0	0	1	0
HM779939.1.1541	0	0	0	0	0	0	0	0	0	0	1	0	0	0	0	0	0	0	0	0	0	0	0	0	0	0	0	0	0	0	0	0	0	0	0	0	0	0	0	0	0	0	0	0	0	0	0	0	0
JF800698.1.1333	0	2	0	0	0	0	0	0	0	0	0	0	1	0	0	0	0	0	0	0	0	0	0	0	0	0	0	0	0	1	0	0	0	0	0	0	0	0	0	1	0	0	0	0	0	0	0	0	0
EU134430.1.1383	0	0	0	0	0	0	0	0	0	0	0	0	0	0	0	0	0	0	0	0	0	0	0	0	0	0	0	0	0	0	0	1	0	0	0	0	0	0	0	0	0	0	0	0	0	0	0	0	0
FPLS01003530.2.1315	0	0	0	0	0	0	0	0	0	0	0	0	0	0	0	0	0	0	0	0	0	0	0	0	0	0	0	0	0	0	0	0	0	0	0	0	0	0	0	0	0	0	0	0	0	0	0	0	0
JX505170.1.1485	1	5	2	0	0	0	0	0	0	2	0	0	0	0	0	0	0	0	2	0	1	0	0	0	0	0	0	0	0	0	1	0	1	0	2	1	0	0	0	1	0	0	1	3	0	0	1	0	1
JQ427529.1.1519	1	1	1	0	0	0	0	0	0	0	0	0	0	0	0	3	0	0	1	0	0	0	0	0	4	1	0	2	0	0	0	0	0	0	0	0	0	0	0	1	0	0	0	0	0	0	0	0	0
EU445232.1.1554	3	0	5	2	0	0	0	0	2	2	0	3	0	0	0	2	0	0	0	0	0	0	1	0	1	1	1	1	0	0	0	1	1	0	0	0	0	2	0	0	0	0	0	0	1	0	0	0	0
FJ478568.1.1520	11	18	20	19	0	2	2	4	4	7	3	4	0	5	2	2	7	4	8	8	4	4	2	3	0	12	4	5	1	4	1	3	8	3	9	7	7	3	3	2	5	3	7	5	7	2	5	4	5
JN023666.1.1517	1	0	1	1	0	0	0	0	0	0	4	0	0	2	2	0	0	0	0	0	0	0	0	0	0	0	0	0	0	1	0	0	1	0	0	0	0	0	0	0	0	0	0	0	0	0	0	0	0
JN701040.1.1285	0	0	0	0	0	0	0	0	0	0	0	0	0	0	0	0	0	0	0	0	0	0	0	0	0	0	0	0	0	0	0	0	0	0	0	0	0	0	0	0	0	0	0	0	0	0	0	1	0
JF175670.1.1382	0	0	1	0	0	0	1	0	0	0	0	0	0	0	0	0	0	0	0	0	0	2	0	0	1	0	0	0	0	0	0	0	0	0	1	1	1	0	0	0	0	0	0	0	0	0	0	0	0
KC011168.1.1525	0	0	0	0	0	0	0	0	0	0	1	0	0	0	0	0	0	0	0	1	0	0	0	0	0	0	0	0	0	0	0	0	1	0	1	0	1	0	0	1	0	1	0	0	0	0	0	0	0
EF018126.1.1410	0	0	0	0	0	0	0	0	0	0	0	0	0	0	0	0	0	0	0	1	0	0	0	0	0	0	0	0	0	1	0	0	0	0	0	0	0	0	0	0	0	0	0	0	0	0	0	0	0
EU134560.1.1376	0	0	0	0	0	0	0	0	0	0	0	0	0	0	0	0	0	0	0	0	0	0	0	0	0	0	0	0	0	0	0	0	0	0	0	0	0	0	0	0	0	0	0	0	0	0	0	0	0
JQ278777.1.1521	0	0	0	1	0	0	0	0	0	3	0	1	0	0	0	0	1	0	0	0	0	0	0	0	0	1	0	0	0	0	1	0	0	0	0	0	0	1	0	1	0	0	0	0	0	0	0	0	0
EU134425.1.1368	0	0	0	0	0	0	0	0	0	0	0	0	0	0	0	0	0	0	0	0	0	1	0	0	0	0	0	0	0	0	0	0	0	0	0	0	0	0	0	0	0	0	0	0	0	0	0	0	0
FPLL01006555.9.1546	0	0	0	0	0	0	0	0	0	0	0	0	0	0	0	0	0	0	0	0	0	0	0	0	0	0	0	0	0	0	0	0	0	0	1	0	0	0	0	0	0	0	0	0	0	0	0	0	0
FJ479050.1.1520	0	0	0	0	0	0	0	0	0	0	0	0	0	0	0	0	0	0	0	0	0	0	0	0	0	0	0	0	0	0	0	0	0	0	0	0	0	0	0	0	0	0	0	0	0	0	0	1	0
FJ479372.1.1519	5	0	0	0	0	1	2	2	0	0	0	0	0	0	1	0	1	1	0	1	1	0	1	0	0	0	0	0	1	0	0	0	1	0	1	0	0	0	0	1	0	0	1	0	0	0	0	0	0
KJ540707.1.1484	0	0	0	0	0	0	0	0	0	0	0	0	0	0	0	0	0	0	0	0	0	0	0	0	0	0	0	1	0	0	0	0	0	0	1	0	0	0	0	0	0	0	0	0	0	0	1	0	0
JQ425875.1.1486	5	0	0	0	1	2	0	0	0	3	0	0	1	0	1	1	0	0	3	0	0	0	0	0	0	1	1	1	1	0	0	1	0	1	0	0	0	0	0	3	4	0	0	0	1	0	2	0	1
AB128890.1.1514	0	0	6	2	0	0	0	0	0	0	0	0	0	0	0	0	0	0	0	0	0	0	0	0	0	0	0	0	0	0	0	0	0	0	0	0	0	0	0	0	0	0	0	0	0	0	0	0	0
HQ622736.1.1513	5	1	4	1	0	0	0	3	0	0	0	0	1	1	1	4	0	1	0	0	0	0	0	0	0	0	0	0	1	0	1	0	2	0	1	1	0	0	1	0	0	1	0	0	2	0	3	1	1
AB488232.1.1388	0	0	0	0	0	0	0	0	0	0	0	0	0	0	0	0	0	0	0	0	0	0	0	0	0	0	0	0	0	0	0	0	0	0	0	0	0	0	0	0	0	0	0	0	0	0	1	0	0
HQ445671.1.1520	4	0	0	0	0	0	0	0	0	0	0	0	0	2	0	0	0	0	0	0	0	0	0	0	0	0	0	0	0	0	0	0	0	1	0	0	0	0	0	0	0	0	0	0	0	0	0	0	0
EF516111.1.1474	0	0	0	0	0	0	0	0	0	0	0	0	0	0	0	0	0	0	0	0	0	0	0	0	0	0	0	0	0	0	0	0	0	0	0	0	0	0	0	0	0	0	0	0	0	0	0	0	0
KX753130.1.1509	1	1	1	0	0	0	0	2	0	0	0	0	0	0	0	0	0	0	0	0	0	0	0	0	0	0	0	0	0	0	0	0	1	2	0	1	0	0	0	0	0	0	0	1	0	0	0	0	2
HQ674845.1.1526	0	0	0	0	0	0	0	0	0	0	0	0	0	0	0	0	0	0	0	0	0	0	0	0	0	2	0	0	0	0	0	0	0	0	0	0	0	0	0	0	0	0	0	3	0	0	0	0	0
AB240240.1.1512	1	0	0	0	0	0	1	0	0	1	0	2	1	0	1	0	1	0	0	0	0	1	0	0	0	1	0	1	0	0	0	0	0	0	0	2	0	0	0	0	3	0	4	0	4	1	0	0	0
JQ624953.1.1342	0	0	1	0	0	0	0	0	0	0	0	1	1	0	0	1	0	0	0	0	0	0	0	0	0	1	0	0	0	0	1	0	0	0	1	0	0	0	0	0	0	0	1	0	1	0	0	0	1
FPLS01006514.7.1498	2	0	1	0	0	0	0	3	0	0	0	0	0	0	0	0	0	0	0	3	0	0	0	0	0	1	0	0	0	0	0	0	1	1	0	0	0	0	0	0	0	0	0	0	1	0	0	0	0
KF494797.1.1494	0	0	1	1	0	0	0	0	0	0	0	0	0	0	0	0	1	0	0	0	0	0	0	0	0	0	0	0	0	0	0	0	0	0	0	0	0	0	0	0	0	1	0	0	1	0	0	0	0
AB488249.1.1356	0	0	0	0	0	0	1	1	0	0	1	0	0	0	0	0	0	0	1	1	0	0	0	0	0	0	0	0	0	0	0	0	0	1	1	0	0	0	1	0	3	0	2	1	1	0	0	0	0
GQ397088.1.1521	0	0	0	0	0	0	0	0	0	0	0	0	0	0	0	0	0	0	0	0	0	1	0	0	0	0	0	0	0	0	0	0	0	0	0	0	0	0	0	0	0	0	0	0	0	0	0	0	0
EU335166.1.1521	0	0	2	0	0	0	0	0	0	0	0	0	0	0	0	0	0	0	0	0	0	0	0	0	0	0	0	0	0	0	0	0	0	0	0	0	0	0	0	0	0	0	0	0	0	0	0	0	0
KJ540848.1.1477	0	0	3	3	0	0	1	0	0	0	0	1	0	0	1	0	1	0	1	0	0	0	0	0	0	1	0	0	2	0	0	0	0	1	0	0	0	0	0	0	1	0	0	0	2	1	0	0	0
EU134330.1.1383	0	0	0	0	0	0	0	0	0	0	0	0	0	0	0	0	0	0	0	0	0	0	0	0	0	0	0	0	0	0	0	0	0	0	0	0	0	0	0	0	0	0	0	0	0	0	0	0	0
JN540117.1.1479	1	0	0	1	0	0	0	0	0	0	0	1	0	0	0	0	0	0	0	0	0	0	1	0	1	0	0	0	0	0	0	1	0	0	0	0	0	0	0	0	0	0	0	0	0	0	0	0	0
LN570046.1.1384	0	0	0	1	0	1	0	0	2	1	0	0	0	1	0	1	0	0	0	0	0	0	0	0	0	0	3	1	1	0	0	0	0	0	0	3	0	0	0	0	1	1	1	0	2	0	0	0	0
FPLL01008217.18.1529	0	1	0	0	3	1	2	0	6	2	3	1	6	0	4	2	0	4	0	1	0	0	0	2	0	1	1	3	3	0	6	3	2	5	1	1	2	6	2	1	0	2	1	5	1	3	4	1	2
FPLS01028840.21.1537	0	0	1	1	5	8	13	10	12	11	9	14	25	12	6	16	11	9	10	8	9	14	7	23	5	14	25	13	15	15	13	7	16	15	14	6	16	14	15	13	10	18	7	13	9	18	6	9	14
FN824829.1.1315	0	0	0	0	0	0	0	0	0	0	0	0	0	0	0	0	0	0	0	0	0	0	0	0	0	0	0	0	0	0	0	0	0	0	0	0	0	0	0	0	0	0	0	0	1	0	0	0	0
HM273140.1.1368	2	0	0	0	0	0	2	0	1	0	0	0	1	0	0	0	0	0	0	0	0	0	0	0	0	0	0	0	0	0	0	0	0	0	1	0	0	0	0	0	0	0	0	0	0	0	0	0	0
EU134339.1.1377	0	0	0	0	0	0	0	0	0	0	0	0	0	0	0	0	0	0	0	0	0	0	0	0	0	0	0	0	0	0	0	0	0	1	0	0	0	0	0	0	0	0	0	0	0	0	0	0	0
HG764487.1.1505	0	0	0	1	0	0	0	0	0	0	0	0	0	0	0	0	0	1	0	1	0	0	0	0	0	0	1	1	0	0	0	1	0	0	0	0	3	1	0	0	0	0	0	0	0	0	0	0	0
JQ426918.1.1495	0	0	0	0	0	0	0	0	0	0	0	0	0	0	0	0	0	0	0	0	0	0	0	0	0	0	0	0	0	0	0	0	0	0	0	0	0	0	1	0	0	0	0	0	0	0	0	0	0
JQ426116.1.1495	0	0	0	0	0	0	1	0	0	1	0	0	0	0	0	0	1	0	0	0	0	0	0	0	0	0	0	0	0	0	0	0	0	0	0	2	0	0	0	0	0	0	0	1	0	0	0	1	0
GQ246607.1.1447	2	2	0	1	7	1	10	4	9	2	2	0	14	7	5	18	3	8	0	30	8	9	1	1	1	17	5	10	1	10	5	1	5	15	6	3	1	5	19	6	1	11	11	11	14	4	1	2	6
EU262999.1.1532	0	0	0	0	0	0	1	0	0	0	0	0	0	0	0	0	0	0	0	0	0	0	0	0	0	0	0	0	0	0	0	0	0	0	0	0	0	0	0	0	0	0	0	0	0	0	0	0	0
KJ018123.1.1225	0	0	0	0	1	0	0	0	1	2	0	0	2	2	1	0	2	0	0	1	4	1	0	1	0	0	0	1	0	0	4	0	0	2	2	1	0	0	2	1	0	0	3	0	1	0	0	0	1
JN037983.1.1406	0	0	0	0	0	0	0	0	0	0	0	0	0	0	0	0	0	0	0	0	0	0	0	0	0	0	0	0	0	0	0	0	0	0	0	0	0	0	0	0	0	0	0	0	0	0	0	0	0
EU158277.1.1479	0	0	0	0	0	0	0	0	0	0	0	0	0	0	0	0	0	0	0	0	0	0	0	0	0	0	0	0	0	0	0	0	0	1	0	0	0	1	0	0	0	0	0	0	0	0	0	0	0
EU263001.1.1448	0	0	0	0	35	8	41	18	30	10	23	9	41	18	9	13	16	33	3	27	79	37	29	28	5	9	8	15	5	14	95	7	21	44	37	11	19	9	55	18	31	17	35	20	22	11	2	11	44
FJ152674.1.1492	0	1	0	0	0	0	0	1	2	0	1	0	0	0	0	0	0	0	0	1	0	2	0	1	0	1	0	0	0	0	1	0	0	0	1	2	0	0	2	0	0	0	0	0	0	0	0	0	1
JX073739.1.1496	11	2	5	4	4	1	5	5	8	4	27	2	9	7	10	1	3	4	5	10	3	7	0	1	0	11	2	21	10	2	2	2	6	13	12	20	3	2	23	6	6	4	8	5	12	2	2	0	9
EU263004.1.1543	0	0	0	0	0	0	0	0	0	0	0	0	0	0	0	0	0	0	0	0	0	0	0	0	0	0	0	0	0	0	0	0	0	0	0	0	0	0	0	0	0	0	2	0	0	0	0	1	0
JQ978878.1.1497	0	0	0	0	0	0	0	0	0	0	0	0	0	0	0	1	0	0	1	0	0	1	0	0	0	0	0	0	0	0	0	0	1	1	0	0	0	0	1	0	0	0	0	0	0	0	0	0	0
KF767690.1.1531	0	0	0	0	0	0	1	1	2	1	0	0	0	1	0	0	0	1	0	2	0	0	0	0	1	0	0	0	0	0	0	0	0	1	0	0	0	0	0	1	0	0	3	0	0	0	0	0	1
AB696146.1.1460	0	1	1	0	0	0	6	0	0	0	0	0	0	0	0	0	1	1	0	0	0	0	0	0	0	1	1	0	0	0	1	0	0	0	0	1	1	2	0	1	0	0	1	1	0	0	0	0	0
EU134464.1.1296	2	0	0	3	0	9	3	0	2	3	7	4	4	4	5	1	0	6	4	3	1	3	2	2	1	2	0	7	5	3	2	1	2	3	1	2	2	3	8	5	2	8	4	2	0	2	3	1	0
FPLS01061730.7.1517	1	5	2	2	2	1	0	0	1	2	1	2	0	0	0	0	0	0	2	2	2	0	0	0	1	4	2	0	0	0	2	1	1	0	1	1	2	0	1	1	0	0	0	0	0	2	0	0	0
CU466773.2.1368	0	1	0	1	0	0	0	0	0	0	0	1	0	0	1	0	1	0	0	0	0	0	0	0	0	1	2	0	0	1	0	0	0	0	1	0	0	0	0	0	0	0	0	2	1	1	0	0	0
FJ444699.1.1510	0	1	3	2	0	0	0	0	0	0	5	0	0	1	0	0	1	0	0	0	1	1	0	1	0	1	0	0	0	0	0	0	2	1	0	4	1	1	0	0	0	2	0	0	0	2	0	3	0
JF135933.1.1370	11	1	12	4	0	2	0	0	1	0	1	0	0	1	1	3	1	0	2	1	0	0	2	0	0	3	0	0	0	0	2	1	1	3	2	1	0	2	1	2	2	0	1	1	2	3	0	0	1
KJ540797.1.1469	0	0	0	0	0	0	0	0	0	0	0	0	0	0	0	0	0	0	0	0	0	0	0	0	0	0	0	0	0	0	0	0	0	0	0	0	0	0	0	0	0	0	0	0	0	0	0	0	0
HM241097.1.1471	0	0	0	0	0	0	0	0	0	0	0	0	0	0	0	0	0	0	0	0	0	0	0	0	0	0	1	0	0	0	0	0	0	0	0	0	0	0	0	0	0	0	0	0	0	0	0	0	0
KC683092.1.1542	0	3	4	1	0	0	0	0	0	0	3	0	1	0	0	0	2	0	0	3	0	0	0	0	1	2	2	2	0	0	1	0	0	1	1	0	1	0	0	1	1	0	1	1	0	1	0	0	0
FPLS01011389.10.1539	0	1	0	0	1	2	2	2	3	2	3	1	2	4	1	3	2	3	0	0	1	0	0	1	0	3	1	1	2	1	2	1	1	0	2	3	1	1	3	5	1	5	0	2	1	1	1	1	0
FPLS01042252.1.1446	0	0	0	0	0	0	0	0	0	0	0	0	0	0	0	0	0	0	0	0	0	0	0	0	0	0	0	0	1	0	0	0	0	0	0	0	0	0	0	1	0	0	0	0	0	0	0	0	0
HQ119982.1.1518	0	0	2	0	1	0	0	0	0	0	0	0	0	0	0	0	0	0	0	0	0	0	0	0	0	0	0	0	1	0	1	0	0	0	0	0	0	0	0	0	0	1	0	0	0	0	0	0	0
FPLS01060263.9.1533	0	0	0	0	0	0	0	0	0	0	0	0	0	0	0	0	0	0	0	0	0	0	0	0	0	0	0	0	0	0	0	0	0	0	0	0	0	0	0	0	0	0	0	0	0	0	0	0	0
JF833602.1.1459	1	0	0	0	0	0	0	0	0	0	0	0	0	0	0	0	0	0	0	0	0	0	0	0	0	0	0	0	0	1	0	0	0	1	0	0	0	0	0	1	0	0	0	0	0	0	0	0	0
KJ191926.1.1499	0	0	2	3	0	0	0	0	0	0	1	0	0	1	0	0	0	0	1	0	1	0	1	0	0	1	0	1	0	0	0	0	0	0	0	2	0	1	1	0	2	1	1	0	0	0	0	0	0
AY725263.1.1511	0	0	0	0	0	0	0	0	0	0	0	0	0	0	0	0	0	0	0	0	0	0	0	0	0	0	0	0	0	0	0	0	0	0	0	0	0	0	0	0	0	1	0	0	0	0	0	0	0
FJ716019.1.1499	0	0	0	0	0	0	0	0	0	0	0	0	0	0	0	0	0	0	0	1	0	0	0	0	0	0	0	0	0	0	0	0	0	0	0	0	0	0	0	0	0	0	0	0	0	0	0	0	0
AY921877.1.1404	1	0	1	0	0	0	0	0	0	0	0	0	0	0	0	0	0	0	0	0	0	0	0	0	0	0	0	0	0	0	0	0	0	0	0	0	0	0	0	0	0	0	0	0	0	0	0	0	0
DQ906902.1.1472	1	2	1	0	0	0	1	1	0	1	1	0	0	0	0	0	0	0	0	0	1	0	0	0	0	0	1	1	0	0	0	0	0	0	0	2	0	2	0	0	1	0	1	0	0	1	0	0	0
JF703480.1.1465	0	0	0	1	0	0	0	0	0	0	0	0	0	0	0	0	0	0	0	0	0	0	0	0	0	1	0	0	0	0	0	0	0	0	0	0	0	0	0	4	0	0	0	0	0	0	0	0	0
AB930508.1.1471	0	0	1	0	0	0	0	0	0	0	0	0	0	0	0	0	0	0	0	0	0	0	0	0	0	0	0	0	0	0	0	0	0	0	0	0	0	1	0	0	0	0	0	0	0	0	0	0	0
KJ600861.1.1467	0	0	0	0	0	0	1	0	0	0	0	0	0	0	0	0	0	0	0	0	0	0	0	0	0	0	0	0	0	0	0	0	0	0	0	0	0	0	0	0	0	0	1	0	0	0	0	0	0
KC358445.1.1288	0	1	0	0	0	0	0	0	0	0	0	0	0	0	0	0	0	0	0	0	0	0	0	2	0	0	0	0	0	0	0	1	0	0	0	2	0	0	0	0	0	0	0	0	0	0	0	0	0
EU134403.1.1381	0	0	0	0	0	0	0	0	0	0	1	0	0	0	1	0	0	0	1	2	0	0	0	0	0	0	0	0	0	0	0	0	0	0	0	0	0	0	0	0	0	1	0	0	0	0	0	0	0
EU134447.1.1348	0	0	0	0	1	0	1	0	0	0	0	0	0	0	0	0	0	0	0	1	0	0	0	0	0	0	0	1	0	0	0	0	0	0	0	0	1	0	0	0	2	0	0	0	0	0	0	0	0
EF019216.1.1386	0	1	0	0	0	0	0	0	0	0	1	0	2	2	1	0	0	0	1	0	0	0	0	0	0	0	0	0	0	0	0	0	0	0	1	0	0	0	0	0	0	0	0	0	0	0	0	0	0
EU134416.1.1364	0	0	0	0	0	0	0	0	0	0	0	0	0	0	0	0	0	0	0	0	0	0	0	0	0	0	0	0	0	0	0	0	0	0	0	0	0	0	0	0	0	0	0	0	0	2	0	0	0
KC331389.1.1514	1	0	0	0	0	0	0	0	1	0	1	0	0	0	0	0	0	0	1	1	0	0	0	1	0	0	0	0	0	0	0	0	0	0	0	1	0	0	1	0	0	0	0	0	0	0	0	0	0
JQ426279.1.1509	0	0	1	0	0	0	0	0	0	0	0	0	0	0	0	0	0	0	0	0	0	0	0	0	0	0	0	0	0	0	0	0	0	0	0	0	0	0	0	0	0	0	0	0	0	0	0	0	0
EF019337.1.1403	0	0	0	0	0	0	0	0	0	0	0	0	0	0	0	0	0	0	0	0	0	0	0	0	0	0	0	0	0	0	0	0	0	0	1	0	0	0	0	0	0	0	0	0	0	0	0	0	0
JX227539.1.1520	1	1	0	0	0	0	0	0	0	0	0	0	0	0	0	0	0	0	0	0	0	0	0	0	0	1	0	0	0	0	0	0	0	0	1	0	0	0	0	0	0	0	0	0	0	0	0	0	0
EU134340.1.1392	2	1	0	1	0	0	0	0	0	0	0	0	1	0	0	0	0	1	0	0	0	0	0	0	0	1	0	0	1	0	0	0	0	0	0	0	0	0	0	0	0	0	0	0	1	0	0	0	0
HM305809.1.1378	0	0	0	0	0	0	0	0	0	0	0	0	0	0	0	0	0	0	0	0	0	0	0	0	0	0	0	0	0	0	0	0	1	0	0	0	0	0	0	0	0	0	0	0	0	0	0	0	0
JN615806.1.1381	0	0	0	0	0	0	0	0	0	0	0	0	0	0	0	0	0	0	0	0	0	0	0	0	0	0	0	0	0	0	0	0	0	0	0	0	0	0	0	0	0	0	0	0	0	0	0	0	0
HQ190562.1.1529	3	2	0	0	0	0	0	0	0	0	0	0	0	0	0	0	0	0	0	0	0	0	0	0	0	0	1	0	0	1	0	0	0	0	0	0	0	0	0	1	0	0	0	0	0	2	0	0	0
EU134513.1.1361	6	2	1	3	0	0	0	0	2	1	0	4	0	1	0	2	3	2	2	0	0	4	1	1	0	3	1	3	0	1	0	2	0	0	1	1	2	6	2	1	0	0	1	4	1	3	2	1	1
KJ191927.1.1507	1	0	2	0	0	0	0	0	0	0	0	0	0	0	0	0	0	0	0	0	0	0	0	0	0	0	0	0	0	0	0	0	0	0	0	1	0	0	0	0	0	0	0	0	0	2	0	0	0
FPLS01026761.12.1534	0	0	0	0	1	0	0	0	0	0	1	0	0	0	0	0	0	0	0	0	0	0	0	3	0	0	0	0	1	0	0	1	0	1	0	0	0	0	0	0	1	0	0	0	0	0	0	0	0
FJ444702.1.1504	0	0	0	0	0	0	0	0	0	1	0	0	0	0	0	0	0	0	0	0	0	0	0	0	0	0	0	0	0	0	0	0	0	0	0	0	0	0	0	0	0	0	0	0	0	0	0	0	0
JF833537.1.1443	0	0	0	0	0	0	0	0	0	0	0	0	0	0	0	0	0	0	0	0	0	0	0	0	0	0	0	0	0	0	0	0	0	0	0	0	0	0	0	0	0	0	0	0	0	1	0	0	0
FPLL01006342.11.1532	0	0	0	0	1	0	3	0	0	0	0	1	0	0	0	0	0	0	0	0	0	0	0	0	0	0	0	0	0	0	0	0	0	0	0	0	0	0	0	0	0	0	0	0	0	0	0	0	0
EU134474.1.1390	0	0	0	0	0	0	0	0	0	0	0	0	0	0	0	0	0	0	0	0	0	0	0	0	0	0	0	1	0	0	0	0	0	0	0	0	0	0	0	0	0	0	0	0	0	0	0	0	0
EU134545.1.1359	0	0	0	0	0	0	0	0	0	1	0	0	0	0	0	0	0	0	0	0	0	0	0	0	0	0	0	0	0	0	0	0	1	0	0	0	0	0	0	0	1	0	0	0	1	0	0	0	0
AM157317.1.1235	0	0	0	1	0	0	0	0	1	0	0	1	0	1	1	0	0	1	0	0	0	0	0	0	0	0	2	0	0	0	0	2	0	0	1	0	0	3	0	1	1	0	2	1	1	0	0	0	0
FPLP01012656.1.1515	0	0	0	0	0	0	0	0	0	0	0	0	0	0	0	0	0	0	0	0	0	0	0	0	0	0	0	0	0	0	0	0	0	0	0	0	0	0	0	0	0	0	0	0	0	0	0	0	0
FPLS01029694.1.1397	0	0	0	0	0	0	0	0	0	0	0	0	0	0	0	0	0	0	0	0	0	0	0	0	0	0	0	0	0	0	0	0	0	0	0	0	0	0	0	0	0	0	0	0	0	0	0	0	0
EF516387.1.1468	0	0	0	0	0	0	0	0	0	0	0	0	0	1	0	0	0	2	1	0	0	0	0	0	0	0	0	0	0	0	0	0	0	0	0	0	0	0	0	0	0	0	0	0	0	0	0	0	0
DQ067034.1.1406	0	0	0	0	0	0	0	0	0	0	0	0	0	0	0	0	0	0	0	0	0	0	0	0	0	0	0	0	0	0	0	0	0	0	0	0	0	0	0	0	0	0	0	0	0	0	1	0	0
JN391931.1.1509	5	2	9	4	1	0	0	0	0	4	0	4	0	0	0	0	0	1	2	0	1	0	0	1	0	6	1	2	0	1	5	1	0	1	1	2	2	0	1	0	3	2	1	0	2	1	1	1	0
FPLL01005408.1.1258	0	0	0	0	0	0	0	0	1	0	0	0	0	1	0	0	0	0	0	0	0	2	0	0	0	0	0	0	1	0	0	0	0	0	0	0	0	0	0	1	0	0	0	0	0	0	1	0	0
HQ014632.1.1511	1	3	1	0	0	0	0	0	0	0	0	1	0	0	0	0	0	0	0	0	0	0	0	0	0	0	0	0	0	0	0	0	1	0	0	0	0	0	1	0	0	0	0	0	0	0	0	0	0
FPLP01002808.14.1540	3	1	0	0	0	0	0	0	0	0	0	0	0	0	0	0	0	0	0	0	0	0	0	0	0	0	0	1	0	0	0	0	1	0	0	0	0	1	0	0	1	0	0	0	0	1	0	0	0
AM157336.1.1215	1	0	2	0	0	0	0	0	0	1	0	0	0	0	0	0	0	0	0	0	0	0	0	0	0	1	0	0	0	0	0	0	0	0	0	1	0	0	1	0	0	0	0	2	0	1	0	0	0
KF836172.1.1520	0	0	1	0	0	0	0	0	0	0	0	0	0	0	0	0	0	0	0	0	0	0	0	0	0	0	0	0	0	0	0	0	0	0	0	0	0	0	0	1	1	0	0	0	0	0	0	0	0
JN417585.1.1552	3	10	8	1	1	1	2	0	0	1	0	1	3	1	1	3	0	0	3	1	0	3	2	0	1	1	1	3	3	2	1	1	3	1	2	3	0	2	1	3	3	0	1	1	5	2	0	1	1
KP763246.1.1504	15	17	11	8	0	5	3	0	6	4	0	4	2	5	1	5	7	3	9	0	3	2	1	1	1	4	3	3	2	3	1	3	5	5	3	4	4	3	4	9	4	9	1	5	1	1	1	1	1
AB672303.1.1482	9	6	3	5	1	0	0	1	0	1	2	1	1	1	2	0	1	0	5	1	0	3	0	1	0	2	4	3	1	2	0	0	1	1	1	1	1	1	1	1	1	3	2	1	0	2	0	2	0
FPLS01002639.9.1549	11	13	7	3	0	0	3	0	1	1	0	2	1	2	1	0	0	3	4	0	1	8	0	1	1	5	2	1	1	2	2	3	0	1	2	0	2	0	1	1	1	0	1	0	1	5	2	1	1
HQ114023.1.1516	1	1	1	0	0	1	0	0	0	0	0	1	0	0	1	0	0	0	0	0	1	0	0	0	0	0	0	1	1	0	0	0	0	0	0	0	0	0	5	0	0	0	0	3	1	2	0	0	0
KC541031.1.1557	1	3	2	0	0	1	1	0	0	1	0	0	0	0	0	1	1	0	1	0	1	0	4	0	0	0	0	0	1	0	0	0	0	1	2	1	0	1	0	0	2	0	3	0	0	0	0	0	0
EU037315.1.1487	0	0	0	0	0	0	0	0	0	0	0	0	0	0	0	0	0	0	0	0	0	0	0	0	0	0	0	1	0	0	0	0	0	0	0	0	0	0	0	0	0	0	0	0	0	0	0	0	0
EU881113.1.1528	16	16	10	1	3	1	1	2	2	8	1	0	3	4	4	1	2	1	4	4	2	6	2	4	1	4	6	2	1	1	4	3	5	3	3	4	5	2	1	5	4	4	0	6	3	4	2	0	3
EU652604.1.1520	1	0	0	0	0	1	0	0	0	0	0	0	0	0	0	0	0	0	0	0	0	0	0	0	0	0	0	0	0	0	0	0	0	0	0	0	0	0	1	0	0	0	0	0	0	0	0	0	0
AM991259.1.1483	3	2	0	1	0	0	0	1	1	0	3	0	0	0	0	0	0	0	0	0	0	0	0	0	0	0	0	0	0	0	1	0	0	0	1	1	1	2	0	3	1	0	0	0	1	1	0	0	0
KF712605.1.1520	0	0	2	1	0	0	0	0	0	0	0	0	0	0	0	0	1	0	0	0	1	0	0	0	0	0	0	0	0	1	0	0	0	1	0	0	1	0	0	0	0	1	0	0	0	1	1	0	0
EU134396.1.1388	27	35	20	4	8	2	2	1	8	14	8	6	5	13	9	3	6	9	13	3	3	16	2	16	2	8	4	13	4	5	11	11	3	4	7	10	9	5	11	15	7	11	4	9	6	14	13	6	3
EU134433.1.1384	56	81	47	29	3	6	12	5	14	15	14	14	14	16	22	9	14	15	36	3	15	18	3	9	5	10	14	17	10	10	20	17	13	9	12	7	23	8	14	20	19	13	10	17	20	20	14	7	7
KC541003.1.1552	11	27	16	15	3	1	5	4	3	3	8	3	2	1	4	1	5	10	9	1	0	8	1	6	1	5	2	7	2	5	4	5	7	1	3	5	5	4	4	5	4	6	3	4	3	7	6	2	3
HQ863978.1.1524	26	48	12	25	8	10	3	11	9	13	12	4	6	7	15	6	7	12	13	3	7	10	10	10	6	7	10	12	3	10	15	11	8	4	11	4	14	8	7	11	8	12	5	10	15	25	16	7	12
AM997677.1.1485	0	0	0	0	0	0	0	1	0	0	0	1	0	0	0	0	0	0	0	0	1	0	2	0	0	0	0	0	0	0	0	0	1	0	0	1	0	0	0	0	0	0	0	0	0	1	0	0	0
KX097206.1.1520	0	0	0	0	0	0	0	0	0	0	0	0	0	0	0	0	0	0	0	0	0	0	0	0	0	0	0	0	0	0	0	0	0	0	0	0	0	0	0	0	0	0	0	2	0	0	0	0	0
AM997818.1.1514	1	0	0	0	0	0	0	0	0	1	0	1	0	0	0	0	0	0	0	0	0	0	0	0	0	0	0	0	0	0	0	0	0	0	0	0	0	0	0	0	0	0	0	0	0	0	0	0	0
EF019725.1.1406	25	34	18	14	3	3	2	1	4	3	6	4	5	0	5	5	7	10	13	3	3	5	3	5	0	6	6	5	2	6	7	3	6	5	5	4	12	7	3	14	13	13	1	6	8	17	5	0	4
FPLS01048402.1.1312	0	1	1	0	0	0	0	0	0	3	0	0	0	1	3	0	0	0	0	0	0	0	4	0	0	0	0	0	0	0	0	0	1	0	0	0	0	0	0	1	1	1	0	0	0	4	0	0	0
AX153763.75.1454	0	0	0	0	2	0	0	1	1	0	0	0	2	0	0	0	0	0	0	0	0	0	0	0	0	1	0	0	0	0	0	0	0	1	0	2	2	0	0	1	0	1	0	0	1	0	0	1	0
JN023471.1.1515	0	0	0	0	0	0	0	0	0	0	0	0	0	0	0	0	0	0	0	0	0	0	0	0	0	0	0	0	0	0	0	0	0	1	0	0	0	0	0	0	0	0	0	0	0	0	0	0	0
HM445448.1.1381	0	0	0	0	0	0	0	0	0	0	0	0	0	0	0	0	0	0	0	0	0	0	0	0	0	0	0	0	0	0	0	0	0	0	0	0	0	0	0	0	0	0	0	0	0	0	0	0	0
FPLS01059851.9.1551	0	1	2	0	0	0	0	2	0	0	0	1	0	1	0	0	0	0	0	0	0	0	0	0	0	0	0	0	0	0	0	0	0	0	2	0	0	0	0	2	0	0	0	0	0	0	0	0	1
EU134386.1.1359	0	0	0	0	3	0	0	0	2	0	0	0	0	0	2	1	0	0	0	0	0	0	0	0	0	0	1	0	0	0	0	0	0	0	0	0	2	0	0	0	1	0	0	0	0	0	0	0	0
KC569934.1.1384	0	0	2	0	0	0	0	0	0	0	0	0	0	0	0	0	0	0	0	0	0	0	0	0	0	0	0	0	0	0	0	0	0	0	0	0	0	0	0	0	0	0	0	0	0	0	0	0	0
JQ675481.1.1314	0	0	0	0	0	0	0	0	0	0	0	0	0	0	0	0	0	0	0	0	0	0	0	0	0	0	0	0	0	0	0	0	0	0	0	0	0	0	0	0	0	0	0	0	0	0	0	0	0
EU134435.1.1309	0	0	0	0	0	0	0	0	0	0	0	0	0	0	0	0	0	0	0	0	0	0	0	0	0	0	0	0	0	0	0	0	0	0	0	0	0	0	0	0	0	0	0	0	0	0	0	0	0
AJ518791.1.1293	0	0	1	0	0	0	1	0	0	0	0	0	0	0	0	0	1	0	0	0	0	0	0	0	0	0	0	0	0	0	0	0	0	0	0	0	0	1	1	0	0	1	0	1	0	1	0	0	0
KF712867.1.1523	0	0	0	0	1	0	0	0	0	1	0	0	3	1	1	0	0	1	1	0	0	0	0	0	0	2	0	0	0	0	0	0	0	1	1	0	0	3	0	1	0	1	0	0	0	1	0	0	0
LN572963.1.1392	1	1	2	0	0	0	0	0	0	0	3	0	0	0	0	0	0	0	1	0	1	0	0	0	0	0	1	0	0	0	0	1	0	0	0	0	0	0	0	1	0	2	0	0	1	0	0	0	0
HQ190549.1.1536	0	0	0	1	0	0	0	0	0	0	0	0	0	0	0	0	0	0	0	0	0	0	0	0	0	0	0	0	0	0	0	0	0	0	0	0	0	0	0	0	0	0	0	0	0	0	0	0	0
JQ738792.1.1512	0	2	2	0	0	0	0	0	0	0	0	0	0	0	0	0	0	0	0	0	2	0	0	0	0	0	1	0	0	0	0	0	0	0	0	0	0	0	0	0	0	0	0	0	0	1	0	0	0
EU134466.1.1374	0	2	4	1	0	0	0	0	0	0	0	0	0	1	0	1	0	0	0	0	0	0	0	0	0	0	0	0	0	0	1	0	0	0	2	0	0	0	0	0	1	0	0	2	1	0	0	0	0
EU881195.1.1513	2	8	6	12	0	0	1	0	1	3	6	1	2	4	1	1	2	5	0	0	0	3	0	1	1	2	1	0	5	2	0	2	0	1	2	4	7	1	2	6	1	4	1	1	2	7	2	2	3
EU133266.1.1399	13	29	19	20	3	1	4	4	4	7	8	3	7	6	3	5	9	10	5	3	3	9	0	4	2	3	4	5	5	7	8	9	4	4	7	10	8	6	6	12	10	3	5	8	5	25	9	10	3
EU134388.1.1351	0	0	0	0	0	0	0	0	0	0	0	0	0	0	0	0	0	0	0	0	0	0	0	0	0	0	0	0	0	0	0	0	0	0	0	0	0	0	0	0	0	0	0	0	0	0	0	0	0
EU134441.1.1379	4	12	3	7	2	1	4	0	1	2	1	3	6	1	2	4	0	3	6	3	5	5	3	5	2	1	4	2	3	0	3	4	2	1	1	3	4	3	1	4	2	3	3	4	3	2	3	2	4
FPLS01025673.12.1541	3	5	2	3	1	0	2	1	1	0	2	3	1	2	0	1	1	0	0	0	2	0	2	1	0	1	1	0	0	0	0	1	2	3	0	3	2	2	1	0	1	1	1	0	5	1	1	1	0
EU335325.1.1524	0	0	0	0	0	0	1	0	0	0	0	0	0	0	0	0	0	0	0	0	0	0	0	0	0	0	0	0	0	0	0	1	0	0	0	0	0	0	0	0	0	0	0	0	0	0	0	0	0
HQ190574.1.1531	0	0	0	0	0	0	1	0	0	0	0	1	0	1	0	0	0	0	0	0	0	0	0	0	0	0	0	0	0	0	0	0	0	0	0	0	0	0	0	0	0	0	0	0	0	0	0	0	0
EU202763.1.1461	8	19	12	28	5	9	7	3	6	11	8	8	6	8	4	4	14	4	6	5	5	11	2	7	6	13	9	9	14	17	12	11	9	3	14	8	16	4	6	9	8	14	7	10	9	14	11	6	7
JQ738791.1.1521	26	35	33	34	2	4	6	1	11	17	12	14	11	12	6	2	15	10	9	5	4	14	3	11	5	10	7	17	4	16	19	14	12	6	9	13	23	10	6	22	16	12	10	12	18	35	14	11	5
JX647780.1.1447	2	0	0	0	0	0	0	0	0	0	0	0	0	0	0	0	0	0	0	0	0	0	0	0	0	0	0	0	0	0	0	0	0	0	0	0	0	0	0	2	0	0	0	1	0	0	0	0	0
JF833893.1.1520	0	0	0	0	0	0	0	0	0	0	0	0	0	0	0	0	0	0	0	0	0	0	0	0	0	0	0	0	0	0	0	1	0	0	0	0	0	0	0	0	0	0	0	0	0	0	0	0	0
EU134455.1.1390	0	0	0	0	0	0	0	0	0	0	0	0	0	0	0	0	0	0	0	0	0	0	0	0	0	0	0	0	0	0	0	0	0	0	0	0	0	0	0	0	0	0	0	0	0	0	0	0	0
EF018732.1.1412	2	3	5	3	1	0	0	3	0	3	5	1	0	2	0	2	1	0	0	2	0	1	0	4	0	3	1	2	3	1	1	0	1	2	0	2	0	1	0	4	3	2	3	4	2	3	0	2	1
EU134701.1.1401	0	0	1	0	0	0	0	0	0	0	0	0	0	0	0	0	0	0	0	0	0	0	0	0	0	0	0	0	0	0	0	0	0	0	0	0	0	0	0	1	1	0	1	0	0	0	0	0	0
KJ782237.1.1528	0	0	0	0	0	0	0	3	1	0	0	0	0	0	0	0	0	0	0	1	2	1	0	0	0	0	1	0	0	1	0	0	0	0	0	1	1	0	0	0	0	0	0	0	1	0	0	0	0
EU881136.1.1522	1	3	0	1	0	2	0	0	0	0	0	0	0	2	0	0	0	0	0	0	1	0	0	0	0	0	0	0	0	0	0	1	1	0	0	2	0	0	0	0	1	0	0	1	1	0	0	0	0
JF266108.1.1380	0	0	1	1	0	1	0	0	0	0	0	0	0	0	0	0	0	0	0	0	0	0	0	0	0	0	0	0	1	0	1	0	0	0	0	0	0	0	0	0	0	1	0	0	1	0	1	0	0
HM780066.1.1538	0	1	0	2	2	0	1	0	0	0	1	0	0	0	0	0	0	0	0	0	0	1	0	0	0	0	0	0	0	0	1	0	0	0	0	1	0	0	0	0	0	0	1	0	1	2	0	0	0
KC921193.1.1408	2	5	5	6	5	1	3	2	0	0	0	4	1	1	1	3	2	2	1	4	1	1	1	1	0	1	1	3	2	5	1	3	2	1	1	4	3	0	1	0	1	2	1	3	3	4	2	0	0
JN038635.1.1518	1	1	1	1	0	0	0	0	0	0	0	0	0	0	0	0	0	0	0	0	0	0	1	0	0	0	0	0	0	0	0	0	1	0	0	0	0	0	0	0	0	0	0	0	0	2	0	0	0
HM558334.1.1392	2	7	5	1	1	3	3	0	0	2	3	3	2	3	0	0	1	1	1	4	0	1	2	4	0	4	3	0	1	1	1	1	2	0	4	0	3	0	0	2	6	1	0	3	3	7	2	2	2
JF266241.1.1382	0	0	0	0	0	0	0	0	0	0	0	0	0	0	0	2	0	0	1	0	0	0	0	0	0	0	0	0	0	0	0	0	0	0	0	0	0	0	0	0	0	0	0	0	0	0	0	0	0
JF833638.1.1454	7	21	6	6	3	1	1	4	4	5	7	4	4	4	5	1	6	4	3	5	5	2	1	4	1	6	5	6	4	2	4	7	4	6	3	4	1	6	2	5	9	5	5	7	5	8	7	2	1
KY190509.1.1483	0	0	0	0	0	0	0	0	0	0	0	0	0	0	0	2	0	0	0	0	0	0	0	0	0	0	0	0	0	0	0	0	0	0	0	0	0	0	0	0	0	0	0	0	0	0	0	0	0
JF265794.1.1382	13	25	9	4	0	2	0	2	1	4	2	3	4	2	2	1	1	3	4	2	1	4	1	1	2	6	4	3	3	5	2	6	5	1	2	1	2	3	2	5	5	3	3	0	3	1	2	1	2
HM749676.1.1382	1	5	1	4	4	0	0	1	1	2	1	0	3	0	2	1	0	0	0	0	0	1	0	1	0	0	3	2	0	0	1	0	3	1	1	3	2	0	0	3	3	1	2	3	2	1	0	0	0
FJ478897.1.1521	8	17	14	12	7	5	9	3	1	4	11	4	5	4	7	3	3	6	4	1	0	7	7	5	1	5	10	2	5	2	8	7	10	5	6	2	3	2	5	7	4	6	6	7	8	6	0	2	6
EF018318.1.1408	0	0	1	0	0	0	1	0	0	0	0	0	0	0	0	0	0	0	0	0	0	0	0	0	1	0	0	0	0	0	3	0	0	0	0	0	0	1	0	0	0	0	0	0	0	2	0	0	0
JF833778.1.1465	0	0	0	1	0	0	0	0	0	0	0	0	0	0	0	0	0	0	0	0	0	0	0	0	0	0	0	0	0	0	0	0	1	0	0	0	0	0	0	0	0	0	0	0	0	0	0	0	0
FJ936894.1.1517	0	2	5	3	2	1	0	0	0	0	1	2	1	0	0	0	1	1	1	0	1	0	2	1	0	1	3	0	1	1	1	3	2	1	3	0	2	0	4	1	1	2	2	2	1	2	0	1	2
AB252957.1.1518	0	0	0	0	0	0	0	0	1	0	0	0	0	0	0	0	0	0	0	0	0	0	0	0	0	0	0	0	0	0	0	0	0	1	0	0	0	0	0	0	0	0	0	0	0	0	1	0	0
JF833796.1.1465	4	1	2	3	1	0	0	1	2	1	2	1	1	1	3	1	1	1	0	0	0	2	0	1	1	0	2	1	3	1	1	0	2	0	1	0	0	0	0	1	0	1	2	0	2	3	1	0	1
JF265970.1.1382	0	0	0	0	0	0	0	0	0	0	0	1	0	0	0	0	0	1	1	1	0	0	0	1	0	0	0	2	0	2	0	0	0	0	0	1	0	0	0	0	0	0	0	0	0	2	0	0	0
AY395371.1.1464	2	5	1	3	2	0	2	1	0	3	5	4	1	1	1	2	2	1	2	2	1	1	0	0	4	1	3	1	1	1	0	3	5	1	1	2	1	0	3	1	1	2	2	2	5	2	2	0	1
HM445153.1.1382	1	5	1	0	0	0	0	0	1	0	1	1	2	0	1	0	1	1	2	0	0	0	0	0	0	1	2	0	0	1	2	2	1	0	2	0	3	1	2	2	0	1	0	1	1	3	0	0	1
JF428971.1.1536	0	0	2	0	0	0	0	0	0	1	1	1	1	0	0	0	0	0	1	0	0	0	0	1	1	0	0	0	0	0	0	0	0	0	0	0	0	0	1	0	0	0	2	0	2	0	0	0	0
EF019530.1.1410	4	17	7	18	8	3	5	11	5	11	8	8	7	9	3	7	11	5	3	7	1	6	1	9	10	14	9	8	3	7	4	14	8	6	3	3	14	7	6	5	3	5	14	10	11	14	9	4	7
FPLL01006504.92.1631	0	0	0	0	0	0	0	0	1	1	0	1	0	0	0	0	0	0	0	0	0	0	0	0	0	0	0	0	0	0	0	0	0	0	0	0	1	0	0	0	0	0	0	0	0	0	0	0	0
LN572865.1.1392	0	0	0	0	0	0	0	0	0	0	0	0	0	0	0	0	0	0	0	0	0	0	0	0	0	0	0	0	0	0	0	0	0	0	2	0	0	0	0	0	0	0	0	0	0	1	0	0	0
EU335205.1.1524	0	1	0	0	1	0	0	0	0	0	0	1	0	0	0	0	0	0	0	1	0	0	0	0	0	0	0	0	0	0	0	0	0	0	0	0	0	0	0	0	0	0	0	1	0	0	0	0	0
GQ406162.1.1533	1	3	5	5	1	1	4	0	3	5	1	1	1	1	0	7	3	3	2	2	0	0	0	2	0	0	3	2	2	0	3	2	1	1	3	2	2	1	4	6	1	3	1	2	0	7	5	0	1
GQ500710.1.1521	3	4	7	2	6	4	1	0	1	1	2	2	2	1	1	3	1	0	0	2	1	2	2	2	1	2	3	2	1	2	0	0	1	0	0	3	3	0	0	2	2	5	0	1	0	3	2	1	2
AB630487.1.1482	0	0	0	0	0	0	0	0	0	0	0	0	0	0	0	0	0	0	1	0	0	0	0	0	0	0	0	0	0	0	0	0	0	0	1	0	0	0	0	0	0	0	0	0	2	0	0	0	0
JN038213.1.1524	2	5	7	7	1	1	0	0	1	1	3	3	1	2	1	1	0	3	0	1	1	1	0	3	2	3	2	3	1	5	2	2	2	4	2	2	2	5	3	0	2	7	2	3	3	7	0	0	3
AB630488.1.1481	1	1	1	2	0	0	1	0	2	0	1	2	1	1	0	4	0	0	0	1	0	1	0	1	0	0	0	1	1	2	0	1	0	0	0	0	0	0	1	3	2	1	0	0	0	2	1	1	1
FJ592581.1.1414	0	0	0	0	0	0	0	0	0	1	0	0	0	0	0	0	0	0	0	0	0	0	0	0	0	0	0	0	0	0	0	0	0	0	0	0	0	0	0	0	0	0	0	0	0	0	0	0	0
HM445337.1.1520	0	1	0	1	0	0	0	0	0	0	1	0	0	1	0	0	0	0	0	0	0	0	0	0	0	0	2	0	0	0	0	0	0	0	0	0	0	0	0	0	1	0	0	0	1	0	0	0	0
JX222547.1.1521	0	0	0	0	0	0	0	0	0	0	0	0	0	0	0	0	0	0	0	0	0	0	0	0	0	0	0	0	0	0	0	0	0	0	0	0	0	0	0	0	0	0	0	0	0	0	0	0	0
FJ516992.1.1523	0	1	0	0	0	0	0	0	0	0	0	0	1	0	0	0	0	0	0	1	0	0	0	0	0	1	0	0	0	0	0	0	0	0	0	0	0	0	0	0	0	1	0	0	0	2	1	0	0
AB630765.1.1482	1	1	5	1	1	0	0	0	0	0	0	1	0	0	0	0	0	1	1	0	0	0	0	0	0	1	0	0	0	0	0	1	0	0	0	0	0	0	1	0	1	0	0	0	0	1	0	0	0
EF018554.1.1407	0	3	0	0	1	0	0	0	0	0	0	0	0	0	0	0	0	0	0	0	0	0	0	0	0	1	1	0	0	0	0	1	0	0	0	0	0	0	0	0	0	0	0	0	1	0	0	0	0
HQ721122.1.1381	1	4	1	4	1	0	2	0	1	3	2	1	1	1	0	0	0	0	0	0	0	1	1	0	3	3	3	3	1	1	0	4	1	1	2	1	0	3	3	0	0	1	2	3	2	2	2	1	3
FJ936941.1.1518	0	1	0	1	0	1	0	0	0	0	0	1	0	1	0	0	0	0	0	0	0	0	0	0	0	0	0	1	0	0	0	0	0	0	0	1	0	0	1	0	0	0	0	0	1	0	0	0	0
FJ516995.1.1523	0	0	0	0	0	0	0	0	0	0	0	0	0	0	0	0	0	0	0	0	1	0	0	0	0	0	0	0	0	0	0	0	0	0	0	0	0	0	0	0	0	0	0	0	0	0	0	0	0
AF407700.1.1564	0	0	0	0	0	0	0	0	0	0	0	0	0	0	0	0	0	0	0	0	0	0	0	0	0	0	0	0	0	0	0	0	0	0	0	0	0	0	0	0	0	0	0	0	0	0	0	0	0
JN825518.1.1375	0	0	0	0	0	0	0	0	0	0	0	0	0	0	1	0	0	0	0	0	0	0	0	0	0	0	0	1	0	1	0	0	0	0	0	0	0	1	0	0	1	1	0	0	0	0	0	0	0
HM444992.1.1380	0	0	0	0	0	0	0	0	0	0	0	0	0	0	0	0	0	0	0	0	0	0	0	0	0	0	0	0	0	0	1	0	0	0	0	0	1	0	0	0	0	0	0	0	0	0	0	0	0
FPLS01002460.17.1557	0	0	1	0	1	0	0	0	0	3	0	0	1	1	0	0	0	1	0	0	0	0	0	0	0	1	2	1	0	0	3	0	0	1	0	0	1	2	0	2	0	0	1	1	2	0	0	0	0
LN572867.1.1396	0	0	0	0	0	0	0	0	0	0	1	0	1	0	0	0	0	0	0	0	0	0	0	0	0	0	0	0	1	0	0	0	0	0	0	0	0	0	0	0	0	0	0	0	0	0	0	0	0
JF830203.1.1537	0	0	0	0	0	0	1	0	1	0	0	0	0	0	0	0	0	0	0	0	0	0	0	0	0	0	0	0	0	0	0	0	0	0	0	0	0	0	0	0	0	0	0	0	0	0	0	0	0
KJ410625.1.1224	0	0	0	0	0	0	0	0	0	0	0	0	0	0	0	0	0	0	0	0	0	0	0	0	0	0	0	0	0	0	0	0	0	0	0	0	0	0	0	0	0	0	0	0	0	0	0	0	0
JQ427561.1.1514	0	0	0	0	0	0	0	0	0	0	0	0	0	0	0	0	0	0	0	0	0	0	0	0	0	0	0	0	1	0	0	0	0	0	0	0	0	0	0	0	0	0	0	0	0	0	0	0	0
GU208508.1.1466	4	6	10	3	2	3	2	1	2	3	3	1	1	3	1	0	2	1	4	2	0	2	1	2	2	2	2	2	3	4	4	4	1	0	4	1	5	4	2	5	5	4	2	2	1	3	3	6	2
HQ397517.1.1522	1	0	0	0	0	0	0	0	0	0	0	0	0	0	0	0	0	0	0	0	1	0	0	0	0	0	0	0	1	0	0	0	0	0	0	0	0	0	0	0	1	0	0	0	0	0	0	0	0
FPLS01046652.1.1219	1	2	4	1	3	2	0	3	1	3	5	0	1	5	0	1	4	0	4	2	0	1	0	1	2	4	3	0	4	3	0	3	4	0	2	3	2	1	0	2	2	2	2	1	4	6	3	1	1
FR687509.1.1518	8	6	5	15	5	3	3	1	2	3	8	3	3	4	8	3	12	8	6	3	1	4	1	8	5	5	1	6	4	7	6	1	3	3	5	4	6	7	0	1	8	3	2	3	7	7	2	9	3
AB240371.1.1518	0	0	1	0	0	0	0	0	0	0	0	0	0	0	0	0	1	0	0	0	0	0	0	0	0	2	0	0	0	0	0	0	0	0	0	0	0	0	0	0	0	0	0	0	0	0	0	0	0
GQ500729.1.1524	0	0	0	1	0	0	0	0	0	0	0	0	0	0	0	0	0	0	0	0	0	0	0	0	0	0	0	1	0	1	0	0	1	0	0	0	1	0	0	1	0	0	0	1	0	1	0	0	0
FPLS01021766.7.1490	2	2	0	0	1	0	0	0	1	0	0	0	0	0	0	1	0	0	0	0	0	0	0	0	0	0	0	0	1	0	2	0	0	1	0	0	1	1	1	1	0	0	0	0	0	0	0	0	0
EF492896.1.1468	0	0	4	0	0	0	0	0	0	0	0	0	0	0	0	0	0	0	0	1	0	1	0	0	0	0	0	0	0	0	0	0	0	0	0	0	0	0	0	0	0	0	0	0	0	0	0	0	0
KC331327.1.1468	0	0	0	0	0	0	0	0	0	0	0	0	0	0	0	0	0	0	0	0	0	0	0	0	0	0	0	0	0	0	0	0	0	0	0	0	0	0	0	0	1	0	0	0	0	0	0	0	0
EF019984.1.1354	3	3	7	1	0	0	1	0	0	0	1	0	0	1	0	0	0	1	2	0	0	0	0	0	0	0	0	0	1	0	0	0	0	1	1	0	1	1	0	2	0	1	0	0	0	0	1	1	0
FPLL01004908.12.1490	0	0	0	0	0	0	1	2	1	0	0	0	0	0	0	0	0	1	0	0	1	0	0	1	0	0	0	0	0	0	0	0	2	0	1	0	0	1	0	0	0	0	0	1	0	1	0	0	4
KF836188.1.1471	0	0	0	0	1	0	0	0	0	0	0	0	0	0	0	1	0	0	0	0	0	0	0	0	0	0	1	0	0	0	0	1	0	0	0	0	0	0	0	0	0	0	0	0	0	0	0	0	0
FPLS01001210.9.1484	6	5	6	4	0	0	4	1	2	0	2	5	1	0	3	1	5	0	5	3	2	1	2	4	1	3	1	1	0	1	3	0	0	2	2	0	1	3	2	0	0	1	0	0	1	0	0	1	0
JN609298.1.1458	0	0	0	1	0	0	0	0	0	0	0	1	0	0	0	1	0	0	0	0	0	0	0	0	0	0	0	0	0	0	0	0	0	0	0	0	0	0	0	0	0	0	0	0	0	0	0	0	0
FJ592579.1.1357	0	0	0	0	0	0	0	0	0	0	0	0	0	0	0	0	0	0	0	0	0	0	0	0	0	0	0	0	0	0	0	0	1	0	0	0	0	0	0	0	0	0	0	0	0	0	0	0	0
HM445264.1.1322	0	3	0	2	0	1	0	0	0	0	0	0	0	0	0	0	0	0	0	0	0	0	0	0	0	0	0	1	0	0	0	0	0	1	0	0	0	1	0	0	0	0	0	0	0	0	0	0	1
KJ192014.1.1461	2	3	3	3	0	3	0	1	1	1	1	0	3	0	0	1	1	0	0	0	2	0	0	0	0	0	0	0	3	0	0	1	0	0	0	1	1	1	0	0	2	1	1	0	0	0	0	2	1
FPLS01047362.9.1489	0	1	1	1	2	1	1	0	0	1	1	2	0	2	0	3	1	0	0	0	0	2	0	0	1	1	2	0	2	2	3	0	1	1	1	1	1	1	2	2	1	2	0	2	2	3	0	0	1
JQ798503.1.1465	24	35	26	18	6	3	1	0	6	4	13	6	9	7	4	2	7	6	11	4	2	11	7	8	0	13	1	9	6	1	3	10	6	11	8	9	9	10	5	5	4	7	6	7	3	18	3	3	3
EU431778.1.1473	0	0	0	0	0	0	0	0	0	0	0	0	0	0	0	0	0	0	0	0	0	0	0	1	0	0	0	0	0	0	0	0	1	0	0	0	0	0	0	0	0	0	0	0	0	0	0	0	0
FPLS01040098.1.1246	0	0	0	0	0	0	0	0	0	0	0	0	0	1	0	0	0	0	0	0	0	0	0	0	0	0	0	0	0	0	0	0	0	0	0	0	0	0	0	0	0	0	0	0	0	0	0	0	0
JQ675375.1.1277	1	2	1	1	0	0	0	0	0	0	0	0	1	1	0	0	1	0	0	0	0	0	0	0	1	0	3	2	0	0	2	1	0	0	0	1	1	0	0	0	0	3	1	1	5	1	0	0	0
HM330969.1.1335	0	0	0	0	0	0	0	3	1	0	0	0	0	0	0	1	0	1	0	1	0	0	0	0	0	1	3	0	0	0	3	1	1	1	2	1	0	0	0	0	0	0	0	1	0	0	1	0	0
JQ684398.1.1481	0	0	0	0	0	0	0	1	0	0	0	0	0	0	0	0	0	0	0	0	0	0	0	0	0	4	0	0	0	0	1	0	0	0	0	0	1	1	0	0	0	0	0	0	1	3	0	0	0
FPLS01038515.11.1496	0	0	0	0	0	0	0	0	0	0	0	0	0	0	0	0	0	0	0	0	0	0	0	0	0	0	0	0	0	0	0	0	0	0	0	0	0	0	0	0	1	0	3	0	0	0	0	0	0
DQ223087.1.1346	0	1	1	0	0	0	0	1	1	0	0	0	0	0	0	0	0	0	0	0	0	0	0	0	0	0	0	0	0	0	0	1	0	0	0	0	0	0	0	0	0	0	0	0	0	0	0	0	1
KX504605.1.1513	1	0	0	0	0	0	0	0	0	0	0	0	0	0	0	0	0	0	0	0	0	0	0	0	0	0	0	0	0	0	0	0	0	0	0	0	0	0	0	0	0	0	0	0	0	0	0	0	1
AB511017.1.1476	0	0	0	0	0	0	0	0	0	0	0	0	0	0	0	0	1	0	0	0	0	0	0	0	0	0	0	0	0	0	0	0	0	0	0	0	0	0	0	0	0	0	0	0	0	0	0	0	0
AB511018.1.1477	0	0	0	0	1	0	0	0	0	0	0	0	0	0	0	0	0	0	0	0	0	0	0	0	0	0	0	0	0	0	0	0	0	1	0	0	0	0	0	0	0	0	0	0	0	0	0	0	0
KX163457.1.1417	0	0	0	0	0	0	0	0	0	0	0	0	0	0	0	0	0	0	0	0	0	0	0	0	0	0	0	0	0	0	0	0	0	0	0	0	1	0	0	0	0	0	1	0	0	0	0	0	0
JFJP01037309.2349.3850	0	0	0	0	0	0	0	0	0	0	0	1	0	0	0	0	0	0	0	0	0	0	0	0	0	0	0	0	0	0	0	0	0	0	0	0	0	0	1	0	0	0	0	0	0	0	0	0	0
FPLK01001867.35.1533	0	0	0	0	0	0	0	0	0	0	0	0	0	0	0	0	0	0	0	0	0	0	0	1	0	0	0	0	0	0	0	0	0	0	0	0	1	0	0	0	0	0	0	0	0	1	0	0	0
HG917723.1.1460	0	0	0	0	1	6	11	3	19	16	30	13	13	17	11	1	6	18	23	3	2	12	1	4	0	6	9	18	20	35	18	0	11	13	22	55	14	17	44	25	5	17	4	15	16	18	8	23	1
AB176217.1.1351	7	3	6	7	1	1	1	2	1	2	5	2	0	1	1	0	2	4	0	1	0	7	0	6	0	0	2	3	3	6	3	0	0	0	0	1	1	0	1	5	5	0	1	0	2	2	3	2	4
AF084852.1.1457	4	0	0	0	3	8	11	5	8	12	39	9	10	23	23	12	8	16	11	8	1	30	5	25	0	14	10	5	27	16	13	6	13	16	9	15	20	15	16	26	15	19	11	25	15	15	12	11	8
EF188429.1.1536	0	0	0	0	0	1	1	0	0	0	3	0	1	0	3	1	0	1	3	0	0	4	0	1	0	0	0	0	3	0	0	1	0	3	0	0	4	0	1	3	0	0	0	3	0	0	0	0	0
FPLK01001565.9.1505	0	0	0	0	0	0	0	0	0	0	0	0	0	0	0	0	0	0	0	1	0	0	0	0	0	0	0	0	0	0	0	0	0	0	0	0	0	0	0	0	0	0	0	0	0	0	0	0	0
DQ266898.1.1530	0	0	0	0	9	2	8	5	32	6	16	5	4	13	18	9	20	13	35	18	4	11	0	3	5	18	10	10	1	11	17	6	12	21	15	29	11	1	10	19	21	6	45	53	27	22	11	16	3
DQ469230.1.1515	0	0	0	0	0	0	0	0	0	0	0	0	0	0	0	0	0	0	0	0	0	0	0	0	0	0	0	0	0	0	2	0	1	1	0	0	0	0	0	3	2	0	0	0	1	2	0	0	1
FPLS01009848.16.1482	0	0	0	0	0	0	0	0	0	0	0	0	0	0	0	0	3	0	0	0	0	0	0	0	0	0	0	0	0	0	0	0	0	0	0	0	0	0	0	0	0	0	0	0	0	0	0	0	0
KC437377.1.1444	0	0	0	0	1	1	0	0	0	0	0	0	0	1	0	0	0	0	0	0	0	0	1	0	0	1	1	0	0	0	0	0	0	0	2	0	1	0	0	0	0	0	0	0	0	1	0	0	0
KC569948.1.1309	0	0	0	0	0	0	0	0	0	0	0	0	0	0	0	0	0	0	0	0	0	0	0	0	0	0	0	0	0	0	0	0	0	1	0	0	0	0	0	0	0	0	0	0	0	0	0	0	0
GQ500757.1.1448	0	0	0	0	0	0	0	0	0	1	0	0	0	0	0	0	0	0	0	0	0	0	0	0	0	0	0	0	0	0	0	0	0	0	0	0	0	0	0	0	0	0	0	0	0	0	0	0	0
GQ500818.1.1433	0	0	0	0	0	0	0	0	0	0	0	0	0	0	0	0	0	0	0	0	0	0	0	0	0	0	0	0	0	0	0	0	0	0	0	0	0	0	0	0	0	0	0	0	0	0	0	0	0
HM069085.1.1442	8	3	4	1	0	1	2	0	2	5	3	0	1	1	0	0	3	6	4	4	3	3	1	1	2	2	3	4	0	4	8	3	3	1	1	1	2	2	4	3	3	1	1	5	1	8	6	0	1
FJ936900.1.1521	9	4	4	2	0	2	3	0	0	5	2	0	1	6	2	0	4	3	2	2	1	2	2	3	2	1	0	2	1	3	5	0	3	1	2	3	4	3	1	2	3	3	0	7	0	1	2	2	0
GQ302529.1.1449	0	0	0	0	0	0	0	0	0	0	0	0	0	0	0	0	0	0	0	0	0	0	0	0	0	0	0	0	0	0	0	0	0	0	0	0	0	0	0	0	0	0	0	0	0	0	0	0	0
JQ798430.1.1449	1	3	2	2	0	1	0	0	0	2	0	0	0	4	0	0	0	1	0	0	0	2	0	0	1	1	1	0	0	0	0	1	0	1	1	0	0	0	0	1	0	0	1	2	1	0	1	0	0
JF796768.1.1323	1	0	0	0	0	0	0	0	0	0	0	0	0	0	0	0	0	0	0	0	0	0	0	0	0	0	0	0	0	0	0	0	0	0	0	0	0	0	0	0	1	0	1	0	0	0	0	0	0
EF018518.1.1360	0	0	0	0	0	0	0	0	0	0	0	0	0	0	0	0	0	0	0	0	0	0	0	0	0	0	0	0	0	0	0	0	0	0	0	1	0	0	0	0	0	0	0	0	0	0	0	1	0
FJ004760.1.1333	3	2	0	0	1	0	0	1	2	0	2	1	1	0	0	0	1	0	0	0	2	0	0	1	0	1	0	0	0	0	0	0	0	1	0	2	0	0	0	0	0	0	0	0	0	1	0	1	0
HQ645201.1.1456	5	0	2	5	2	0	2	1	0	1	2	0	2	1	3	0	0	0	2	0	0	5	0	3	0	0	1	1	1	0	1	1	0	2	3	2	0	1	1	2	2	3	3	1	2	0	0	0	1
AB630419.1.1410	0	1	0	0	0	0	0	0	0	0	0	0	0	0	0	0	0	0	1	0	0	0	0	0	0	0	0	1	0	0	0	0	0	0	0	0	0	0	0	0	0	0	2	0	0	0	0	0	0
EF019016.1.1351	1	0	5	1	0	0	1	0	0	0	0	0	0	0	0	0	0	0	1	0	0	6	0	3	0	1	0	0	0	1	0	1	1	0	0	0	0	1	0	0	0	0	0	4	0	0	0	0	0
FJ936901.1.1446	1	0	0	3	4	4	3	3	4	3	4	5	1	0	3	7	8	5	3	6	7	1	2	2	2	8	10	3	1	2	6	1	3	3	10	3	1	1	2	2	6	2	7	13	4	3	0	0	12
FPLL01002826.16.1469	0	0	0	1	0	0	0	1	0	0	0	0	0	0	0	0	0	0	0	0	0	0	0	0	0	0	0	0	0	0	0	0	0	0	1	0	0	0	0	1	0	0	0	0	0	0	0	0	0
AB821134.1.1422	0	0	0	0	0	0	0	0	0	0	0	0	0	0	0	0	0	0	0	1	0	0	0	0	0	0	0	0	0	0	0	0	0	0	0	0	0	0	0	0	0	0	0	0	0	0	0	0	0
EU589252.1.1464	1	0	0	0	1	0	1	3	0	0	1	2	2	1	2	2	1	2	0	2	0	0	0	1	0	1	5	5	0	2	2	3	6	3	0	0	2	1	0	1	1	3	3	0	2	1	1	0	1
FPLL01002488.9.1484	0	0	0	0	0	0	0	0	0	0	0	0	0	0	0	0	0	0	0	0	0	0	0	0	0	0	0	0	0	0	1	0	0	0	0	0	0	0	0	0	0	0	0	0	0	0	0	0	0
JN615864.1.1334	0	0	0	0	0	0	0	0	1	0	0	0	0	0	0	0	0	0	0	0	0	0	0	0	0	0	0	0	2	0	0	0	0	0	0	0	0	0	0	0	0	0	0	0	0	0	0	0	0
FPLL01004619.10.1487	0	2	0	0	0	0	0	0	2	3	0	0	3	1	0	0	7	2	0	1	0	1	0	0	0	1	0	1	1	1	4	1	2	2	1	5	0	3	1	0	3	0	3	1	4	1	0	0	1
HM438083.1.1390	0	0	0	0	0	0	0	0	0	0	0	0	0	0	0	0	0	0	0	0	0	0	0	0	0	0	0	0	0	0	0	0	0	0	0	0	0	0	0	0	0	0	0	0	0	0	0	0	0
JQ923554.1.1457	0	0	0	0	0	0	0	0	0	0	0	0	0	0	0	0	0	0	0	0	0	0	0	0	0	0	0	0	0	0	0	0	0	0	0	0	0	0	0	0	0	0	0	0	0	0	0	0	0
AF293002.1.1502	0	0	0	0	0	0	0	0	0	0	0	0	0	0	1	0	0	0	0	0	0	0	0	1	0	1	1	0	0	0	0	0	0	0	0	0	0	0	0	0	0	0	0	0	0	0	0	0	0
JQ978618.1.1464	11	16	5	15	15	4	23	24	15	16	15	22	30	19	12	17	17	18	13	12	17	11	18	30	7	11	25	19	20	16	37	15	27	15	14	14	32	10	22	18	14	19	28	22	23	15	13	17	21
LN680487.1.1277	0	0	0	0	0	0	0	0	0	0	0	0	0	0	0	0	0	0	0	0	0	0	0	0	0	0	0	0	0	0	0	0	0	0	0	0	0	0	0	0	0	0	0	0	0	0	0	0	0
JN868965.1.1488	0	2	0	1	0	0	0	0	0	0	1	0	1	2	0	1	1	1	1	1	0	1	0	0	0	0	0	0	0	1	2	0	0	0	0	0	1	1	0	0	2	0	1	1	0	0	0	0	1
EF516810.1.1418	0	0	0	0	0	1	0	0	0	0	0	0	0	0	0	0	0	0	0	0	0	0	0	0	0	0	0	0	0	0	0	0	0	0	0	0	0	0	0	0	0	0	0	0	0	2	0	0	0
EU133614.1.1308	0	2	0	1	0	1	2	0	0	0	0	0	1	0	0	2	2	0	0	1	0	0	0	0	1	0	0	0	0	0	0	0	0	0	0	0	0	2	0	0	0	0	0	0	0	1	0	1	0
EU801583.1.1451	0	1	0	0	1	0	0	0	0	0	0	0	0	1	1	1	0	0	1	0	1	4	1	0	0	2	1	0	0	0	1	1	0	3	1	0	0	0	0	0	0	0	0	0	0	0	1	0	0
HM445196.1.1311	0	1	0	0	0	0	0	0	0	0	0	0	0	0	0	0	0	0	0	0	0	0	0	0	0	0	0	0	0	0	0	1	0	0	0	0	0	0	0	0	1	0	0	2	0	0	0	0	0
KC011156.1.1444	0	0	0	0	0	0	1	0	0	0	0	1	0	0	0	0	0	0	0	0	2	0	0	1	0	0	0	0	0	1	0	0	0	0	0	0	0	0	0	0	0	0	0	0	0	0	0	0	0
FJ478715.1.1451	0	0	0	0	0	0	0	0	0	0	0	0	0	0	0	0	0	0	0	1	0	0	0	0	0	0	0	0	0	0	0	0	0	0	0	0	0	0	0	0	0	0	0	0	0	0	0	0	0
HQ119699.1.1443	0	0	0	0	0	0	0	0	0	2	0	0	0	0	0	0	1	0	1	0	0	0	0	0	0	0	0	0	0	0	0	0	0	0	0	0	0	0	0	0	0	0	1	0	0	0	0	0	0
FPLS01055945.18.1493	0	0	0	0	0	1	0	1	2	0	1	3	0	2	0	0	0	0	0	0	0	0	0	1	0	0	0	0	1	1	0	0	0	0	0	0	0	0	0	3	2	0	2	0	1	1	0	1	0
JX079422.1.1487	0	0	0	1	0	0	0	0	0	0	0	0	0	0	0	0	0	0	0	0	0	0	2	0	0	0	0	0	0	0	0	0	0	0	1	2	0	0	0	0	0	0	0	0	0	0	0	0	0
FPLP01006715.10.1488	0	0	0	1	1	0	0	0	0	0	0	0	0	0	0	0	0	0	0	1	1	0	0	0	0	0	0	0	0	0	0	0	0	0	1	1	0	0	0	0	0	0	0	1	0	0	0	0	0
HM780327.1.1466	1	1	0	1	2	0	1	0	0	0	1	0	0	2	0	1	0	0	2	1	0	0	0	1	0	1	0	0	0	0	2	0	1	0	1	0	1	0	1	0	0	1	0	0	0	0	0	0	0
JF177349.1.1312	0	4	0	2	0	1	0	0	1	0	0	1	2	0	0	0	0	1	2	0	0	0	1	0	0	1	1	1	1	0	1	1	3	4	6	4	0	0	1	1	0	0	1	0	0	2	0	0	0
DQ413107.1.1413	0	0	0	0	0	0	0	0	0	0	0	0	0	0	0	0	0	0	0	0	0	0	0	0	0	0	0	0	0	0	0	0	0	0	0	0	0	0	0	0	0	0	0	0	0	0	0	0	0
FPLS01024543.18.1493	1	3	0	1	2	3	2	0	1	0	3	3	2	2	1	2	0	2	1	3	2	5	2	4	0	3	3	2	1	0	0	5	3	2	3	4	1	1	1	3	1	1	1	0	2	2	0	0	0
JN825374.1.1386	0	0	0	0	0	0	0	0	0	0	0	0	0	0	0	0	0	0	0	0	0	0	0	0	0	0	0	0	0	0	0	0	0	0	0	0	0	0	0	0	0	0	0	0	1	0	0	0	0
JN615936.1.1337	0	0	0	1	0	0	0	0	0	0	0	0	0	0	0	0	0	0	0	0	0	1	0	0	0	0	0	1	0	0	0	0	0	0	0	0	0	0	0	0	0	0	0	0	0	0	0	0	0
HQ864192.1.1500	0	0	0	0	0	0	0	0	0	0	0	0	0	0	0	0	0	0	0	1	0	0	0	0	0	0	0	0	0	0	0	0	0	0	0	0	0	0	0	0	0	0	0	0	0	0	0	0	0
KF385148.1.1490	0	1	0	0	0	0	0	0	0	0	0	0	0	0	0	0	0	0	0	0	0	0	0	0	0	0	0	0	0	0	0	0	0	0	0	0	0	0	0	0	0	0	0	0	0	0	0	0	0
HM263083.1.1314	0	0	0	0	0	0	0	0	0	0	0	0	0	0	0	0	0	0	0	0	0	0	0	0	0	0	0	0	0	0	0	0	0	0	0	0	0	1	0	0	0	0	0	0	0	0	0	0	0
FPLS01044982.10.1479	0	0	0	0	0	0	1	0	0	0	0	1	0	0	0	0	1	0	0	0	0	0	0	0	0	0	0	0	0	1	0	0	0	0	0	0	0	0	0	1	1	0	2	0	0	0	0	0	0
KU177018.1.1452	0	0	0	0	0	0	0	0	0	0	0	0	0	0	0	0	0	0	0	0	0	0	0	0	0	0	0	0	0	0	0	0	0	0	0	0	0	0	0	0	0	1	0	0	0	0	0	0	0
FPLL01008117.10.1481	0	0	0	0	0	0	0	0	0	0	0	0	0	0	0	0	0	0	0	0	0	0	0	0	0	1	0	1	0	0	0	1	0	0	0	0	0	0	0	0	0	0	0	0	0	1	0	0	0
KX753007.1.1439	0	0	0	1	0	0	0	0	0	0	0	0	0	0	0	0	2	0	0	0	0	0	0	0	0	0	0	0	1	0	0	0	0	0	1	0	0	0	0	0	0	0	0	1	0	0	1	0	0
FPLS01044095.8.1502	0	0	0	0	0	0	0	0	0	0	0	0	0	0	0	0	0	0	0	0	0	0	0	0	0	0	0	0	0	0	1	0	0	0	0	1	0	0	0	0	0	0	0	0	0	0	0	0	0
FJ625375.1.1489	0	0	0	0	0	0	0	0	0	0	0	0	0	0	0	0	0	0	0	0	0	0	0	0	0	0	0	0	0	0	0	0	0	1	0	0	0	0	0	0	0	0	0	0	0	0	0	0	0
FPLS01007324.17.1491	0	0	0	0	0	0	0	0	0	0	0	0	0	0	0	0	0	0	0	0	0	0	0	1	0	0	0	0	0	0	0	0	0	0	0	0	0	0	0	0	0	0	0	0	0	0	0	0	0
FPLL01004528.11.1477	0	0	0	0	0	0	0	0	0	0	0	0	0	0	0	0	0	0	0	0	0	0	0	0	0	0	0	0	1	0	0	0	0	0	0	0	0	0	0	0	0	0	0	0	0	0	0	0	0
FPLS01032857.20.1512	0	0	1	1	0	0	0	0	0	1	0	0	0	1	0	0	0	0	0	0	0	0	0	0	0	0	1	1	0	0	0	2	0	0	1	0	0	0	0	0	0	0	0	0	0	0	0	0	0
FPLS01034971.20.1494	0	0	0	0	0	0	0	0	0	0	0	0	0	0	0	0	0	0	0	0	0	0	0	0	0	0	0	0	0	0	0	0	0	0	0	0	0	0	0	0	0	0	0	0	0	0	0	0	0
FJ538150.1.1459	0	0	0	0	0	0	0	0	0	0	0	0	0	0	0	0	0	0	0	0	0	0	0	0	0	0	0	0	0	0	0	0	0	0	1	0	0	0	0	0	0	0	0	0	0	0	0	0	0
FJ625329.1.1454	0	0	2	2	1	0	0	0	0	1	0	0	1	0	0	3	0	0	0	2	1	0	0	0	0	1	1	0	0	2	0	0	0	0	1	3	0	0	0	2	0	0	0	0	1	0	0	0	0
FPLS01034054.18.1510	0	0	0	0	0	0	0	0	0	1	0	0	0	0	0	0	1	0	0	0	0	0	0	0	0	0	0	0	0	0	0	0	0	0	0	1	1	0	0	0	0	0	0	0	0	0	0	0	0
HM124396.1.1473	0	0	0	1	1	2	3	0	0	0	1	1	0	0	0	0	0	2	0	0	0	2	0	0	0	0	0	0	2	0	1	1	1	1	1	1	1	0	0	0	0	0	0	0	1	2	2	0	0
FJ625360.1.1507	0	0	0	2	0	1	0	0	0	0	0	0	0	1	0	0	0	0	0	0	0	1	0	0	0	0	0	0	0	0	0	0	0	0	0	0	0	0	0	0	0	0	0	1	1	0	0	0	0
GQ397096.1.1466	0	1	1	0	1	0	0	0	0	0	0	0	0	0	0	0	1	0	1	0	0	0	0	0	0	0	0	0	0	0	0	0	0	0	0	0	0	0	0	0	0	0	0	0	0	0	1	0	0
AY234551.1.1384	0	0	0	0	0	0	0	0	0	0	0	0	0	0	0	0	0	0	0	0	0	0	0	0	0	0	0	0	0	0	0	0	0	1	0	0	0	0	0	0	0	0	0	0	0	0	0	0	0
KY992621.1.1454	0	0	0	0	0	0	0	0	0	0	0	0	0	0	0	0	0	0	0	1	0	0	0	0	0	0	0	0	0	0	0	0	0	0	0	0	0	0	0	0	0	0	0	0	0	0	0	0	0
EU133350.1.1321	0	0	0	0	0	0	0	0	0	0	0	0	0	0	0	0	0	0	0	0	0	0	0	0	0	0	0	0	0	0	0	0	0	0	0	0	0	0	0	0	0	0	0	0	0	0	0	0	0
EF020014.1.1333	0	0	1	0	0	0	0	0	0	0	0	0	0	0	0	0	0	0	0	0	0	0	0	0	0	0	0	0	0	0	2	0	0	0	0	1	1	0	1	0	0	0	0	1	0	0	0	0	0
AB473915.1.1479	0	0	0	2	0	0	0	0	0	3	0	0	0	0	0	0	0	1	0	0	0	0	0	0	0	0	0	0	0	0	0	0	0	0	1	0	0	0	2	0	0	0	0	0	1	1	0	0	0
LN614696.1.1352	0	0	0	0	0	0	2	0	0	0	1	0	0	0	0	0	0	0	0	1	0	1	0	0	0	0	0	0	0	0	0	0	0	0	0	1	0	0	1	0	0	0	0	0	1	1	1	0	0
AB552908.1.1446	0	0	0	0	0	0	0	0	0	0	0	0	0	0	0	0	0	0	0	0	0	0	0	0	0	0	0	0	0	0	0	0	0	0	0	2	0	0	0	0	0	0	0	0	0	0	0	0	0
KJ573532.1.1373	0	0	0	0	0	0	0	0	0	0	0	0	0	0	0	0	0	0	0	0	0	0	0	0	0	0	0	0	0	0	0	0	0	0	0	0	0	0	0	0	0	0	0	0	0	0	0	0	0
DQ136057.1.1409	0	0	0	0	0	0	0	0	0	0	0	0	1	0	0	0	0	0	0	0	0	0	0	0	0	0	0	0	0	0	0	0	0	0	0	0	0	0	0	0	0	0	0	0	0	0	0	0	0
HM319084.1.1312	0	0	0	0	0	0	0	0	0	0	0	0	0	0	1	0	0	0	0	0	0	0	0	0	0	0	0	0	0	0	0	0	0	0	0	0	0	0	0	0	0	0	0	0	0	0	0	0	0
FPLS01028035.11.1481	0	0	0	0	0	0	0	0	0	0	0	0	0	0	0	0	0	0	0	0	0	0	0	1	1	0	0	0	0	1	0	0	0	0	0	1	0	0	0	0	0	0	0	0	0	0	0	0	0
JQ923542.1.1456	1	1	0	0	0	0	0	0	1	0	0	1	0	0	1	0	2	0	0	0	1	1	0	2	0	2	3	0	0	0	2	0	0	0	1	3	1	0	0	1	1	0	3	0	0	0	1	1	0
FPLS01009091.18.1478	1	0	0	2	0	1	1	0	0	0	0	0	0	0	0	0	0	0	0	0	0	0	0	0	1	0	0	0	0	1	0	0	0	0	0	2	1	0	0	0	1	0	0	0	0	0	0	0	0
HQ166694.1.1466	2	2	3	3	0	0	1	0	0	0	0	0	0	0	0	0	2	0	0	0	0	1	0	1	0	0	1	1	0	0	1	0	0	0	0	0	1	4	1	0	0	1	2	3	0	0	1	1	0
KF712791.1.1451	0	0	0	0	0	0	0	0	0	0	0	0	0	0	0	0	0	1	0	0	0	0	0	0	0	0	0	0	0	0	0	0	0	0	0	0	0	1	0	0	0	0	0	0	0	0	0	0	0
EU133300.1.1283	0	0	0	1	0	0	0	0	0	0	0	0	0	0	0	0	0	0	0	0	0	0	0	0	0	0	0	0	0	0	0	0	0	0	0	0	0	0	0	0	0	0	0	0	0	0	0	0	0
JQ427494.1.1444	0	4	0	1	0	2	0	2	0	0	1	0	1	2	1	1	0	1	1	0	0	0	0	0	0	2	0	0	0	0	0	1	1	3	0	2	0	0	0	1	2	1	0	2	0	0	3	0	2
EU133452.1.1306	0	1	0	0	0	1	0	0	0	0	1	0	1	0	0	1	0	0	0	0	1	1	0	0	1	0	2	2	0	0	1	0	0	0	0	0	0	0	0	0	0	0	1	0	1	0	1	1	0
AB821076.1.1485	0	0	0	0	0	0	0	0	0	0	0	0	0	0	0	0	0	0	0	0	0	0	0	0	0	0	0	0	0	0	0	0	0	0	0	0	0	0	0	0	0	0	0	0	0	0	0	0	0
FM877654.1.1419	0	0	0	0	0	0	1	0	0	0	0	0	0	0	0	0	0	0	0	0	0	0	0	0	0	0	0	0	0	0	0	0	0	0	0	0	0	0	0	0	0	0	0	0	0	0	0	0	0
EF516745.1.1458	0	0	0	0	1	0	0	0	0	1	0	0	0	0	0	0	0	0	0	0	0	1	0	0	0	0	0	0	0	0	0	0	0	0	0	1	1	0	0	0	0	0	0	0	0	0	0	0	0
JX133654.1.1477	0	0	0	0	0	0	0	2	0	0	0	0	0	0	0	0	0	0	0	0	0	0	0	0	0	0	0	0	0	0	0	0	0	0	0	0	1	0	0	0	0	0	0	0	0	0	0	0	0
JN003118.1.1291	0	0	0	1	1	0	0	0	2	0	0	1	0	1	1	0	0	0	2	0	0	0	0	1	0	0	1	0	0	0	0	0	1	0	1	3	0	2	0	0	0	0	0	0	0	1	0	0	0
FPLS01010202.1.1373	0	1	0	1	0	1	0	4	1	1	0	0	1	0	0	0	0	0	2	2	0	0	0	1	0	1	0	0	1	1	0	0	1	1	1	2	0	0	0	0	0	0	2	0	0	0	0	0	0
KR560035.1.1435	0	0	0	0	0	0	0	0	0	0	0	0	0	0	0	0	0	0	0	0	0	0	0	0	0	1	1	0	0	0	0	0	0	0	0	0	0	0	0	0	0	0	0	0	0	0	0	0	0
FR687472.1.1469	0	0	0	2	0	0	0	0	0	0	1	0	0	0	0	0	0	0	0	0	0	0	0	0	0	0	0	0	0	1	0	1	1	0	0	0	1	0	0	0	0	0	0	1	1	1	0	2	0
EU276564.1.1432	0	0	0	1	0	0	0	0	0	0	0	0	0	0	0	0	0	0	0	0	0	0	0	0	0	0	0	0	0	0	0	0	0	0	0	0	0	0	0	0	0	0	0	0	0	0	0	0	0
KJ191983.1.1471	1	2	3	1	0	0	0	0	0	3	0	0	1	0	0	3	2	1	4	1	0	1	0	1	0	1	1	0	0	1	0	0	1	1	0	0	2	0	0	0	0	1	0	2	1	0	0	1	0
FJ479532.1.1477	0	0	0	1	0	0	0	0	0	0	0	0	0	0	1	0	0	0	0	0	0	0	0	0	0	0	0	1	0	0	0	1	0	0	0	0	1	0	0	0	0	0	0	0	0	0	0	0	0
FPLS01022470.16.1513	15	12	27	12	3	5	4	2	0	1	2	3	4	4	7	5	5	1	1	4	1	4	1	1	3	1	5	2	6	6	2	8	6	2	3	3	4	1	3	2	4	5	4	6	1	2	4	2	4
FM877534.1.1438	0	1	0	0	0	0	0	1	0	0	0	2	0	0	1	0	0	0	0	0	0	2	0	0	0	0	0	0	0	0	0	0	1	0	0	0	0	1	0	0	0	1	0	1	0	0	0	0	2
KC331590.1.1487	1	8	8	5	2	4	1	1	1	3	0	0	2	1	1	1	2	3	6	2	0	2	3	2	1	2	4	2	0	0	1	0	3	4	2	1	4	0	0	2	1	3	2	1	2	1	4	2	4
FPLS01034868.16.1501	0	0	0	1	0	0	0	0	0	0	0	0	0	3	1	0	0	0	0	0	0	0	0	0	0	0	0	0	0	0	0	0	0	0	0	0	0	0	0	1	0	0	0	0	0	0	0	0	0
FPLS01029994.11.1502	0	4	5	4	0	0	1	2	0	2	0	0	1	0	1	0	0	1	2	0	0	2	0	5	0	1	0	1	1	0	0	3	1	1	2	0	1	0	0	3	0	1	0	2	0	1	1	2	1
EU133532.1.1380	0	0	0	0	0	0	0	0	1	0	0	0	1	0	0	2	0	1	0	1	0	0	0	0	0	1	0	0	0	0	0	1	0	0	0	0	0	0	0	0	1	0	0	0	0	0	0	2	2
FPLS01022977.16.1504	4	2	7	9	1	2	2	3	2	1	0	1	3	3	4	2	0	3	1	3	1	1	0	1	0	0	1	1	4	2	3	1	3	4	0	0	3	2	0	1	0	0	1	1	1	2	0	2	1
KJ191986.1.1466	3	0	0	0	0	0	2	0	0	0	0	0	0	0	0	0	0	1	0	0	0	1	0	1	0	0	0	1	0	1	1	0	1	0	1	0	0	0	0	1	0	0	1	0	1	0	0	0	0
DQ228402.1.1456	9	27	21	17	7	4	4	1	2	7	11	4	3	5	1	5	3	7	4	3	0	6	0	3	3	9	6	10	3	4	6	7	0	6	1	4	8	4	1	3	7	8	2	2	5	10	6	2	0
AY913244.1.1433	0	0	0	0	0	0	0	0	0	0	0	0	1	0	0	0	0	0	0	0	0	0	0	0	0	0	0	0	0	0	0	0	0	0	0	0	0	0	0	0	0	0	0	0	0	0	0	0	0
FPLS01060315.22.1510	0	1	3	2	1	0	0	0	1	0	0	1	0	0	0	0	1	0	0	0	0	0	0	0	0	0	0	0	0	0	0	0	1	0	0	1	1	0	0	1	0	0	0	1	1	0	0	0	2
FPLL01006030.16.1499	0	0	0	1	0	0	0	0	0	0	0	0	0	0	0	0	0	0	0	0	0	0	0	0	0	0	0	0	0	0	1	0	0	0	0	0	0	1	0	0	0	0	0	0	0	0	0	0	0
JN024078.1.1469	0	0	1	0	0	0	0	0	0	0	0	0	0	0	0	1	0	0	1	0	0	0	0	0	0	0	0	0	0	0	0	0	0	0	0	0	0	0	0	0	0	0	0	0	1	0	0	0	0
JN024081.1.1470	0	0	0	0	1	0	0	0	0	0	0	0	0	0	0	0	0	0	0	0	0	0	0	0	1	0	0	0	0	0	0	0	0	0	0	0	0	0	0	0	0	0	0	0	0	1	0	0	0
JN023196.1.1458	1	0	0	0	0	0	0	0	0	0	0	0	0	0	1	0	0	0	0	1	0	0	3	0	0	2	0	0	0	0	0	0	0	0	0	1	0	0	0	0	0	0	0	0	0	0	0	0	0
JN023819.1.1462	0	0	0	0	0	0	0	0	0	0	0	0	0	1	0	0	0	0	0	0	0	0	0	0	0	0	0	0	0	0	0	0	0	0	0	0	0	0	0	0	0	0	0	0	0	0	0	0	0
KJ191984.1.1474	1	0	0	0	0	0	0	0	0	0	0	0	0	0	0	0	0	0	0	0	0	0	1	0	0	0	0	0	0	0	0	0	0	0	0	0	1	0	0	0	0	0	0	0	1	0	0	0	0
JN023301.1.1463	0	0	0	0	0	0	0	0	0	0	0	0	0	0	0	1	0	0	0	0	0	0	0	0	0	0	0	0	0	0	0	0	0	0	0	0	0	0	0	1	0	0	0	0	0	0	0	0	0
KX753034.1.1486	0	0	0	0	0	0	0	0	0	0	0	0	0	0	0	0	0	0	0	0	0	0	0	0	0	0	0	0	0	0	0	0	0	0	0	0	0	0	0	0	0	0	1	0	0	0	0	0	0
LN572443.1.1351	0	0	1	0	0	0	0	0	0	1	0	0	0	0	0	0	0	0	0	0	0	0	0	0	0	0	0	0	0	0	0	0	0	0	0	0	0	0	0	0	0	0	0	0	0	0	0	0	0
EF516055.1.1436	0	0	0	0	0	0	0	0	0	0	0	0	0	0	0	0	0	0	0	0	0	1	0	0	0	0	0	0	0	0	0	0	0	0	0	0	0	0	0	0	0	0	0	0	0	0	0	0	0
JN580007.1.1444	0	0	0	0	0	0	1	0	0	0	0	0	0	0	0	0	0	0	0	0	0	0	0	0	0	0	0	0	0	0	0	0	0	0	0	0	0	0	0	0	0	0	0	0	0	0	0	0	0
KX753126.1.1443	0	0	0	0	0	0	0	0	0	0	0	0	0	0	0	0	0	0	0	0	0	0	0	0	0	0	0	0	0	0	0	0	0	0	0	0	0	1	0	0	0	0	0	0	0	0	0	0	0
KM200483.1.1467	0	0	0	0	0	0	0	0	0	0	0	0	0	0	0	1	0	0	0	0	0	0	0	0	0	0	0	0	0	0	0	0	0	0	0	0	0	0	0	0	0	0	0	0	0	0	0	0	0
FPLS01019296.17.1487	0	0	0	0	0	0	0	0	0	0	0	0	0	0	0	0	0	0	0	0	0	0	0	0	0	0	0	0	0	0	0	0	0	0	0	0	0	0	0	1	0	0	0	0	0	0	0	0	0
AY326611.1.1416	0	0	0	0	0	0	0	0	0	0	0	0	0	0	0	0	0	0	0	0	0	0	0	0	0	0	0	0	0	0	0	0	0	0	0	0	0	0	0	0	0	0	0	1	0	0	0	0	0
GQ264260.1.1439	0	0	2	0	0	0	0	0	0	0	0	0	0	0	0	0	0	0	0	1	0	0	0	1	0	0	0	2	0	0	0	0	0	0	0	0	0	0	0	0	0	0	0	0	0	0	0	0	0
HQ121112.1.1467	0	0	0	0	0	0	0	0	1	0	0	0	0	0	0	0	0	1	0	0	0	0	0	0	0	0	0	0	0	0	0	0	0	0	0	0	0	0	0	0	1	0	1	0	0	0	0	0	0
EU335156.1.1458	0	0	0	0	0	0	0	0	0	0	0	1	0	0	0	0	0	0	0	1	0	0	0	0	0	0	0	0	0	0	1	0	0	0	0	0	0	0	0	0	0	0	0	0	0	0	0	0	1
EU133575.1.1318	1	1	0	0	0	0	0	0	0	0	0	0	0	0	0	0	0	1	0	0	0	0	0	0	0	0	0	0	0	1	0	0	0	0	0	0	0	0	0	0	0	0	0	0	0	0	0	0	0
FJ479557.1.1454	0	1	1	0	0	0	0	0	0	1	0	0	1	0	0	3	0	0	0	0	1	0	0	1	0	0	0	0	0	0	0	0	2	1	1	0	0	0	0	1	1	0	0	0	0	0	0	0	0
FPLL01001599.1.1409	0	0	0	0	0	0	1	0	0	0	0	0	0	0	0	0	0	0	0	1	0	0	0	0	0	0	0	0	0	0	0	0	0	1	0	0	1	0	0	0	0	0	0	0	0	0	0	0	1
HQ166684.1.1483	0	0	0	0	0	0	0	0	1	0	0	0	0	0	0	0	0	0	0	0	0	0	0	0	0	0	0	0	0	0	0	0	0	0	0	0	0	0	0	0	0	0	0	0	0	0	0	0	0
FPLS01012045.10.1483	0	0	0	0	0	0	0	0	0	0	0	0	0	0	0	0	0	1	0	0	0	0	0	0	0	0	0	0	0	0	0	0	0	0	0	0	0	0	0	0	0	0	0	0	0	0	0	0	0
FPLS01001184.12.1485	0	2	0	1	0	0	0	0	0	1	0	0	0	0	0	0	0	0	0	0	0	0	0	0	0	0	0	0	0	1	0	0	0	0	0	0	0	0	0	0	0	0	0	0	0	0	0	0	0
KM108706.1.1477	0	0	0	0	0	0	0	0	0	0	0	0	0	0	0	0	0	0	0	0	0	0	0	0	0	0	0	0	0	0	0	0	0	0	0	0	0	0	0	1	0	0	0	0	0	0	0	4	0
HQ315828.1.1420	0	0	0	0	0	0	0	0	0	0	0	0	0	0	0	0	0	1	0	0	1	0	0	0	0	0	0	0	0	0	0	0	0	0	0	0	0	0	0	0	0	0	0	0	0	0	0	0	0
KC191783.1.1480	0	0	0	0	0	0	0	0	0	0	0	0	1	1	1	0	0	0	1	0	0	0	0	0	0	0	0	0	0	0	0	1	1	2	2	1	0	0	0	1	0	0	1	0	0	1	0	2	0
KC286752.1.1470	0	0	0	0	0	0	0	0	0	0	1	0	0	0	0	0	0	0	0	0	0	0	0	0	0	1	0	0	0	0	0	0	0	0	0	0	0	0	0	0	0	0	0	0	0	0	0	0	0
HQ397098.1.1461	0	0	0	0	0	0	0	0	0	0	0	0	0	0	1	0	0	0	0	0	0	0	0	0	0	0	0	0	0	0	0	0	0	0	1	0	0	0	0	0	0	0	0	0	0	0	0	0	0
AB378586.1.1465	0	0	0	0	0	0	0	0	0	0	0	0	0	0	0	0	0	0	0	0	1	0	0	0	0	0	0	0	0	0	0	0	0	1	0	0	0	0	0	0	2	0	0	3	0	11	0	0	0
FPLS01018414.10.1479	0	0	0	0	0	0	0	0	0	0	0	0	0	0	0	0	0	0	0	0	0	0	0	0	0	0	0	0	0	0	0	0	0	0	0	0	0	1	0	0	0	0	0	0	0	0	0	0	0
EU133405.1.1319	0	0	0	0	0	0	0	0	0	0	0	0	0	0	0	0	0	0	0	0	1	0	0	0	0	0	0	0	0	0	0	0	0	0	0	0	0	0	0	0	0	0	0	0	0	0	0	0	0
HQ190411.1.1458	0	0	0	0	0	0	0	0	0	0	0	0	0	0	0	0	0	0	0	0	2	0	0	0	0	0	0	0	0	0	0	0	0	0	0	0	0	0	0	0	0	0	0	0	0	0	0	0	0
HQ697433.1.1454	0	2	2	0	0	0	0	0	0	0	0	0	0	1	1	0	0	0	2	0	1	2	0	0	0	0	0	0	0	0	0	1	0	0	0	0	0	0	0	0	0	0	0	0	0	0	0	0	0
LN569982.1.1322	0	0	2	0	0	0	0	0	0	0	0	0	0	0	0	0	0	1	0	0	0	1	0	0	0	0	0	0	0	0	1	0	0	0	0	0	1	0	1	0	0	0	0	1	0	0	0	0	0
LN572458.1.1327	0	0	4	4	0	0	0	0	0	0	0	2	0	1	0	0	0	1	1	1	0	0	0	0	0	2	1	0	1	1	2	1	0	0	0	1	0	0	2	0	0	1	1	0	2	1	0	1	1
FPLS01007492.16.1488	0	1	1	0	0	0	1	0	0	0	0	0	0	0	0	0	0	0	0	0	0	0	0	0	0	0	0	0	0	0	0	0	0	0	0	0	1	0	0	0	0	0	0	0	0	0	0	0	0
JQ769573.1.1465	0	1	0	0	0	0	0	0	0	0	0	0	0	0	0	0	0	1	0	0	0	0	0	0	0	0	0	0	0	0	0	0	0	0	0	0	0	0	0	0	0	0	0	0	0	0	0	0	0
EF018331.1.1346	1	2	1	3	0	2	0	0	0	1	1	0	0	0	1	0	0	1	0	1	0	0	2	1	1	2	0	0	0	0	0	0	1	0	1	0	0	0	0	0	0	0	0	0	0	1	0	0	0
FPLS01058021.16.1495	0	0	0	1	0	0	0	0	0	0	0	0	0	0	0	0	0	0	0	0	0	0	0	0	0	0	1	1	0	0	0	0	0	0	0	0	0	0	0	0	0	0	0	0	0	0	0	0	0
FPLL01001471.16.1486	0	0	0	0	0	0	0	0	0	0	0	0	0	0	0	0	0	0	0	0	0	0	0	2	0	0	0	0	0	0	0	0	0	0	0	0	0	0	0	0	0	0	0	0	0	0	0	0	0
JN023850.1.1457	0	0	2	1	0	0	0	0	0	0	0	0	0	0	0	0	0	0	0	0	0	0	1	1	0	0	0	0	0	0	1	0	0	0	0	0	0	0	0	0	0	0	0	0	0	0	0	0	0
EF018784.1.1348	0	0	1	0	0	0	0	0	0	0	0	0	0	0	0	0	0	1	0	0	0	1	0	0	0	0	0	0	0	0	0	0	0	0	0	0	0	0	0	0	0	0	0	0	0	0	0	0	0
LN870674.1.1359	1	0	0	0	0	0	0	0	0	0	0	0	0	0	0	0	0	0	0	0	0	0	0	0	0	0	0	0	0	0	0	0	0	0	0	0	0	0	0	0	0	0	0	0	0	0	0	0	0
JN417544.1.1480	0	0	0	1	1	0	0	0	0	0	0	0	0	1	0	0	0	0	0	1	0	0	0	0	0	0	0	0	0	0	0	0	0	0	0	0	0	0	0	0	0	0	0	0	0	0	0	0	0
JF265883.1.1312	0	0	0	0	0	0	0	0	0	0	0	0	0	0	0	0	0	0	0	0	1	0	0	0	0	0	0	0	0	0	0	0	0	0	0	0	0	0	0	0	0	0	0	0	0	0	0	0	0
FPLS01057993.10.1476	0	1	1	3	0	1	0	1	2	0	0	0	1	0	0	0	0	1	0	1	0	0	0	0	0	0	0	0	2	3	2	1	1	1	1	0	0	0	1	0	0	0	0	0	1	3	3	1	1
EF462370.1.1394	0	0	0	0	2	4	2	0	0	4	1	2	2	3	2	2	0	2	0	1	0	0	2	2	2	0	0	1	8	6	0	3	1	2	1	0	0	4	5	4	3	8	0	6	2	2	0	1	2
KY924326.1.1283	0	0	0	0	0	1	0	0	0	1	0	3	0	0	0	2	1	0	0	0	0	0	0	0	0	0	0	0	1	2	0	0	1	0	0	0	1	0	0	0	0	0	0	1	0	0	0	1	0
JX576010.1.1462	0	0	0	0	0	0	0	0	0	0	0	0	0	0	0	0	0	0	0	0	0	0	0	0	0	0	0	0	0	1	0	0	0	0	0	0	0	0	0	0	0	0	0	0	0	0	0	0	0
FPLS01003850.16.1466	0	0	0	0	0	2	0	0	1	0	0	0	0	0	0	0	0	0	0	0	0	0	0	0	0	0	0	0	0	0	0	0	0	0	0	0	0	0	0	0	0	0	0	0	0	0	0	0	0
GQ388849.1.1447	0	0	0	0	0	0	0	4	0	0	0	0	0	0	0	0	0	0	0	0	0	0	0	0	0	0	0	0	0	0	0	0	0	1	1	0	0	0	0	0	0	0	0	0	0	1	0	0	0
AY328710.1.1478	0	0	0	0	0	0	0	1	0	0	1	0	0	0	0	2	0	0	0	0	0	0	0	0	0	0	0	0	0	0	0	0	0	0	0	0	0	0	0	0	0	0	0	0	0	0	0	0	0
FPLS01016372.9.1489	0	0	4	0	1	0	0	0	0	0	0	0	0	0	0	0	0	0	1	0	0	0	0	0	0	0	0	0	0	1	1	0	1	0	0	1	1	0	0	2	0	2	0	0	0	0	0	0	0
FPLL01003290.14.1493	1	0	0	0	0	0	0	0	1	0	0	0	0	0	0	0	0	0	0	1	0	1	0	0	0	0	0	0	0	0	0	0	0	0	0	0	0	1	0	0	0	1	0	0	0	0	0	0	0
AB862887.1.1462	0	0	0	0	0	0	0	0	0	0	0	0	0	0	0	0	0	0	0	0	0	0	0	0	0	0	0	0	0	0	0	0	0	0	0	0	0	0	0	0	0	0	0	0	0	0	0	0	0
HQ119800.1.1460	0	0	1	0	0	0	0	0	0	0	0	0	1	0	0	0	0	0	0	0	0	0	0	0	0	1	0	0	0	0	0	0	0	0	0	0	0	0	0	1	0	0	0	0	0	0	0	0	0
FPLS01039924.15.1481	0	1	0	1	0	1	0	0	0	0	0	0	0	1	0	0	0	0	0	0	0	1	0	0	0	1	0	2	2	0	2	0	0	0	0	2	0	0	0	0	1	0	0	0	0	0	0	2	0
EF516934.1.1431	0	0	0	0	0	0	0	0	0	0	0	0	0	0	0	0	0	0	0	0	0	0	0	1	0	0	0	0	0	0	0	0	1	0	0	0	0	0	0	0	0	0	0	0	0	1	0	0	0
KF712648.1.1463	1	1	2	2	0	0	0	0	0	0	0	0	0	0	0	0	0	1	1	0	0	0	0	0	0	0	0	0	0	0	0	0	0	0	0	2	1	0	0	0	1	0	1	0	1	0	1	0	0
FPLS01021547.21.1492	0	0	0	1	0	0	0	0	0	0	0	0	0	0	0	0	0	0	0	0	0	0	0	0	0	0	0	0	0	0	0	0	0	0	1	0	0	0	0	0	0	0	0	0	0	0	0	0	0
FPLS01036548.16.1480	0	0	0	0	0	0	0	0	0	0	1	0	0	0	0	0	0	0	0	0	0	0	0	0	0	0	0	0	0	0	0	0	0	0	0	1	0	0	0	0	0	0	0	0	0	0	0	0	0
EF019436.1.1324	0	2	0	0	0	0	1	0	0	1	0	0	0	1	0	1	0	0	0	0	0	0	0	0	0	0	0	0	0	0	1	1	2	0	0	0	0	0	0	0	0	0	1	1	1	0	1	0	3
FPLS01053107.15.1484	5	1	1	4	4	3	4	1	0	4	0	2	2	3	2	1	3	1	4	4	8	5	2	1	0	2	6	3	4	2	5	4	3	2	4	4	3	1	1	2	3	4	0	2	1	6	1	4	1
HM780088.1.1464	0	2	1	1	1	0	3	0	0	1	0	0	1	1	0	1	1	1	0	1	0	0	0	0	1	0	0	1	0	0	2	0	0	1	0	2	0	1	0	2	0	0	0	0	1	0	1	0	0
AB839882.1.1453	0	0	0	0	1	0	0	0	0	0	0	1	1	0	0	0	0	0	1	0	0	0	0	0	1	0	0	0	0	0	0	0	0	0	0	0	0	3	0	0	1	0	0	0	0	1	0	0	0
FPLS01005958.16.1484	0	0	0	0	0	0	0	0	0	0	0	0	0	0	0	0	0	0	0	0	0	0	1	0	0	0	0	0	0	0	0	0	0	0	0	0	0	0	0	0	0	0	0	1	0	0	0	0	0
JQ675495.1.1255	1	3	3	1	1	1	2	0	1	0	2	1	0	1	1	1	1	0	0	0	1	3	0	0	0	2	0	2	2	0	0	2	3	0	1	2	1	0	1	3	2	2	0	0	0	2	3	0	0
KU713226.1.1348	0	1	1	0	1	1	0	0	0	0	0	0	1	0	0	1	0	0	0	0	1	0	0	0	0	0	1	1	2	0	1	0	0	0	0	0	0	0	0	2	0	1	0	0	0	0	0	0	0
FPLL01000132.16.1484	0	0	0	0	0	0	0	0	0	0	0	0	0	0	0	0	0	0	0	0	0	2	0	0	0	0	0	0	0	0	0	0	0	1	0	0	0	0	0	0	0	1	0	0	0	0	0	0	0
DQ450755.1.1317	1	0	0	0	0	0	0	0	0	0	0	0	0	0	0	0	1	0	0	0	0	0	0	0	0	0	0	0	0	0	0	0	0	0	0	1	0	0	0	0	0	0	0	0	0	0	0	0	0
KJ191896.1.1451	0	0	0	0	0	0	0	0	0	0	0	0	0	0	0	0	0	0	0	0	0	0	0	0	0	0	0	0	0	0	0	0	0	0	0	0	0	1	0	0	0	0	0	0	0	0	0	0	0
KY190532.1.1407	0	0	1	0	0	0	0	0	0	1	0	0	0	0	0	0	0	0	0	0	1	0	0	0	0	0	0	0	0	0	0	0	0	0	0	0	0	1	0	0	0	0	0	0	0	0	0	0	0
AB821118.1.1465	4	3	9	8	1	1	4	1	2	2	1	0	1	0	0	3	2	1	1	0	1	1	0	0	2	2	0	3	1	1	0	2	0	3	0	2	4	3	0	4	3	0	1	0	3	0	1	0	3
EU881096.1.1452	6	6	10	8	1	0	5	3	2	2	4	5	4	4	2	0	2	9	9	5	1	6	1	2	6	2	2	4	3	4	14	7	7	7	2	8	10	3	4	9	5	6	5	6	6	15	5	1	1
KF697441.1.1227	0	0	0	0	0	0	0	0	0	0	0	0	0	0	0	0	0	0	0	0	0	0	0	0	0	0	0	0	0	0	0	0	0	0	0	0	1	0	0	0	0	0	0	0	0	0	0	0	0
HE583128.1.1362	0	0	0	0	0	0	0	0	0	0	0	0	0	0	0	0	0	0	0	0	0	0	0	0	0	0	0	1	0	0	0	0	0	0	0	1	0	0	0	0	0	0	0	0	0	0	0	0	0
KF712579.1.1493	5	1	6	10	4	2	1	2	1	4	6	3	7	4	5	1	4	3	3	2	4	6	3	2	0	2	5	0	3	6	12	2	0	5	1	2	2	2	2	9	3	2	0	3	1	0	4	1	5
FPLS01022135.1.1304	0	0	0	0	0	0	0	0	0	0	0	1	0	0	0	0	0	0	0	0	0	0	0	0	0	0	0	0	0	0	0	0	0	0	0	0	0	0	0	0	0	0	0	0	0	0	0	0	0
AJ536878.1.1314	0	0	0	0	0	0	0	0	0	0	0	0	0	0	0	0	0	0	0	0	0	0	0	0	0	0	0	0	0	0	0	0	0	0	0	0	1	0	0	0	0	0	0	0	0	0	0	0	0
EF032738.1.1406	0	0	0	0	1	2	0	0	1	0	0	0	0	0	0	0	0	0	0	0	0	0	0	0	0	0	1	0	0	0	1	0	0	0	0	0	0	0	0	0	0	1	1	0	2	0	0	0	0
EU133268.1.1300	0	0	0	0	0	0	0	0	0	0	0	0	0	0	0	0	0	0	0	0	0	0	0	0	0	0	0	0	0	0	0	0	1	0	0	0	0	0	0	0	0	0	0	0	0	0	0	0	0
FPLS01056269.22.1471	1	1	8	0	0	0	1	0	0	0	0	0	0	0	0	0	0	0	0	0	0	1	0	0	0	1	0	0	0	0	0	0	2	0	0	0	0	1	1	0	1	0	0	0	0	0	0	1	0
FPLL01005049.15.1467	0	0	2	0	0	0	0	0	0	0	0	0	1	0	0	0	0	0	0	0	0	0	0	0	0	0	0	0	0	0	0	0	0	0	0	0	0	0	0	0	0	0	0	0	0	0	0	0	0
EF516974.1.1393	6	4	21	5	0	1	0	0	0	0	0	0	0	0	0	0	0	1	1	1	0	1	0	1	0	5	0	1	0	0	2	0	0	1	1	0	0	0	0	2	1	1	0	1	0	0	1	2	1
KF836235.1.1434	0	0	0	0	0	0	0	0	0	0	0	0	0	0	0	2	0	0	0	0	0	0	0	0	0	0	0	0	0	0	0	0	0	0	0	0	0	0	0	0	1	0	0	0	0	0	0	0	0
JX105727.1.1429	0	0	0	0	0	0	0	0	0	0	0	0	0	0	0	0	0	0	0	0	0	0	0	0	0	0	0	0	0	0	0	0	0	0	0	0	0	0	0	0	0	0	0	0	0	0	0	0	0
KY992756.1.1432	0	1	2	0	0	0	0	0	0	0	0	0	0	0	0	0	0	0	0	0	0	0	0	0	0	0	0	0	0	0	0	0	0	0	0	0	0	0	0	0	0	0	0	0	0	0	0	0	0
FPLS01025659.8.1467	0	0	0	1	0	0	0	0	0	0	0	0	0	0	0	0	0	0	0	0	0	0	0	0	0	0	0	0	0	0	0	0	0	0	0	0	0	0	0	0	0	0	0	0	0	0	0	0	0
FPLS01011053.21.1485	0	0	0	0	0	0	0	0	1	0	0	0	0	0	0	0	0	0	0	0	0	0	0	0	0	0	0	0	0	0	0	0	0	0	0	0	0	0	0	0	0	0	0	0	0	0	0	0	0
FPLL01006117.22.1486	0	0	1	0	0	0	0	0	0	0	0	0	0	0	0	0	0	0	0	0	0	0	0	0	0	0	0	0	0	0	0	0	0	0	0	0	0	0	0	0	0	0	0	0	0	0	0	0	0
FM872831.1.1433	0	0	0	0	0	0	0	0	0	0	0	0	0	0	0	0	0	0	0	0	0	0	0	0	0	0	0	0	0	0	1	0	0	0	0	0	0	0	0	0	0	0	0	0	0	0	0	0	0
KC000254.1.1315	0	0	0	0	0	0	0	0	0	0	0	0	0	0	0	0	0	0	1	0	0	0	0	0	0	0	0	0	0	0	0	0	0	0	0	0	0	0	0	0	0	0	0	0	0	0	0	0	0
FPLS01040422.1.1372	0	0	0	0	0	0	0	0	0	0	1	0	0	1	0	0	2	0	0	0	0	0	0	0	0	0	0	0	0	0	0	0	1	0	0	0	0	0	0	0	3	0	4	1	0	0	0	0	0
FPLS01009726.15.1475	0	0	0	0	0	0	0	0	0	0	0	0	0	0	0	0	0	0	0	0	0	0	0	0	0	0	0	0	0	0	0	0	0	0	0	0	0	0	0	0	0	0	0	0	0	0	0	0	0
DQ648974.1.1270	0	0	0	0	0	0	0	0	0	0	0	0	0	0	0	0	0	0	0	0	0	0	0	0	0	0	0	0	0	0	0	0	0	0	0	0	0	0	0	0	0	0	0	0	0	0	0	0	0
JX105547.1.1444	2	0	0	0	0	0	0	0	0	0	0	0	0	0	0	0	0	0	0	0	0	0	0	0	0	0	0	0	0	0	0	0	0	0	0	0	0	0	0	0	0	0	0	0	0	0	0	0	0
HQ119947.1.1455	0	0	0	0	0	0	0	0	0	0	1	0	0	0	0	0	0	0	0	0	0	0	0	0	0	0	0	0	0	0	0	0	0	0	0	0	0	0	0	0	0	0	0	0	0	0	0	0	0
JF428954.1.1479	0	0	0	0	0	0	0	0	0	0	0	0	0	0	0	0	0	0	0	0	0	0	0	0	0	0	0	0	0	0	0	0	0	0	0	0	0	0	0	0	0	0	0	0	0	1	0	0	0
EU835410.1.1538	0	0	0	0	0	0	1	0	0	0	1	1	0	0	0	0	0	0	0	0	0	0	0	0	0	1	0	1	2	0	0	0	2	0	0	0	0	0	0	0	0	0	0	0	0	0	0	0	0
JN679177.1.1436	0	0	0	0	0	0	0	0	0	0	0	0	0	0	1	0	0	0	0	0	0	0	0	0	0	0	0	0	0	0	0	0	0	0	1	0	0	0	0	0	0	0	0	0	0	0	0	0	0
CU926139.1.1311	0	0	0	0	0	0	0	0	0	0	0	0	0	0	0	0	0	0	0	0	1	0	0	0	0	0	0	0	0	0	0	0	0	0	0	0	0	1	0	1	0	0	0	0	1	0	0	0	0
FPLS01035518.18.1478	0	0	0	0	0	0	0	1	0	0	0	0	0	0	0	0	0	0	0	0	0	0	0	0	0	0	0	0	0	0	0	0	0	0	0	0	0	0	0	1	0	0	0	0	0	0	0	0	0
FPLS01044773.11.1465	0	0	0	1	0	1	0	0	0	0	1	0	1	1	0	0	0	0	0	1	0	0	1	0	0	1	0	1	0	0	0	0	0	0	1	0	0	0	1	0	0	0	0	0	1	0	0	0	0
FPLS01019797.11.1467	1	1	1	0	0	0	0	2	1	0	3	3	3	2	3	1	0	1	0	1	1	2	1	0	1	1	0	2	2	2	0	0	0	0	2	1	2	0	3	0	0	0	2	0	1	1	4	2	0
FPLM01006388.11.1456	0	0	0	0	0	0	0	0	0	0	0	0	0	0	0	0	0	1	0	0	0	0	0	0	0	0	0	0	0	0	0	0	0	1	0	0	0	0	0	1	0	0	1	0	0	0	0	0	0
JN825343.1.1389	0	0	0	1	0	0	0	0	0	0	0	0	0	0	0	0	0	0	0	0	0	0	0	0	0	0	0	0	0	0	0	0	0	0	0	0	0	0	0	0	0	0	0	0	0	0	0	0	0
FPLS01059534.17.1461	0	0	0	0	0	0	0	0	0	0	0	0	0	1	0	0	0	0	0	0	0	0	0	0	0	0	0	0	0	0	0	0	0	0	0	0	0	0	0	0	0	0	0	0	0	0	0	0	0
HQ324862.1.1414	0	0	0	0	0	0	0	0	0	0	0	0	0	0	0	0	0	0	0	0	0	0	0	0	0	0	0	0	4	0	0	0	0	0	0	0	0	0	0	0	0	0	0	0	0	0	0	0	0
GU454960.1.1486	0	0	0	0	0	0	0	0	0	0	0	0	0	0	0	0	0	0	0	0	0	0	0	0	0	0	0	0	1	0	0	0	0	0	0	0	0	0	0	0	0	0	0	0	0	0	0	0	0
KC294643.1.1388	0	0	0	0	0	0	0	0	0	0	0	0	0	0	0	0	0	0	0	0	0	3	0	0	1	0	0	0	0	0	0	0	0	0	0	0	0	0	0	0	0	0	0	0	0	0	0	0	0
JX840398.1.1379	0	0	0	0	0	0	1	0	0	0	0	0	0	0	0	0	0	0	0	0	0	0	0	0	0	0	0	0	0	2	0	0	0	0	0	0	0	0	0	0	0	0	0	0	0	1	0	0	0
LN650666.1.1400	0	0	0	0	0	0	0	0	0	0	0	0	0	0	0	0	0	0	0	0	0	0	0	0	0	0	0	0	0	0	0	0	0	0	0	0	0	0	0	0	0	0	0	0	0	0	0	0	0
JN469581.1.1336	0	0	0	0	0	0	0	0	0	0	0	0	0	0	0	0	0	0	0	0	0	0	0	0	0	0	0	0	1	0	0	0	0	0	0	0	0	0	0	0	0	0	0	0	0	0	0	0	0
KF771525.1.1428	0	0	0	0	0	0	0	0	0	1	0	0	0	0	0	0	0	1	0	0	0	0	0	0	0	0	0	0	0	0	0	0	0	0	0	0	0	0	0	0	0	0	0	0	0	0	0	0	0
AM936498.1.1305	0	0	0	0	0	0	0	0	0	0	0	0	0	0	0	0	0	0	0	0	1	0	0	0	0	0	0	0	1	0	0	2	0	0	0	0	0	0	0	0	0	0	2	0	0	0	0	1	0
KJ017968.1.1391	0	0	0	0	0	0	0	0	0	0	0	0	0	0	0	0	0	0	0	0	0	0	0	0	0	0	0	0	0	0	0	0	0	0	0	0	0	0	0	0	0	0	0	0	0	0	0	0	0
EF019925.1.1387	1	1	0	4	0	3	2	3	1	1	1	3	0	1	0	2	4	2	5	3	0	1	0	0	2	0	2	1	0	0	1	0	5	2	1	1	0	1	2	0	1	3	2	0	2	3	3	1	1
EF019074.1.1353	0	0	1	1	0	0	0	0	0	0	0	0	0	0	0	0	0	0	0	0	0	1	0	0	2	0	0	0	0	1	0	0	0	0	0	0	0	0	0	0	0	0	0	0	0	0	0	0	0
FPLS01052474.12.1517	1	1	1	0	0	1	1	0	1	0	0	1	1	3	0	0	0	2	2	0	1	0	0	0	4	0	0	1	1	0	0	0	0	0	0	0	0	1	0	0	2	1	0	0	0	0	1	0	0
FJ439860.1.1500	0	0	0	0	0	0	0	1	0	0	1	0	1	1	0	0	1	2	0	1	0	0	0	0	0	0	1	0	1	0	0	1	0	1	1	1	0	0	0	0	1	1	1	0	0	0	0	0	0
EU925889.1.1465	0	0	0	0	0	0	0	0	0	0	0	0	0	0	0	0	0	0	0	0	0	0	0	0	0	0	0	0	0	0	0	0	0	0	0	0	0	0	0	0	0	0	0	0	0	0	0	0	0
KM250927.1.1410	0	0	0	0	0	0	0	0	0	0	0	0	0	0	0	0	0	0	0	0	0	0	0	0	0	0	0	0	0	0	0	0	0	0	0	0	0	0	0	0	0	0	0	0	0	0	0	0	0
AB630403.1.1414	0	0	0	0	0	0	0	0	0	0	0	0	1	0	0	0	0	0	0	0	0	0	0	0	0	0	0	0	0	0	0	0	0	0	0	0	0	0	0	0	0	0	0	0	0	0	0	0	0
GU983338.1.1354	0	0	0	0	0	0	0	0	0	0	0	0	0	0	0	0	0	0	1	0	0	0	0	0	0	0	0	0	0	0	0	0	0	0	0	0	0	0	0	0	0	0	0	0	0	0	0	0	0
EU644184.1.1411	1	2	8	6	2	2	2	6	1	2	3	2	3	3	3	2	2	3	7	4	7	0	5	1	9	0	5	5	7	3	2	6	3	2	2	6	4	2	3	2	6	4	1	3	2	7	7	5	2
FJ478967.1.1448	0	0	0	0	0	0	0	0	0	0	0	0	1	0	0	0	0	0	0	0	0	0	0	0	0	0	0	0	0	2	0	0	3	0	0	1	2	0	0	0	2	2	0	0	0	0	0	0	0
LN570377.1.1323	0	0	1	1	0	2	0	0	0	0	0	0	0	0	0	0	0	1	0	0	0	0	0	0	0	0	0	1	1	0	0	0	1	1	0	2	0	0	0	0	0	0	0	0	0	0	0	0	0
EF019286.1.1337	0	0	0	0	0	0	0	1	2	0	0	0	0	2	0	5	0	0	3	0	0	0	0	0	0	0	0	1	0	0	0	0	1	1	0	1	0	3	0	0	0	0	0	0	0	1	0	0	0
JF703416.1.1393	1	2	0	3	1	3	0	0	0	0	0	1	0	1	0	1	3	0	4	0	1	0	0	0	1	1	0	1	1	1	0	1	2	0	0	2	0	0	0	1	0	0	0	0	1	2	0	0	0
AB630437.1.1406	0	0	0	1	0	0	0	0	0	0	0	0	0	0	0	0	0	0	0	0	0	0	0	0	1	0	0	0	1	0	0	0	1	0	0	0	0	0	0	0	0	0	0	0	1	0	0	0	0
EU644190.1.1310	0	0	0	0	1	0	0	0	0	0	0	0	0	0	0	0	0	0	0	0	0	1	2	0	0	0	0	0	0	0	2	0	0	0	0	0	0	0	0	0	1	0	0	0	0	0	0	0	0
JQ798401.1.1451	0	0	0	0	0	0	0	0	0	0	0	0	0	0	0	0	0	0	0	0	0	0	0	0	1	0	0	0	0	0	0	0	0	0	0	0	0	0	1	0	0	0	0	0	0	0	0	0	0
JN592711.1.1313	0	0	0	0	0	0	0	0	0	0	0	0	0	0	0	0	0	0	0	0	0	0	0	0	1	0	0	0	0	0	0	0	0	0	0	0	0	0	0	0	0	0	0	0	0	0	0	0	0
EU331401.1.1409	0	0	0	0	0	1	0	0	0	0	0	0	1	0	0	0	0	0	0	0	0	0	0	0	0	0	0	0	0	0	0	0	0	0	0	0	0	0	0	0	0	0	0	0	0	0	0	0	0
FPLL01006212.11.1483	0	0	0	0	0	0	0	0	0	0	0	0	0	0	0	0	0	0	0	0	0	0	0	0	0	0	0	0	0	0	0	0	0	0	0	0	0	0	0	0	0	0	0	0	0	0	0	0	0
FPLS01004848.11.1481	0	1	1	1	6	2	1	3	1	1	0	0	1	0	1	5	0	0	2	0	1	3	2	2	1	0	0	1	0	0	1	0	0	0	3	2	0	1	1	1	3	1	0	1	0	1	1	1	0
LN572129.1.1320	3	0	0	0	1	1	0	0	0	0	0	2	0	1	0	1	0	0	1	1	0	4	2	0	1	0	1	0	1	0	0	0	0	1	2	1	0	4	0	0	0	0	3	0	0	0	1	0	3
LN572130.1.1324	0	0	0	0	0	0	0	0	0	0	0	0	0	0	0	0	0	0	0	1	0	0	0	0	0	0	0	0	0	0	0	0	0	0	0	0	0	0	0	0	0	0	0	0	0	0	0	0	0
FPLL01002874.11.1478	0	2	0	2	1	0	0	0	0	0	0	0	0	0	0	2	0	0	1	0	2	0	0	0	1	0	0	1	0	0	0	0	3	0	0	1	0	0	1	1	4	0	0	0	1	0	2	2	0
FPLM01003074.13.1478	0	0	0	0	0	0	0	0	0	0	0	0	0	0	0	0	0	0	0	0	0	0	0	0	0	0	1	0	0	0	0	0	0	0	0	0	2	0	0	0	0	0	0	0	0	0	0	0	0
JQ627546.1.1330	0	0	0	0	0	0	0	0	0	0	0	0	0	0	0	0	0	0	0	0	0	0	0	0	0	0	0	0	0	0	0	0	0	0	0	0	0	0	0	0	0	0	0	0	0	0	1	0	0
AB240233.1.1440	0	1	0	0	0	0	0	0	1	0	0	0	0	0	0	5	0	2	0	0	1	0	0	0	0	0	0	0	0	0	0	0	0	0	0	0	0	0	0	0	1	0	0	0	0	0	0	0	0
KX509291.1.1447	0	0	0	0	0	0	1	0	0	0	0	0	0	0	0	0	0	0	0	0	0	0	0	0	0	0	0	0	0	0	1	0	0	0	0	0	0	0	0	0	0	0	2	0	0	0	0	0	0
CP001016.3418477.3419956	1	0	0	0	0	0	0	0	0	0	0	0	0	0	0	0	0	0	0	0	0	0	0	0	0	0	0	1	0	0	0	0	0	0	0	0	0	0	0	0	0	0	0	0	0	0	1	0	0
AY913598.1.1266	0	0	0	0	1	0	0	0	0	0	0	0	0	0	0	0	0	0	0	0	0	0	0	0	0	0	0	0	0	0	0	0	0	0	0	0	0	0	0	0	0	0	1	0	0	0	0	0	0
DQ823166.1.1464	0	0	0	0	0	0	0	0	0	0	0	0	0	0	1	0	0	0	0	0	0	0	0	1	0	0	1	0	0	0	0	0	1	2	1	2	0	0	0	0	0	0	0	0	0	0	1	0	0
DQ823224.1.1465	0	0	0	0	0	0	0	0	0	0	0	0	0	0	0	0	0	0	3	0	0	0	0	0	0	0	0	0	0	0	0	0	0	1	0	0	0	0	0	0	0	0	0	0	0	0	0	0	0
HM445065.1.1343	0	0	0	0	0	0	0	0	0	0	1	0	0	0	0	0	0	0	0	0	0	0	0	0	0	0	0	0	0	0	0	0	0	0	0	0	0	0	0	0	0	0	0	0	0	0	0	0	0
EF064161.1.1448	0	0	0	0	1	0	0	1	1	0	0	0	0	0	0	0	0	0	0	0	0	0	0	0	0	0	0	0	0	0	0	0	0	0	0	0	0	0	0	0	0	0	0	0	0	0	0	0	0
HM186376.1.1302	0	0	0	2	1	0	0	0	0	0	0	0	0	0	0	0	0	0	0	0	0	0	0	0	0	0	0	0	0	0	0	0	1	0	1	0	1	0	0	0	0	0	0	0	0	0	1	0	0
JN868726.1.1478	0	0	0	0	0	0	0	0	0	0	0	0	0	0	0	0	0	0	0	0	0	0	0	0	0	0	0	0	1	0	0	0	0	1	0	0	0	0	0	0	0	0	0	0	0	0	0	0	0
KT182565.1.1450	0	0	0	0	0	0	0	0	0	0	0	2	0	0	0	0	0	0	0	0	0	0	0	0	0	0	0	0	0	1	0	0	0	0	0	0	0	0	0	0	0	1	0	1	0	0	0	0	0
EU586036.1.1420	0	0	0	0	0	0	0	0	0	0	0	0	0	0	0	0	0	0	0	1	0	0	0	0	0	0	0	0	0	0	0	0	0	0	0	0	0	0	0	0	0	0	0	0	0	0	0	0	0
FNSI01000001.5407807.5409294	0	0	0	0	0	0	0	0	0	0	0	0	0	0	0	0	0	0	0	0	0	0	0	0	0	0	0	0	0	0	0	0	0	0	0	0	0	0	0	0	0	0	0	0	0	0	0	0	0
GQ848214.1.1403	0	0	0	1	0	0	0	0	1	0	0	0	0	0	0	0	0	0	0	0	0	1	0	0	0	0	0	0	0	0	0	0	0	0	1	0	0	0	0	0	0	0	0	0	0	0	0	0	0
AY913365.1.1444	0	0	0	0	0	0	0	0	0	0	0	0	0	0	0	0	0	0	0	1	0	0	0	0	0	0	0	0	0	0	0	0	0	0	0	0	0	0	0	0	0	0	0	0	0	0	0	0	0
AB231940.1.1478	0	0	0	0	0	4	1	1	0	2	0	1	2	1	0	1	1	2	0	2	0	0	0	0	0	4	0	2	0	0	1	0	0	0	1	0	1	0	0	0	1	1	2	0	0	0	0	0	0
FPLS01030586.17.1487	0	0	0	0	2	0	2	3	1	1	1	0	3	0	0	3	2	2	2	5	1	0	4	0	2	1	2	0	1	1	0	0	0	0	0	1	1	1	2	0	1	1	3	0	4	0	0	0	0
FPLL01003190.15.1483	0	0	0	0	0	0	0	0	0	0	0	1	1	0	0	0	0	1	0	0	1	1	0	0	1	0	1	0	0	0	0	0	0	0	0	0	0	0	1	0	0	0	0	0	0	0	0	0	0
EF364387.1.1474	0	0	0	0	0	0	0	0	0	0	0	0	0	0	0	0	0	0	0	0	0	0	0	0	0	0	0	0	0	0	0	0	0	0	0	0	0	0	0	0	0	0	0	0	0	0	0	0	0
EU184873.1.1480	1	0	0	0	6	1	8	1	1	1	1	0	2	1	1	0	3	0	0	7	2	0	3	1	2	1	2	2	3	4	2	0	1	4	6	4	0	2	1	1	4	2	2	0	0	4	2	13	3
JX515454.1.1449	0	0	0	0	0	0	0	0	0	0	0	0	0	0	1	0	0	0	0	0	0	0	0	0	0	0	0	0	0	0	0	0	0	0	0	0	0	0	0	0	0	0	0	0	0	0	0	0	0
KJ615144.1.1276	0	0	0	2	5	3	5	0	5	3	3	2	4	3	5	3	5	2	4	5	1	5	4	5	2	2	1	5	7	5	2	2	0	3	4	3	3	6	1	1	1	7	2	3	3	0	2	0	3
KJ615121.1.1238	0	0	0	0	0	0	0	0	0	0	0	0	0	1	0	1	0	0	0	0	0	0	0	0	0	0	1	0	0	0	0	0	0	0	0	1	0	0	0	0	0	0	0	0	0	0	0	0	0
X81044.1.1377	0	0	0	0	1	0	0	0	0	0	0	0	0	0	0	1	0	0	0	0	0	0	0	0	1	0	0	0	0	0	0	0	0	0	0	0	0	0	0	0	0	0	0	0	0	0	0	0	0
GQ288981.1.1352	0	0	0	0	1	0	2	0	1	2	3	4	4	2	1	4	1	2	0	1	1	2	2	3	1	1	3	0	2	1	0	1	2	2	2	4	0	3	0	1	1	0	2	3	0	1	0	2	1
KF803323.1.1432	0	0	0	0	0	0	0	0	0	0	0	0	0	0	0	0	0	0	0	0	0	0	0	1	0	0	0	0	0	0	0	0	0	0	0	0	0	0	0	0	0	0	0	0	0	0	0	0	0
CU920714.1.1309	0	0	0	0	0	0	0	0	0	0	1	0	0	1	0	0	0	1	0	0	0	0	0	0	0	0	0	0	0	0	1	0	0	0	0	0	0	0	1	1	0	0	0	0	0	0	0	2	0
JQ723639.1.1450	0	0	0	0	0	1	0	0	0	0	0	0	0	0	0	0	0	0	0	0	0	0	0	0	0	0	0	0	0	1	0	0	0	0	0	0	0	0	0	0	0	0	0	0	0	0	0	0	0
LN560865.1.1318	0	0	1	0	0	0	0	0	0	0	0	0	0	0	0	0	0	0	0	1	0	0	0	0	0	0	0	0	0	0	0	0	0	0	0	0	0	0	0	0	0	0	0	0	0	0	0	0	0
KC211859.1.1409	0	0	0	0	0	0	0	0	0	0	0	0	0	0	0	0	0	0	0	0	0	0	0	0	0	0	0	0	0	0	0	0	0	0	0	0	0	0	0	0	0	0	0	0	0	0	0	0	0
EU881153.1.1457	0	0	0	0	0	0	0	0	0	0	0	0	0	0	0	0	0	1	0	0	0	0	0	0	0	0	0	0	0	0	0	0	0	0	0	0	0	0	1	0	0	0	0	0	0	0	0	0	0
KC331249.1.1452	0	0	0	1	0	0	0	0	0	0	1	0	0	0	0	0	0	0	0	0	0	0	0	0	0	0	0	1	0	0	0	0	1	0	0	1	0	0	0	0	0	2	0	0	0	0	1	0	0
DQ532347.1.1458	2	0	0	0	0	0	0	0	0	0	0	0	0	0	0	0	0	0	0	0	0	0	0	0	0	0	0	0	1	0	0	0	0	0	0	1	0	0	0	0	0	0	0	0	0	0	0	0	0
EU730913.1.1387	0	0	0	0	0	0	0	0	0	0	0	0	0	0	0	0	0	0	0	0	0	0	0	0	0	0	0	0	0	0	0	0	0	0	0	0	0	0	0	0	0	0	0	0	0	0	0	0	0
EU808442.1.1293	0	0	0	0	1	2	2	2	3	3	4	0	0	2	5	1	0	2	0	2	0	1	2	1	3	0	1	0	4	0	0	0	4	0	7	3	3	1	0	0	0	1	3	4	1	0	0	0	0
KR920749.1.1492	0	0	0	0	0	0	1	1	0	0	0	0	0	0	0	0	0	0	0	1	0	0	0	0	0	0	0	0	0	0	0	0	0	0	2	0	2	0	0	0	0	0	0	0	0	0	0	0	0
AY741725.1.1482	0	0	0	0	0	0	0	0	0	0	0	0	0	0	0	0	0	0	0	0	0	0	1	0	0	0	0	0	0	0	0	0	0	0	0	1	1	0	0	0	0	0	0	0	0	0	0	0	0
EU528225.1.1301	0	0	0	0	0	0	0	0	0	0	0	0	0	0	0	0	0	0	0	0	1	0	0	0	0	0	0	0	0	0	0	0	0	0	0	0	0	0	0	0	0	0	0	0	0	0	0	0	0
JQ770065.1.1478	0	0	0	0	0	0	0	0	1	0	1	0	2	1	0	0	1	1	0	1	0	0	0	0	0	0	1	1	0	0	0	0	1	0	1	0	0	0	0	1	0	0	0	1	0	0	0	2	0
KC620696.1.1489	0	0	0	0	0	0	0	0	0	0	2	0	0	0	0	0	0	0	0	0	0	0	0	0	0	0	0	1	0	1	0	0	0	0	0	0	0	0	0	0	0	0	0	0	0	0	0	0	0
AQVT01000001.423061.424525	0	0	0	0	0	0	0	0	0	0	0	0	0	0	0	0	0	0	0	1	0	0	0	0	0	0	0	0	0	0	0	0	0	0	0	0	0	0	0	0	0	0	0	0	0	0	0	0	0
GU437239.1.1463	0	0	0	0	0	0	0	0	0	0	0	0	0	0	0	1	0	0	0	0	0	0	0	0	1	0	0	0	0	0	0	0	0	0	0	0	0	0	0	0	0	0	0	0	0	0	0	0	0
JQ659335.1.1432	0	0	0	0	0	0	2	0	0	0	1	0	1	0	1	0	2	0	0	0	0	0	0	0	0	0	0	1	0	0	0	0	0	0	0	0	0	0	1	0	0	0	0	1	0	0	2	0	0
LGEJ01000038.210.1648	0	0	0	0	0	0	1	1	0	0	1	0	0	0	0	0	0	1	1	0	1	0	0	0	0	0	1	0	0	0	0	1	1	0	1	0	0	0	0	0	0	0	0	0	0	0	0	0	0
LSIX01001091.218.1680	0	0	0	0	0	0	0	0	0	0	0	0	0	0	0	0	0	0	0	0	0	0	0	0	0	0	0	0	0	0	0	0	0	0	0	0	0	0	0	0	0	0	0	0	0	0	0	0	0
HF570082.1.1509	0	0	0	0	0	0	2	0	2	1	5	0	0	1	1	0	3	0	1	0	1	0	0	0	0	0	1	1	1	0	0	0	1	1	4	2	0	0	2	0	1	0	0	0	1	2	0	0	0
KR006244.1.1290	0	0	0	0	0	0	0	1	0	0	0	0	0	0	0	0	0	0	0	0	0	0	0	0	0	0	0	0	0	0	0	0	2	0	0	0	0	0	0	0	0	0	0	0	0	0	0	0	0
FJ889296.1.1435	0	0	0	0	0	0	0	0	0	0	0	0	0	0	0	0	0	0	0	0	0	0	0	0	0	0	0	0	0	0	1	0	0	0	1	0	0	0	0	0	0	0	0	0	0	0	0	0	0
GU906698.1.1446	0	0	0	0	0	0	0	0	0	0	0	0	0	0	0	0	0	0	0	0	0	0	0	0	0	0	1	0	0	0	0	0	0	0	0	0	0	0	0	0	0	0	0	0	0	0	0	0	0
FPLS01000200.33.1514	2	0	0	0	2	1	2	1	1	0	1	1	1	2	1	0	0	0	2	0	3	1	1	0	1	1	0	1	0	1	2	1	0	2	3	0	0	1	1	0	0	2	0	0	0	0	3	2	0
EU276558.1.1420	0	0	0	0	0	0	0	1	0	0	1	0	1	0	0	0	0	0	0	0	0	1	4	0	0	0	0	0	0	0	1	0	0	0	0	0	0	0	0	0	0	0	0	0	1	2	0	0	0
KC820822.1.1275	0	0	0	0	0	0	0	0	0	0	0	0	0	0	0	0	0	0	0	0	1	0	0	0	0	0	0	0	0	0	0	0	0	0	0	0	0	0	0	0	0	0	0	0	0	0	0	0	0
JX079284.1.1479	0	0	0	0	0	0	0	0	0	0	0	0	0	0	0	0	0	0	0	0	0	0	0	0	0	0	0	1	0	0	0	0	0	0	0	0	0	0	0	0	0	0	0	0	0	0	0	0	0
AJUA01000055.79300.80766	0	0	0	0	0	0	0	0	0	0	0	0	0	0	0	0	0	0	0	0	0	0	0	0	0	0	0	0	0	0	0	0	0	0	0	0	0	0	0	0	0	0	0	0	0	2	0	0	0
HQ121123.1.1458	0	0	0	0	0	0	0	0	0	0	0	1	0	0	2	0	2	0	0	0	0	0	0	0	0	0	0	1	1	0	0	0	0	0	0	0	0	0	0	0	1	1	0	0	0	0	0	0	0
KX444131.1.1443	0	0	0	0	0	0	1	2	1	0	3	2	2	0	0	0	1	1	0	0	8	0	1	1	0	0	1	1	1	0	0	2	2	0	0	0	0	0	0	0	1	2	1	0	0	0	0	1	1
FPLS01038376.19.1499	0	0	1	2	0	3	0	0	2	4	6	7	6	6	1	1	5	4	6	4	2	4	8	14	2	3	0	4	6	1	3	4	3	2	7	7	3	10	0	0	2	6	2	3	2	4	2	4	3
JQ977198.1.1407	1	0	0	0	0	0	0	0	2	0	0	0	0	0	0	0	0	0	0	0	1	0	0	0	0	0	0	0	0	1	1	0	0	0	0	0	0	0	0	0	0	0	0	0	0	1	0	0	0
JQ245549.1.1351	0	0	0	0	0	1	1	0	0	0	2	2	3	1	0	0	0	1	0	0	0	0	2	1	1	0	0	0	0	1	0	0	0	0	0	0	0	1	0	0	0	0	0	0	0	0	0	0	0
LC203136.1.1560	0	0	0	0	0	0	0	0	0	0	0	0	0	0	0	0	0	0	0	1	0	0	0	0	0	0	0	0	0	0	0	0	0	0	0	0	0	1	0	0	0	0	0	0	0	0	0	0	0
FPLL01004377.13.1480	0	0	0	1	1	1	0	0	4	1	0	1	3	3	0	0	0	2	1	1	0	2	1	4	1	1	0	0	3	0	1	0	0	2	1	2	3	0	0	1	1	1	0	4	2	0	0	1	2
GQ500879.1.1453	0	0	0	0	2	0	1	0	1	0	1	0	4	0	4	0	0	0	0	1	2	1	5	2	1	0	0	0	1	0	0	1	1	0	2	3	0	0	0	1	1	1	1	0	1	0	0	0	0
LN563355.1.1316	0	0	0	0	0	2	0	0	0	0	0	0	0	1	0	0	0	0	0	0	0	0	0	0	0	0	1	0	1	1	0	0	0	0	0	0	0	0	0	0	0	1	0	0	0	0	0	0	0
HQ119076.1.1458	0	0	0	0	0	0	0	0	0	0	0	0	0	0	0	0	0	0	0	0	0	0	0	0	1	0	0	0	0	0	0	0	0	0	0	0	0	0	0	0	0	0	0	0	0	0	0	0	0
LN567305.1.1316	0	0	1	0	0	0	0	0	0	0	0	0	0	0	1	0	0	0	0	0	0	0	1	0	0	0	0	1	0	0	0	0	0	0	0	0	0	0	0	0	0	0	0	0	0	0	0	0	0
[truncated: 7,677 more rows]
[truncated: 27 more columns]

## Sheet: ws7
	baseMean	log2FoldChange	lfcSE	stat	pvalue	padj	Kingdom	Phylum	Class	Order	Family	Genus	Species
[truncated: 53 more rows]

[truncated: 9 more sheets: ws8, ws9, ws10, ws11, ws12, ws13, ws14, ws15, ws16]
